# Supplementary material for: Calcium isotope evidence for early Archaean carbonates and subduction of oceanic crust
Source: Nat Commun. 2021 May 5;12:2534. doi: 10.1038/s41467-021-22748-2 (PMC8099908; doi:10.1038/s41467-021-22748-2)
Supplement: Supplementary file 4 — Supplementary Data 1 [file 41467_2021_22748_MOESM4_ESM.xlsx]

## Sheet: Sheet1
Locality	Sample	SiO2 (wt%)	TiO2 (wt%)	Al2O3 (wt%)	FeO (t) (wt%)	MnO (wt%)	MgO (wt%)	CaO (wt%)	Na2O (wt%)	K2O (wt%)	P2O5 (wt%)		Li (ppm)	Be (ppm)	B (ppm)	V (ppm)	Cr (ppm)	Co (ppm)	Ni (ppm)	Cu (ppm)	Zn (ppm)	Ga (ppm)	Ge (ppm)	As (ppm)	Rb (ppm)	Sr (ppm)	Y (ppm)	Zr (ppm)	Nb (ppm)	Mo (ppm)	Ag (ppm)	Cd (ppm)	Sn (ppm)	Sb (ppm)	Cs (ppm)	Ba (ppm)	La (ppm)	Ce (ppm)	Pr (ppm)	Nd (ppm)	Sm (ppm)	Eu (ppm)	Gd (ppm)	Tb (ppm)	Dy (ppm)	Ho (ppm)	Er (ppm)	Tm (ppm)	Yb (ppm)
Greenland	GRO4057	68.58	0.566597	14.0046	3.91589	0.0562244	2.05776	2.93622	3.8995	1.79628	0.127113		77.1907	3.60245	1.04686	45.7598	30.5088	12.8884	32.9603	16.5041	65.0615	19.8135	0.691715	0.185225	172.343	198.796	4.24475	37.9938	8.72248	4.83403	0.014878	0.0382218	1.09108	0.00886478	12.16	298.474	12.7639	23.6597	2.65545	9.71579	1.59092	0.44085	1.31335	0.174968	0.871268	0.161737	0.387934	0.0448153	0.247361
Slave Craton	AG09-008*	56.71	0.561925	14.1417	7.02288	0.216105	0.598055	3.04918	3.63418	1.78947	0.0815273		13.7884	4.24296	13.1572	0.368316	0.693781	9.06751	1.6009	87.2233	54.8121	23.9008	0.920789	0.170466	41.66	121.17	30.5426	362.056	19.2697	0.477	0.126839	0.282325	1.05352	0.0208498	0.974625	411.378	11.1968	20.1368	2.43258	9.93983	2.41805	1.72238	3.10678	0.655172	4.90612	1.15101	3.62537	0.643718	4.76894
	AG-09-009	71.62	0.426228	15.2939	3.1017	0.0387645	1.28367	1.59822	4.01958	4.24618	0.13168		28.0306	1.49142	18.2232	28.8069	30.3415	5.52446	4.74138	3.65547	49.0502	21.9331	1.02145	0.455769	53.8469	264.124	10.8575	282.956	6.98009	0.56755	0.0937733	0.170527	0.546473	0.015075	0.580137	1130.46	71.6671	117.631	11.1249	35.2054	4.73297	1.19484	4.13249	0.469334	2.28247	0.425811	1.11554	0.144544	0.866548
	AG-09-016	66.23	0.504752	15.4648	3.54991	0.0402264	1.34675	3.42762	4.19872	1.70846	0.298311		17.2262	2.24755	11.7126	32.5965	58.4045	8.94616	13.2629	5.37684	27.8553	20.486	0.710298	0.318672	29.2912	325.837	19.3418	584.812	16.1581	0.765131	0.192943	0.338163	1.67865	0.0278115	1.33358	752.718	27.5308	47.6738	5.09804	18.3793	3.77526	0.83595	3.79546	0.612897	3.68731	0.738289	2.02301	0.306707	1.95165
Superior Province	INO5003	68.29	0.428482	14.4629	5.48689	0.103576	3.823	2.2488	3.19391	1.71799	0.155988		50.9733	1.77831	17.7451	54.3279	41.724	13.885	21.4181	12.8804	55.3308	16.6431	0.905449	0.232091	90.8609	52.5718	8.21159	134.658	5.83461	0.696081	0.0494057	0.095694	1.37099	0.009636	3.68738	115.61	22.4505	41.5285	4.56534	16.3354	2.94945	0.766112	2.55419	0.348037	1.76916	0.323409	0.895465	0.124839	0.81497
	INO5012	67.93	0.38122	14.1028	6.95998	0.106786	4.14814	2.38889	2.34852	1.67952	0.097799		62.5836	0.971551	31.0905	36.1418	36.7188	12.1539	62.9319	1.65264	40.1025	16.1724	0.888501	0.285567	50.6187	97.161	4.96068	139.27	5.04903	1.00543	0.0460107	0.0947113	0.537351	0.0190983	3.30167	190.334	21.244	39.6525	4.33188	15.4509	2.7116	0.686744	2.11761	0.255576	1.15571	0.203427	0.509074	0.0650601	0.404132
Tungus-Anabar	28-03	64.5	0.406047	20.7277	3.01411	0.0441657	1.33086	4.29353	6.18726	1.6744	0.0892525		30.6607	1.35908	3.50565	52.9072	21.605	8.95498	11.5811	2.18355	66.616	24.447	0.722862	0.294793	82.7622	632.644	7.8878	117.684	4.40294	0.209071	0.0534956	0.115479	0.862759	0.0191658	1.94262	225.413	29.5231	56.111	6.14708	21.8216	3.55782	0.884396	2.74655	0.339576	1.64598	0.292735	0.77017	0.106757	0.681669
	40-03	71.31	0.42266	16.5732	3.39465	0.0626786	1.15985	3.15955	5.24053	1.5446	0.115597		43.7418	1.26502	2.47855	49.2063	21.0016	7.98542	15.9001	9.95887	66.8495	20.4263	0.769288	0.21505	78.8943	286.835	8.39618	89.7518	6.28076	0.266994	0.0439851	0.11952	1.01297	0.0571474	2.31375	267.222	21.5843	40.2992	4.39078	15.1798	2.53862	0.680988	2.10687	0.28941	1.54448	0.295939	0.838059	0.127042	0.856935
	58-03	69.43	0.44309	15.895	3.73111	0.0672829	1.6056	3.27861	4.1962	1.82299	0.117138		24.6309	1.00116	2.79526	51.2036	48.4114	9.97423	27.8937	2.39125	74.7166	21.3696	0.87654	0.306576	106.873	304.711	9.74976	182.841	6.58287	0.475947	0.0697524	0.147972	1.22205	0.0324039	3.20016	343.206	36.713	72.581	7.4141	24.5006	3.59713	0.767862	2.95589	0.370127	1.91429	0.344891	0.940194	0.134202	0.925546
	60-04	68.91	0.512952	18.3335	4.33925	0.075137	1.25072	3.63899	6.25227	1.34518	0.155228		17.6061	1.58634	3.58324	58.5629	15.8495	9.68986	8.37951	28.9712	88.5193	24.1403	0.923114	0.374315	31.2048	422.64	14.0509	158.996	7.11464	0.419826	0.0575011	0.130769	1.22202	0.0284627	1.60459	202.163	34.297	64.7237	6.77468	23.7614	4.0271	0.907763	3.58806	0.504566	2.69342	0.520169	1.40648	0.20489	1.29904
	65-10	73	0.414906	18.0248	2.77405	0.0232203	1.14331	4.01052	5.3032	1.19058	0.0271755		40.4812	1.2131	3.18127	33.9591	30.7222	7.69534	23.8973	70.7098	40.5629	20.4864	0.43497	0.10043	66.3288	306.836	1.09263	108.55	6.98002	1.82436	0.0554732	0.0968003	0.743612	0.0112644	4.11322	407.578	8.17689	10.7346	0.935099	2.83545	0.370331	0.91109	0.338753	0.0384916	0.189973	0.0393086	0.102513	0.0177034	0.107704
Kaapvaal Craton	KV2.1/08	66.77	0.449825	12.4201	3.02969	0.0497436	2.05863	1.70669	3.98612	1.96451	0.150482		20.8256	0.907032	2.31335	48.4056	46.6014	11.7403	28.1136	30.1661	51.525	13.11	0.605365	0.424302	43.2609	255.16	9.34716	45.774	6.78636	0.333263	0.0175423	0.0293027	0.879866	0.0245079	0.97616	409.25	16.2729	34.7548	4.28593	16.4816	3.20702	0.765407	2.55072	0.353233	1.8561	0.340304	0.890267	0.131149	0.831214
	NLS5.1-08	69.29	0.851011	13.2584	6.35581	0.0971963	5.48975	5.27565	3.59417	0.999427	0.189588		61.4395	1.0004	12.8899	134.504	246.232	30.7232	118.267	70.2932	96.7185	17.0471	0.83625	0.314891	38.1673	484.02	13.0625	79.2893	4.36657	0.398032	0.0363535	0.098623	1.07721	0.0248907	0.786898	175.118	11.1461	26.4799	3.61238	15.843	3.81933	1.04262	3.4416	0.507829	2.79933	0.506486	1.30404	0.174438	1.0366
	ST-J6	70.36	0.178262	13.7223	1.44637	0.0212236	0.577004	1.6326	5.24526	1.94843	0.0507625		38.9968	1.68107	0.442482	10.9134	9.30954	3.69573	8.7996	0.219572	39.467	16.4581	0.459065	0.195054	40.7131	624.903	3.44688	67.5906	2.85453	0.104022	0.0248194	0.0484169	0.667441	0.00810283	0.851312	595.565	11.6273	22.9727	2.82366	10.9455	2.04628	0.517265	1.43454	0.175204	0.767645	0.13012	0.326173	0.0420018	0.245589
	STEY1.5-08	73.91	0.13388	14.4593	2.08274	0.0457461	0.22653	1.58107	4.90504	2.60467	0.0614527		44.1795	1.11813	0.444592	2.0128	13.2079	2.23195	1.62199	1.28536	57.2585	17.7609	0.593624	0.273664	45.5258	277.06	9.8628	173.592	7.89185	0.449927	0.0658943	0.129996	1.66008	0.0241806	1.94261	591.033	20.5365	51.2814	3.92654	12.6464	2.08552	0.637655	1.90641	0.273492	1.60179	0.346238	1.02203	0.178534	1.24328
Baltic Shield	3-85	69.5338	0.289125	17.6922	1.6601	0.0277145	0.611742	4.37655	5.33878	0.902785	0.0818552		15.0356	0.682839	1.52513	25.6573	10.3862	4.33138	5.92509	2.31825	49.9179	17.0126	0.359111	0.0834678	4.12532	382.536	2.2441	57.7621	2.15676	0.18249	0.0292558	0.0544973	0.362213	0.0107259	0.00767187	336.443	5.36307	9.65457	1.06153	3.92077	0.729232	0.539672	0.645429	0.0861877	0.44464	0.0828688	0.219052	0.0315082	0.204471
	74-2	67.9979	0.345043	15.9873	4.11129	0.0701498	1.28245	4.34065	4.40027	1.22039	0.160857		34.6141	1.18031	6.93564	35.6878	29.2704	10.8616	16.0101	98.0185	60.1374	19.3603	1.0843	0.503116	66.1545	321.984	17.4038	199.993	5.18773	0.777187	0.0692283	0.14055	0.965153	0.0163338	1.31531	357.889	40.6496	80.4658	8.80322	31.4759	5.22218	0.963666	4.64293	0.630441	3.3349	0.644224	1.70814	0.248724	1.61901
	H392	72.09	0.280642	14.5829	2.21284	0.0382822	1.48822	1.91355	4.80401	1.76796	0.0713537		40.52	1.13365	4.61352	22.3449	12.8612	5.10657	12.0942	0.189194	34.088	17.7527	0.80619	0.397612	83.5156	215.142	4.36846	86.2014	4.00589	0.0884602	0.0326663	0.0560337	0.772004	0.0409154	5.40229	442.626	34.3671	72.3728	7.95365	26.405	3.27041	0.459034	2.25858	0.223689	0.889626	0.154413	0.458822	0.0625073	0.414562
	H395	68.8	0.479505	14.4194	3.05604	0.0546033	1.78791	3.13482	4.13962	1.66659	0.151236		42.3616	1.08446	2.40671	36.9747	69.465	8.36797	22.7077	4.59701	57.882	17.5201	0.815896	0.444047	100.936	248.268	9.86368	235.633	6.6123	0.387679	0.0792105	0.160676	1.38493	0.0878182	5.81441	310.032	24.8135	45.199	4.99866	17.3635	3.14859	0.832507	2.67641	0.374936	1.96309	0.35116	0.930675	0.137006	0.889609
AVZ	Burney-2	64.8617	0.476665	16.4648	3.87583	0.0815387	2.38267	5.12672	4.07767	0.775555	0.14233		11.5883	0.950067	2.5901	71.0382	16.0849	49.1366	15.0093	19.3662	49.7485	15.0408	0.714274	0.256061	9.10714	511.536	9.4618	78.4468	3.51871	0.576965	0.0307535	0.076297	0.495351	0.0232959	0.100337	244.954	8.8604	19.4016	2.36393	9.51184	1.98842	0.663257	1.81057	0.289093	1.74001	0.349701	0.97474	0.150932	0.99372
(adakites)	Burney-4	64.8617	0.431733	17.0726	3.83718	0.0848802	2.24305	5.21984	4.39516	0.757454	0.170422		11.0987	1.02966	3.36623	56.9435	20.7312	38.7697	15.5644	14.7834	47.7174	15.1715	0.684799	0.277154	9.29359	550.878	9.11122	78.9693	3.41793	0.508674	0.0323889	0.0740032	0.372882	0.0281678	0.169712	246.995	9.1526	19.258	2.40038	9.63362	1.98275	0.65153	1.76695	0.283476	1.67555	0.33115	0.909409	0.141001	0.945341
	Reclus-1	66.29	0.407651	15.7829	3.57381	0.0820853	1.56412	4.47615	3.98792	1.29478	0.164781		15.1826	1.43154	2.52672	37.8735	9.19393	40.8702	4.85873	4.16702	52.8322	16.2919	0.799868	0.414963	22.8229	484.629	9.24704	71.8126	8.88984	0.70562	0.0282381	0.0601874	0.483601	0.0287955	0.334765	374.495	17.3399	33.2976	3.78752	14.0814	2.51282	0.823259	2.16199	0.302471	1.67499	0.334739	0.91754	0.138998	0.921361
	Viedma	65.285	0.570181	15.3487	3.4728	0.0628237	2.17402	4.6707	3.70388	1.68458	0.193867		27.4985	1.70646	7.79394	61.3381	41.659	91.7828	16.7736	6.80294	54.5176	17.5679	16.0143	0.781175	44.6907	540.261	9.43244	87.5341	8.48958	1.42293	0.0377141	0.0914782	0.829619	0.0526214	1.55447	416.953	23.7222	45.4441	5.12478	18.0841	3.1151	0.879376	2.55277	0.351831	1.859	0.345521	0.94061	0.136409	0.899445
Standards	AGV-2	-	1.01431	17.6781	5.75318	0.0935166	1.7471	5.12684	4.31186	2.90065	0.46802		9.65497	2.00402	6.42277	113.903	14.5883	15.5726	17.7419	47.7268	84.4522	24.1854	3.89301	1.7081	66.0475	675.67	17.8851	234.566	21.9477	1.96681	0.607557	0.310956	1.73338	0.429459	1.12525	1131.85	38.3429	71.7524	8.01723	30.8898	5.54017	1.79606	5.25901	0.682504	3.55725	0.659526	1.8796	0.252349	1.64898
	W2A	-	1.02561	15.8028	9.13551	0.155144	6.3041	10.4758	2.2684	0.613437	0.124419		8.06522	0.597166	10.054	256.366	83.7998	42.8115	68.2568	97.4662	71.6497	18.4649	3.56314	1.61684	19.2172	200.99	19.6815	87.1539	11.3217	0.434279	0.265801	0.184479	1.62155	0.783873	0.852911	161.237	10.6281	22.994	2.94598	13.0211	3.23445	1.12515	3.78883	0.62495	3.87417	0.772759	2.22427	0.312226	2.03266
	Note: Except SiO2, which comes from XRF analyses, all values are from Q-ICP-MS measurements (converted to oxide values for major elements).
[truncated: 5 more columns]

## Sheet: Sheet2
0.00771907	0.000360245	0.000104686	0.00457598	0.00305088	0.00128884	0.00329603	0.00165041	0.00650615	0.00198135	6.91715e-05	1.85225e-05	0.0172343	0.0198796	0.000424475	0.00379938	0.000872248	0.000483403	1.4878e-06	3.82218e-06	0.000109108	8.86478e-07	0.001216	0.0298474	0.00127639	0.00236597	0.000265545	0.000971579	0.000159092	4.4085e-05	0.000131335	1.74968e-05	8.71268e-05	1.61737e-05	3.87934e-05	4.48153e-06	2.47361e-05	3.34085e-06	0.000107408	6.59231e-05	3.52084e-05	0.000114945	0.00158819	0.000134533	6.30651e-05
0.00137884	0.000424296	0.00131572	3.68316e-05	6.93781e-05	0.000906751	0.00016009	0.00872233	0.00548121	0.00239008	9.20789e-05	1.70466e-05	0.004166	0.012117	0.00305426	0.0362056	0.00192697	4.77e-05	1.26839e-05	2.82325e-05	0.000105352	2.08498e-06	9.74625e-05	0.0411378	0.00111968	0.00201368	0.000243258	0.000993983	0.000241805	0.000172238	0.000310678	6.55172e-05	0.000490612	0.000115101	0.000362537	6.43718e-05	0.000476894	8.07963e-05	0.000961656	9.59425e-05	2.45445e-05	3.29097e-05	0.000715372	0.000409404	8.74202e-05
0.00280306	0.000149142	0.00182232	0.00288069	0.00303415	0.000552446	0.000474138	0.000365547	0.00490502	0.00219331	0.000102145	4.55769e-05	0.00538469	0.0264124	0.00108575	0.0282956	0.000698009	5.6755e-05	9.37733e-06	1.70527e-05	5.46473e-05	1.5075e-06	5.80137e-05	0.113046	0.00716671	0.0117631	0.00111249	0.00352054	0.000473297	0.000119484	0.000413249	4.69334e-05	0.000228247	4.25811e-05	0.000111554	1.44544e-05	8.66548e-05	1.25136e-05	0.000669234	2.3359e-05	2.84948e-05	3.42567e-05	0.000940003	0.000929877	5.11626e-05
0.00172262	0.000224755	0.00117126	0.00325965	0.00584045	0.000894616	0.00132629	0.000537684	0.00278553	0.0020486	7.10298e-05	3.18672e-05	0.00292912	0.0325837	0.00193418	0.0584812	0.00161581	7.65131e-05	1.92943e-05	3.38163e-05	0.000167865	2.78115e-06	0.000133358	0.0752718	0.00275308	0.00476738	0.000509804	0.00183793	0.000377526	8.3595e-05	0.000379546	6.12897e-05	0.000368731	7.38289e-05	0.000202301	3.06707e-05	0.000195165	3.03433e-05	0.00155815	7.91076e-05	3.4565e-05	2.76202e-05	0.000921965	0.000649739	0.000236271
0.00509733	0.000177831	0.00177451	0.00543279	0.0041724	0.0013885	0.00214181	0.00128804	0.00553308	0.00166431	9.05449e-05	2.32091e-05	0.00908609	0.00525718	0.000821159	0.0134658	0.000583461	6.96081e-05	4.94057e-06	9.5694e-06	0.000137099	9.636e-07	0.000368738	0.011561	0.00224505	0.00415285	0.000456534	0.00163354	0.000294945	7.66112e-05	0.000255419	3.48037e-05	0.000176916	3.23409e-05	8.95465e-05	1.24839e-05	8.1497e-05	1.22382e-05	0.00035467	4.60027e-05	4.26038e-05	4.2135e-05	0.00508406	0.000631278	0.0001899
0.00625836	9.71551e-05	0.00310905	0.00361418	0.00367188	0.00121539	0.00629319	0.000165264	0.00401025	0.00161724	8.88501e-05	2.85567e-05	0.00506187	0.0097161	0.000496068	0.013927	0.000504903	0.000100543	4.60107e-06	9.47113e-06	5.37351e-05	1.90983e-06	0.000330167	0.0190334	0.0021244	0.00396525	0.000433188	0.00154509	0.00027116	6.86744e-05	0.000211761	2.55576e-05	0.000115571	2.03427e-05	5.09074e-05	6.50601e-06	4.04132e-05	6.21624e-06	0.000350477	3.42505e-05	5.72556e-06	2.21828e-05	0.000242757	0.000665706	7.93382e-05
0.00441795	0.000111813	4.44592e-05	0.00020128	0.00132079	0.000223195	0.000162199	0.000128536	0.00572585	0.00177609	5.93624e-05	2.73664e-05	0.00455258	0.027706	0.00098628	0.0173592	0.000789185	4.49927e-05	6.58943e-06	1.29996e-05	0.000166008	2.41806e-06	0.000194261	0.0591033	0.00205365	0.00512814	0.000392654	0.00126464	0.000208552	6.37655e-05	0.000190641	2.73492e-05	0.000160179	3.46238e-05	0.000102203	1.78534e-05	0.000124328	1.91145e-05	0.000502586	3.42841e-05	2.96191e-05	2.97455e-05	0.00130445	0.000813151	0.000126399
0.00306607	0.000135908	0.000350565	0.00529072	0.0021605	0.000895498	0.00115811	0.000218355	0.0066616	0.0024447	7.22862e-05	2.94793e-05	0.00827622	0.0632644	0.00078878	0.0117684	0.000440294	2.09071e-05	5.34956e-06	1.15479e-05	8.62759e-05	1.91658e-06	0.000194262	0.0225413	0.00295231	0.0056111	0.000614708	0.00218216	0.000355782	8.84396e-05	0.000274655	3.39576e-05	0.000164598	2.92735e-05	7.7017e-05	1.06757e-05	6.81669e-05	9.17087e-06	0.000263766	4.89835e-05	2.76859e-05	5.97136e-05	0.000914349	0.000405738	3.94294e-05
0.00437418	0.000126502	0.000247855	0.00492063	0.00210016	0.000798542	0.00159001	0.000995887	0.00668495	0.00204263	7.69288e-05	2.1505e-05	0.00788943	0.0286835	0.000839618	0.00897518	0.000628076	2.66994e-05	4.39851e-06	1.1952e-05	0.000101297	5.71474e-06	0.000231375	0.0267222	0.00215843	0.00402992	0.000439078	0.00151798	0.000253862	6.80988e-05	0.000210687	2.8941e-05	0.000154448	2.95939e-05	8.38059e-05	1.27042e-05	8.56935e-05	1.26703e-05	0.000227899	7.23705e-05	2.32747e-05	6.29761e-05	0.000929591	0.000545014	0.00016088
0.00246309	0.000100116	0.000279526	0.00512036	0.00484114	0.000997423	0.00278937	0.000239125	0.00747166	0.00213696	8.7654e-05	3.06576e-05	0.0106873	0.0304711	0.000974976	0.0182841	0.000658287	4.75947e-05	6.97524e-06	1.47972e-05	0.000122205	3.24039e-06	0.000320016	0.0343206	0.0036713	0.0072581	0.00074141	0.00245006	0.000359713	7.67862e-05	0.000295589	3.70127e-05	0.000191429	3.44891e-05	9.40194e-05	1.34202e-05	9.25546e-05	1.35733e-05	0.000437927	6.20176e-05	2.46356e-05	8.5809e-05	0.000772798	0.000792137	7.20277e-05
0.00208256	9.07032e-05	0.000231335	0.00484056	0.00466014	0.00117403	0.00281136	0.00301661	0.0051525	0.001311	6.05365e-05	4.24302e-05	0.00432609	0.025516	0.000934716	0.0045774	0.000678636	3.33263e-05	1.75423e-06	2.93027e-06	8.79866e-05	2.45079e-06	9.7616e-05	0.040925	0.00162729	0.00347548	0.000428593	0.00164816	0.000320702	7.65407e-05	0.000255072	3.53233e-05	0.00018561	3.40304e-05	8.90267e-05	1.31149e-05	8.31214e-05	1.12151e-05	0.000144471	6.04237e-05	2.58696e-05	2.95515e-05	0.000463604	0.00022061	8.59688e-05
0.00614395	0.00010004	0.00128899	0.0134504	0.0246232	0.00307232	0.0118267	0.00702932	0.00967185	0.00170471	8.3625e-05	3.14891e-05	0.00381673	0.048402	0.00130625	0.00792893	0.000436657	3.98032e-05	3.63535e-06	9.8623e-06	0.000107721	2.48907e-06	7.86898e-05	0.0175118	0.00111461	0.00264799	0.000361238	0.0015843	0.000381933	0.000104262	0.00034416	5.07829e-05	0.000279933	5.06486e-05	0.000130404	1.74438e-05	0.00010366	1.40147e-05	0.000215993	3.32384e-05	2.76658e-05	2.38664e-05	0.000418337	0.000134902	5.50979e-05
0.00389968	0.000168107	4.42482e-05	0.00109134	0.000930954	0.000369573	0.00087996	2.19572e-05	0.0039467	0.00164581	4.59065e-05	1.95054e-05	0.00407131	0.0624903	0.000344688	0.00675906	0.000285453	1.04022e-05	2.48194e-06	4.84169e-06	6.67441e-05	8.10283e-07	8.51312e-05	0.0595565	0.00116273	0.00229727	0.000282366	0.00109455	0.000204628	5.17265e-05	0.000143454	1.75204e-05	7.67645e-05	1.3012e-05	3.26173e-05	4.20018e-06	2.45589e-05	3.28245e-06	0.000191219	2.72358e-05	2.29009e-05	2.86844e-05	0.000703658	0.000180418	5.31035e-05
0.00176061	0.000158634	0.000358324	0.00585629	0.00158495	0.000968986	0.000837951	0.00289712	0.00885193	0.00241403	9.23114e-05	3.74315e-05	0.00312048	0.042264	0.00140509	0.0158996	0.000711464	4.19826e-05	5.75011e-06	1.30769e-05	0.000122202	2.84627e-06	0.000160459	0.0202163	0.0034297	0.00647237	0.000677468	0.00237614	0.00040271	9.07763e-05	0.000358806	5.04566e-05	0.000269342	5.20169e-05	0.000140648	2.0489e-05	0.000129904	1.9097e-05	0.000379436	5.11375e-05	1.82112e-05	4.25794e-05	0.000922062	0.000532434	5.68381e-05
0.00404812	0.00012131	0.000318127	0.00339591	0.00307222	0.000769534	0.00238973	0.00707098	0.00405629	0.00204864	4.3497e-05	1.0043e-05	0.00663288	0.0306836	0.000109263	0.010855	0.000698002	0.000182436	5.54732e-06	9.68003e-06	7.43612e-05	1.12644e-06	0.000411322	0.0407578	0.000817689	0.00107346	9.35099e-05	0.000283545	3.70331e-05	9.1109e-05	3.38753e-05	3.84916e-06	1.89973e-05	3.93086e-06	1.02513e-05	1.77034e-06	1.07704e-05	2.01651e-06	0.000308803	3.68789e-05	2.07957e-05	3.01409e-05	0.000754734	7.41911e-05	3.36088e-05
0.00150356	6.82839e-05	0.000152513	0.00256573	0.00103862	0.000433138	0.000592509	0.000231825	0.00499179	0.00170126	3.59111e-05	8.34678e-06	0.000412532	0.0382536	0.00022441	0.00577621	0.000215676	1.8249e-05	2.92558e-06	5.44973e-06	3.62213e-05	1.07259e-06	7.67187e-07	0.0336443	0.000536307	0.000965457	0.000106153	0.000392077	7.29232e-05	5.39672e-05	6.45429e-05	8.61877e-06	4.4464e-05	8.28688e-06	2.19052e-05	3.15082e-06	2.04471e-05	3.22161e-06	0.000136371	2.25588e-05	2.77175e-05	4.51735e-06	0.000283459	3.46712e-06	7.19002e-06
0.00346141	0.000118031	0.000693564	0.00356878	0.00292704	0.00108616	0.00160101	0.00980185	0.00601374	0.00193603	0.00010843	5.03116e-05	0.00661545	0.0321984	0.00174038	0.0199993	0.000518773	7.77187e-05	6.92283e-06	1.4055e-05	9.65153e-05	1.63338e-06	0.000131531	0.0357889	0.00406496	0.00804658	0.000880322	0.00314759	0.000522218	9.63666e-05	0.000464293	6.30441e-05	0.00033349	6.44224e-05	0.000170814	2.48724e-05	0.000161901	2.47013e-05	0.000509134	2.84626e-05	3.24115e-05	4.05268e-05	0.00101132	0.000758137	0.000109496
0.004052	0.000113365	0.000461352	0.00223449	0.00128612	0.000510657	0.00120942	1.89194e-05	0.0034088	0.00177527	8.0619e-05	3.97612e-05	0.00835156	0.0215142	0.000436846	0.00862014	0.000400589	8.84602e-06	3.26663e-06	5.60337e-06	7.72004e-05	4.09154e-06	0.000540229	0.0442626	0.00343671	0.00723728	0.000795365	0.0026405	0.000327041	4.59034e-05	0.000225858	2.23689e-05	8.89626e-05	1.54413e-05	4.58822e-05	6.25073e-06	4.14562e-05	6.55732e-06	0.00021932	4.22641e-05	3.23894e-05	5.04695e-05	0.000798758	0.00184738	7.94232e-05
0.00423616	0.000108446	0.000240671	0.00369747	0.0069465	0.000836797	0.00227077	0.000459701	0.0057882	0.00175201	8.15896e-05	4.44047e-05	0.0100936	0.0248268	0.000986368	0.0235633	0.00066123	3.87679e-05	7.92105e-06	1.60676e-05	0.000138493	8.78182e-06	0.000581441	0.0310032	0.00248135	0.0045199	0.000499866	0.00173635	0.000314859	8.32507e-05	0.000267641	3.74936e-05	0.000196309	3.5116e-05	9.30675e-05	1.37006e-05	8.89609e-05	1.25895e-05	0.000553467	5.81879e-05	2.98731e-05	6.94818e-05	0.00114552	0.000768589	0.000133533
0.00115883	9.50067e-05	0.00025901	0.00710382	0.00160849	0.00491366	0.00150093	0.00193662	0.00497485	0.00150408	7.14274e-05	2.56061e-05	0.000910714	0.0511536	0.00094618	0.00784468	0.000351871	5.76965e-05	3.07535e-06	7.6297e-06	4.95351e-05	2.32959e-06	1.00337e-05	0.0244954	0.00088604	0.00194016	0.000236393	0.000951184	0.000198842	6.63257e-05	0.000181057	2.89093e-05	0.000174001	3.49701e-05	9.7474e-05	1.50932e-05	9.9372e-05	1.51818e-05	0.000210999	4.59257e-05	0.00910098	8.75061e-07	0.000340923	9.76052e-05	2.70105e-05
0.00110987	0.000102966	0.000336623	0.00569435	0.00207312	0.00387697	0.00155644	0.00147834	0.00477174	0.00151715	6.84799e-05	2.77154e-05	0.000929359	0.0550878	0.000911122	0.00789693	0.000341793	5.08674e-05	3.23889e-06	7.40032e-06	3.72882e-05	2.81678e-06	1.69712e-05	0.0246995	0.00091526	0.0019258	0.000240038	0.000963362	0.000198275	6.5153e-05	0.000176695	2.83476e-05	0.000167555	3.3115e-05	9.09409e-05	1.41001e-05	9.45341e-05	1.48375e-05	0.000209575	3.99747e-05	0.00702128	3.40582e-07	0.000366198	8.32216e-05	2.37163e-05
0.00151826	0.000143154	0.000252672	0.00378735	0.000919393	0.00408702	0.000485873	0.000416702	0.00528322	0.00162919	7.99868e-05	4.14963e-05	0.00228229	0.0484629	0.000924704	0.00718126	0.000888984	7.0562e-05	2.82381e-06	6.01874e-06	4.83601e-05	2.87955e-06	3.34765e-05	0.0374495	0.00173399	0.00332976	0.000378752	0.00140814	0.000251282	8.23259e-05	0.000216199	3.02471e-05	0.000167499	3.34739e-05	9.1754e-05	1.38998e-05	9.21361e-05	1.3731e-05	0.0001996	6.71166e-05	0.0082778	2.60891e-06	0.000618956	0.00027493	6.95199e-05
0.00274985	0.000170646	0.000779394	0.00613381	0.0041659	0.00917828	0.00167736	0.000680294	0.00545176	0.00175679	0.00160143	7.81175e-05	0.00446907	0.0540261	0.000943244	0.00875341	0.000848958	0.000142293	3.77141e-06	9.14782e-06	8.29619e-05	5.26214e-06	0.000155447	0.0416953	0.00237222	0.00454441	0.000512478	0.00180841	0.00031151	8.79376e-05	0.000255277	3.51831e-05	0.0001859	3.45521e-05	9.4061e-05	1.36409e-05	8.99445e-05	1.25535e-05	0.000239767	0.000108796	0.0254156	1.62091e-05	0.000975005	0.000691303	0.000137929
0.00112504	0.000233337	0.000898028	0.0149668	0.00194566	0.00196994	0.00234756	0.00637164	0.0113411	0.00278771	0.000400997	0.000192684	0.00785757	0.0786189	0.00214204	0.0259253	0.00190445	0.000238163	5.23565e-05	2.75138e-05	0.000228044	5.65034e-05	0.000142308	0.140637	0.00423774	0.00782614	0.000904663	0.0034706	0.000625464	0.000194805	0.000579945	7.56358e-05	0.000405145	7.67091e-05	0.00022051	2.94102e-05	0.000189638	2.90751e-05	0.000598424	0.000205353	0.000222578	4.0464e-05	0.00156442	0.000695586	0.00021339
0.000965497	0.000200402	0.000642277	0.0113903	0.00145883	0.00155726	0.00177419	0.00477268	0.00844522	0.00241854	0.000389301	0.00017081	0.00660475	0.067567	0.00178851	0.0234566	0.00219477	0.000196681	6.07557e-05	3.10956e-05	0.000173338	4.29459e-05	0.000112525	0.113185	0.00383429	0.00717524	0.000801723	0.00308898	0.000554017	0.000179606	0.000525901	6.82504e-05	0.000355725	6.59526e-05	0.00018796	2.52349e-05	0.000164898	2.45684e-05	0.000530314	0.000216311	0.000463573	3.21353e-05	0.00130097	0.000603611	0.000184248
0.000806522	5.97166e-05	0.0010054	0.0256366	0.00837998	0.00428115	0.00682568	0.00974662	0.00716497	0.00184649	0.000356314	0.000161684	0.00192172	0.020099	0.00196815	0.00871539	0.00113217	4.34279e-05	2.65801e-05	1.84479e-05	0.000162155	7.83873e-05	8.52911e-05	0.0161237	0.00106281	0.0022994	0.000294598	0.00130211	0.000323445	0.000112515	0.000378883	6.2495e-05	0.000387417	7.72759e-05	0.000222427	3.12226e-05	0.000203266	2.98624e-05	0.000247064	0.00012451	0.000194192	1.0909e-05	0.000770656	0.000209384	4.81821e-05
77.1907	3.60245	1.04686	45.7598	30.5088	12.8884	32.9603	16.5041	65.0615	19.8135	0.691715	0.185225	172.343	198.796	4.24475	37.9938	8.72248	4.83403	0.014878	0.0382218	1.09108	0.00886478	12.16	298.474	12.7639	23.6597	2.65545	9.71579	1.59092	0.44085	1.31335	0.174968	0.871268	0.161737	0.387934	0.0448153	0.247361	0.0334085	1.07408	0.659231	0.352084	1.14945	15.8819	1.34533	0.630651
13.7884	4.24296	13.1572	0.368316	0.693781	9.06751	1.6009	87.2233	54.8121	23.9008	0.920789	0.170466	41.66	121.17	30.5426	362.056	19.2697	0.477	0.126839	0.282325	1.05352	0.0208498	0.974625	411.378	11.1968	20.1368	2.43258	9.93983	2.41805	1.72238	3.10678	0.655172	4.90612	1.15101	3.62537	0.643718	4.76894	0.807963	9.61656	0.959425	0.245445	0.329097	7.15372	4.09404	0.874202
28.0306	1.49142	18.2232	28.8069	30.3415	5.52446	4.74138	3.65547	49.0502	21.9331	1.02145	0.455769	53.8469	264.124	10.8575	282.956	6.98009	0.56755	0.0937733	0.170527	0.546473	0.015075	0.580137	1130.46	71.6671	117.631	11.1249	35.2054	4.73297	1.19484	4.13249	0.469334	2.28247	0.425811	1.11554	0.144544	0.866548	0.125136	6.69234	0.23359	0.284948	0.342567	9.40003	9.29877	0.511626
17.2262	2.24755	11.7126	32.5965	58.4045	8.94616	13.2629	5.37684	27.8553	20.486	0.710298	0.318672	29.2912	325.837	19.3418	584.812	16.1581	0.765131	0.192943	0.338163	1.67865	0.0278115	1.33358	752.718	27.5308	47.6738	5.09804	18.3793	3.77526	0.83595	3.79546	0.612897	3.68731	0.738289	2.02301	0.306707	1.95165	0.303433	15.5815	0.791076	0.34565	0.276202	9.21965	6.49739	2.36271
50.9733	1.77831	17.7451	54.3279	41.724	13.885	21.4181	12.8804	55.3308	16.6431	0.905449	0.232091	90.8609	52.5718	8.21159	134.658	5.83461	0.696081	0.0494057	0.095694	1.37099	0.009636	3.68738	115.61	22.4505	41.5285	4.56534	16.3354	2.94945	0.766112	2.55419	0.348037	1.76916	0.323409	0.895465	0.124839	0.81497	0.122382	3.5467	0.460027	0.426038	0.42135	50.8406	6.31278	1.899
62.5836	0.971551	31.0905	36.1418	36.7188	12.1539	62.9319	1.65264	40.1025	16.1724	0.888501	0.285567	50.6187	97.161	4.96068	139.27	5.04903	1.00543	0.0460107	0.0947113	0.537351	0.0190983	3.30167	190.334	21.244	39.6525	4.33188	15.4509	2.7116	0.686744	2.11761	0.255576	1.15571	0.203427	0.509074	0.0650601	0.404132	0.0621624	3.50477	0.342505	0.0572556	0.221828	2.42757	6.65706	0.793382
44.1795	1.11813	0.444592	2.0128	13.2079	2.23195	1.62199	1.28536	57.2585	17.7609	0.593624	0.273664	45.5258	277.06	9.8628	173.592	7.89185	0.449927	0.0658943	0.129996	1.66008	0.0241806	1.94261	591.033	20.5365	51.2814	3.92654	12.6464	2.08552	0.637655	1.90641	0.273492	1.60179	0.346238	1.02203	0.178534	1.24328	0.191145	5.02586	0.342841	0.296191	0.297455	13.0445	8.13151	1.26399
30.6607	1.35908	3.50565	52.9072	21.605	8.95498	11.5811	2.18355	66.616	24.447	0.722862	0.294793	82.7622	632.644	7.8878	117.684	4.40294	0.209071	0.0534956	0.115479	0.862759	0.0191658	1.94262	225.413	29.5231	56.111	6.14708	21.8216	3.55782	0.884396	2.74655	0.339576	1.64598	0.292735	0.77017	0.106757	0.681669	0.0917087	2.63766	0.489835	0.276859	0.597136	9.14349	4.05738	0.394294
43.7418	1.26502	2.47855	49.2063	21.0016	7.98542	15.9001	9.95887	66.8495	20.4263	0.769288	0.21505	78.8943	286.835	8.39618	89.7518	6.28076	0.266994	0.0439851	0.11952	1.01297	0.0571474	2.31375	267.222	21.5843	40.2992	4.39078	15.1798	2.53862	0.680988	2.10687	0.28941	1.54448	0.295939	0.838059	0.127042	0.856935	0.126703	2.27899	0.723705	0.232747	0.629761	9.29591	5.45014	1.6088
24.6309	1.00116	2.79526	51.2036	48.4114	9.97423	27.8937	2.39125	74.7166	21.3696	0.87654	0.306576	106.873	304.711	9.74976	182.841	6.58287	0.475947	0.0697524	0.147972	1.22205	0.0324039	3.20016	343.206	36.713	72.581	7.4141	24.5006	3.59713	0.767862	2.95589	0.370127	1.91429	0.344891	0.940194	0.134202	0.925546	0.135733	4.37927	0.620176	0.246356	0.85809	7.72798	7.92137	0.720277
20.8256	0.907032	2.31335	48.4056	46.6014	11.7403	28.1136	30.1661	51.525	13.11	0.605365	0.424302	43.2609	255.16	9.34716	45.774	6.78636	0.333263	0.0175423	0.0293027	0.879866	0.0245079	0.97616	409.25	16.2729	34.7548	4.28593	16.4816	3.20702	0.765407	2.55072	0.353233	1.8561	0.340304	0.890267	0.131149	0.831214	0.112151	1.44471	0.604237	0.258696	0.295515	4.63604	2.2061	0.859688
61.4395	1.0004	12.8899	134.504	246.232	30.7232	118.267	70.2932	96.7185	17.0471	0.83625	0.314891	38.1673	484.02	13.0625	79.2893	4.36657	0.398032	0.0363535	0.098623	1.07721	0.0248907	0.786898	175.118	11.1461	26.4799	3.61238	15.843	3.81933	1.04262	3.4416	0.507829	2.79933	0.506486	1.30404	0.174438	1.0366	0.140147	2.15993	0.332384	0.276658	0.238664	4.18337	1.34902	0.550979
38.9968	1.68107	0.442482	10.9134	9.30954	3.69573	8.7996	0.219572	39.467	16.4581	0.459065	0.195054	40.7131	624.903	3.44688	67.5906	2.85453	0.104022	0.0248194	0.0484169	0.667441	0.00810283	0.851312	595.565	11.6273	22.9727	2.82366	10.9455	2.04628	0.517265	1.43454	0.175204	0.767645	0.13012	0.326173	0.0420018	0.245589	0.0328245	1.91219	0.272358	0.229009	0.286844	7.03658	1.80418	0.531035
17.6061	1.58634	3.58324	58.5629	15.8495	9.68986	8.37951	28.9712	88.5193	24.1403	0.923114	0.374315	31.2048	422.64	14.0509	158.996	7.11464	0.419826	0.0575011	0.130769	1.22202	0.0284627	1.60459	202.163	34.297	64.7237	6.77468	23.7614	4.0271	0.907763	3.58806	0.504566	2.69342	0.520169	1.40648	0.20489	1.29904	0.19097	3.79436	0.511375	0.182112	0.425794	9.22062	5.32434	0.568381
40.4812	1.2131	3.18127	33.9591	30.7222	7.69534	23.8973	70.7098	40.5629	20.4864	0.43497	0.10043	66.3288	306.836	1.09263	108.55	6.98002	1.82436	0.0554732	0.0968003	0.743612	0.0112644	4.11322	407.578	8.17689	10.7346	0.935099	2.83545	0.370331	0.91109	0.338753	0.0384916	0.189973	0.0393086	0.102513	0.0177034	0.107704	0.0201651	3.08803	0.368789	0.207957	0.301409	7.54734	0.741911	0.336088
15.0356	0.682839	1.52513	25.6573	10.3862	4.33138	5.92509	2.31825	49.9179	17.0126	0.359111	0.0834678	4.12532	382.536	2.2441	57.7621	2.15676	0.18249	0.0292558	0.0544973	0.362213	0.0107259	0.00767187	336.443	5.36307	9.65457	1.06153	3.92077	0.729232	0.539672	0.645429	0.0861877	0.44464	0.0828688	0.219052	0.0315082	0.204471	0.0322161	1.36371	0.225588	0.277175	0.0451735	2.83459	0.0346712	0.0719002
34.6141	1.18031	6.93564	35.6878	29.2704	10.8616	16.0101	98.0185	60.1374	19.3603	1.0843	0.503116	66.1545	321.984	17.4038	199.993	5.18773	0.777187	0.0692283	0.14055	0.965153	0.0163338	1.31531	357.889	40.6496	80.4658	8.80322	31.4759	5.22218	0.963666	4.64293	0.630441	3.3349	0.644224	1.70814	0.248724	1.61901	0.247013	5.09134	0.284626	0.324115	0.405268	10.1132	7.58137	1.09496
40.52	1.13365	4.61352	22.3449	12.8612	5.10657	12.0942	0.189194	34.088	17.7527	0.80619	0.397612	83.5156	215.142	4.36846	86.2014	4.00589	0.0884602	0.0326663	0.0560337	0.772004	0.0409154	5.40229	442.626	34.3671	72.3728	7.95365	26.405	3.27041	0.459034	2.25858	0.223689	0.889626	0.154413	0.458822	0.0625073	0.414562	0.0655732	2.1932	0.422641	0.323894	0.504695	7.98758	18.4738	0.794232
42.3616	1.08446	2.40671	36.9747	69.465	8.36797	22.7077	4.59701	57.882	17.5201	0.815896	0.444047	100.936	248.268	9.86368	235.633	6.6123	0.387679	0.0792105	0.160676	1.38493	0.0878182	5.81441	310.032	24.8135	45.199	4.99866	17.3635	3.14859	0.832507	2.67641	0.374936	1.96309	0.35116	0.930675	0.137006	0.889609	0.125895	5.53467	0.581879	0.298731	0.694818	11.4552	7.68589	1.33533
11.5883	0.950067	2.5901	71.0382	16.0849	49.1366	15.0093	19.3662	49.7485	15.0408	0.714274	0.256061	9.10714	511.536	9.4618	78.4468	3.51871	0.576965	0.0307535	0.076297	0.495351	0.0232959	0.100337	244.954	8.8604	19.4016	2.36393	9.51184	1.98842	0.663257	1.81057	0.289093	1.74001	0.349701	0.97474	0.150932	0.99372	0.151818	2.10999	0.459257	91.0098	0.00875061	3.40923	0.976052	0.270105
11.0987	1.02966	3.36623	56.9435	20.7312	38.7697	15.5644	14.7834	47.7174	15.1715	0.684799	0.277154	9.29359	550.878	9.11122	78.9693	3.41793	0.508674	0.0323889	0.0740032	0.372882	0.0281678	0.169712	246.995	9.1526	19.258	2.40038	9.63362	1.98275	0.65153	1.76695	0.283476	1.67555	0.33115	0.909409	0.141001	0.945341	0.148375	2.09575	0.399747	70.2128	0.00340582	3.66198	0.832216	0.237163
15.1826	1.43154	2.52672	37.8735	9.19393	40.8702	4.85873	4.16702	52.8322	16.2919	0.799868	0.414963	22.8229	484.629	9.24704	71.8126	8.88984	0.70562	0.0282381	0.0601874	0.483601	0.0287955	0.334765	374.495	17.3399	33.2976	3.78752	14.0814	2.51282	0.823259	2.16199	0.302471	1.67499	0.334739	0.91754	0.138998	0.921361	0.13731	1.996	0.671166	82.778	0.0260891	6.18956	2.7493	0.695199
27.4985	1.70646	7.79394	61.3381	41.659	91.7828	16.7736	6.80294	54.5176	17.5679	16.0143	0.781175	44.6907	540.261	9.43244	87.5341	8.48958	1.42293	0.0377141	0.0914782	0.829619	0.0526214	1.55447	416.953	23.7222	45.4441	5.12478	18.0841	3.1151	0.879376	2.55277	0.351831	1.859	0.345521	0.94061	0.136409	0.899445	0.125535	2.39767	1.08796	254.156	0.162091	9.75005	6.91303	1.37929
11.2504	2.33337	8.98028	149.668	19.4566	19.6994	23.4756	63.7164	113.411	27.8771	4.00997	1.92684	78.5757	786.189	21.4204	259.253	19.0445	2.38163	0.523565	0.275138	2.28044	0.565034	1.42308	1406.37	42.3774	78.2614	9.04663	34.706	6.25464	1.94805	5.79945	0.756358	4.05145	0.767091	2.2051	0.294102	1.89638	0.290751	5.98424	2.05353	2.22578	0.40464	15.6442	6.95586	2.1339
9.65497	2.00402	6.42277	113.903	14.5883	15.5726	17.7419	47.7268	84.4522	24.1854	3.89301	1.7081	66.0475	675.67	17.8851	234.566	21.9477	1.96681	0.607557	0.310956	1.73338	0.429459	1.12525	1131.85	38.3429	71.7524	8.01723	30.8898	5.54017	1.79606	5.25901	0.682504	3.55725	0.659526	1.8796	0.252349	1.64898	0.245684	5.30314	2.16311	4.63573	0.321353	13.0097	6.03611	1.84248
8.06522	0.597166	10.054	256.366	83.7998	42.8115	68.2568	97.4662	71.6497	18.4649	3.56314	1.61684	19.2172	200.99	19.6815	87.1539	11.3217	0.434279	0.265801	0.184479	1.62155	0.783873	0.852911	161.237	10.6281	22.994	2.94598	13.0211	3.23445	1.12515	3.78883	0.62495	3.87417	0.772759	2.22427	0.312226	2.03266	0.298624	2.47064	1.2451	1.94192	0.10909	7.70656	2.09384	0.481821
