# Supplementary material for: Calcium isotope evidence for early Archaean carbonates and subduction of oceanic crust
Source: Nat Commun. 2021 May 5;12:2534. doi: 10.1038/s41467-021-22748-2 (PMC8099908; doi:10.1038/s41467-021-22748-2)
Supplement: Supplementary file 5 — Supplementary Data 2 [file 41467_2021_22748_MOESM5_ESM.xlsx]

## Sheet: Sheet1
Country	Location	Sample	Age (Ma)	Rock type	Metamorphic grade	Main minerals	Texture	References
Siberia	Onot terrane	28-03	3300	Tonalite	Amphibolite	Bt, Plg, Qz, +/- Kfeld	Strong foliation (<0.5 cm)	Olga Turkina personal communication
Siberia	Onot terrane	40-03	3386	Tonalite	Amphibolite	Bt, Plg, Qz, +/- Kfeld	Strong foliation (<0.5 cm)	Bibikova et al., 2006
Siberia	Onot terrane	58-03	3300	Granodiorite	Amphibolite	Bt, Plg, Qz, +/- Kfeld	Foliation (~1cm)	Olga Turkina personal communication
Siberia	Bulun terrane	60-04	3250	Granodiorite	Amphibolite	Bt, Plg, Qz, +/- Kfeld	Foliation (~1cm)	Turkina et al., 2009
Siberia	Garsjo Complex	65-10	2840	Trondhjemite	Amphibolite	Bt, Plg, Qz, +/- Kfeld	Strong foliation (<0.5 cm)	Vetrin et al., 2003
Russia	Vezha Tundra	3-85	2850	Enderbite	Granulite	Opx, Bt, Qz, Plg, +/- Kfeld	Strong foliation (<0.5 cm)	Valery Vetrin personal commmunication
Norway	Varanger Complex	74-2	2813	Tonalite	Amphibolite	Hb, Bt, Qz, Plg, +/- Kfeld	Strong foliation (<0.5 cm)	Vetrin et al., 2003
Finland	Naavala	H392	2700	Trondhjemite	Amphibolite	Bt, Plg, Qz, +/- Kfeld	Foliation (~1cm)	Martin et al., 1987
Finland	Karelia	H395	2700	Trondhjemite	Amphibolite	Bt, Plg, Qz, +/- Kfeld	Foliation (~1cm)	Martin et al., 1987
Greenland	Qilanngaarsuit	GRO4057	3692	Tonalite	Amphibolite	Bt, Plg, Qz, +/- Kfeld	Strong foliation (<0.5 cm)	Cates and Mojzsis, 2006
Canada	Acasta Gneiss Complex	AG09-008*	3960	Tonalite	Amphibolite	Hb, Bt, Plg, Qz, Grt, +/- Kfeld	Strong foliation (<0.5 cm)	Mojzsis et al., 2014
Canada	Acasta Gneiss Complex	AG-09-009	3600	Granodiorite	Amphibolite	Bt, Plg, Qz, +/- Kfeld	Strong foliation (<0.5 cm)	Mojzsis et al., 2014
Canada	Acasta Gneiss Complex	AG-09-016	3947	Trondhjemite	Amphibolite	Bt, Plg, Qz, +/- Kfeld, +/- Ms	Strong foliation (<0.5 cm)	Mojzsis et al., 2014
Canada	Nuvvuagittuq Supracrustal Belt	INO5003	3780	Trondhjemite	Amphibolite	Bt, Plg, Qz, +/- Kfeld	Strong foliation (<0.5 cm)	Cates and Mojzsis 2007
Canada	Nuvvuagittuq Supracrustal Belt	INO5012	3780	Trondhjemite	Amphibolite	Bt, Plg, Qz, +/- Kfeld	Strong foliation (<0.5 cm)	Cates and Mojzsis 2007
South Africa	Kaap Valley	KV2.1/08	3227	Tonalite	Amphibolite	Bt, Plg, Qz, +/- Kfeld	No foliation	Sanchez-Garrido et al., 2011
South Africa	Nelshoogte	NLS5.1-08	3236	Trondhjemite	Amphibolite	Bt, Plg, Qz, +/- Kfeld	Foliation (~1cm)	Sanchez-Garrido et al., 2011
South Africa	Steynsdorp	STEY1.5-08	3500	Tonalite	Amphibolite	Bt, Plg, Qz, +/- Kfeld	Strong foliation (<0.5 cm)	Sanchez-Garrido et al., 2011
South Africa	Stolzburg	ST-J6	3440	Trondhjemite	Amphibolite	Bt, Plg, Qz, +/- Kfeld	No foliation	Sanchez-Garrido et al., 2011
