# Supplementary material for: Calcium isotope evidence for early Archaean carbonates and subduction of oceanic crust
Source: Nat Commun. 2021 May 5;12:2534. doi: 10.1038/s41467-021-22748-2 (PMC8099908; doi:10.1038/s41467-021-22748-2)
Supplement: Supplementary file 6 — Supplementary Data 3 [file 41467_2021_22748_MOESM6_ESM.xlsx]

## Sheet: Ca isotope data
Locality	Sample	δ44Ca (915b)	δ44Ca (915a)	δ44Ca (BSE)		Locality	Sample	δ44Ca (915b)	δ44Ca (915a)	δ44Ca (BSE)		Locality	Sample	δ44Ca (915b)	δ44Ca (915a)	δ44Ca (BSE)
Russia	3-85	-0.187984	0.512016	-0.437984		Greenland	GRO4057	-0.0886411	0.611359	-0.338641		Adakites	Burney-2	-0.0517344	0.648266	-0.301734		Note: Measurements with no value ( - ) for "δ44Ca (915b)" were measured directly against SRM915a. Otherwise, values were converted to 915a scale by adding 0.70 to the 915b values.
		-0.242874	0.457126	-0.492874				-0.103964	0.596036	-0.353964		(AVZ)		0.0504728	0.750473	-0.199527
		-0.16003	0.53997	-0.41003				-0.0376959	0.662304	-0.287696				0.0619393	0.761939	-0.188061
		-0.299204	0.400796	-0.549204				-0.0611228	0.638877	-0.311123				0.0478374	0.747837	-0.202163
		-0.22686	0.47314	-0.47686				-0.0476934	0.652307	-0.297693				0.0376209	0.737621	-0.212379
		-0.215863	0.484137	-0.465863				average	0.632177	-0.317823				average	0.729227	-0.220773
		average	0.477864	-0.472136				2sd	0.0497778	0.0497778				2sd	0.0824283	0.0824283
		2sd	0.0873869	0.0873869
						Finland	H392	-0.0214503	0.67855	-0.27145		Adakites	Burney-4	-0.0938035	0.606197	-0.343803
Russia	28-03	0.304916	1.00492	0.0549157				0.00710537	0.707105	-0.242895		(AVZ)		0.205749	0.905749	-0.0442512
		0.420477	1.12048	0.170477				-0.0861616	0.613838	-0.336162				0.0335014	0.733501	-0.216499
		0.371697	1.0717	0.121697				-0.0667899	0.63321	-0.31679				0.0961517	0.796152	-0.153848		Values in the main text and figures are reported relative to BSE, which is +0.95 relative to 915a or +0.25 relative to our value of 915b, in agreement with the recommended values in Antonelli & Simon (2020).
		0.30391	1.00391	0.0539103				-0.0423995	0.657601	-0.292399				-0.0780799	0.62192	-0.32808
		0.402982	1.10298	0.152982				average	0.658061	-0.291939				0.222948	0.922948	-0.0270516
		average	1.0608	0.110796				2sd	0.0657179	0.0657179				0.155179	0.855179	-0.0948212
		2sd	0.0972372	0.0972372										average	0.777378	-0.172622
						Finland	H395	0.149489	0.849489	-0.100511				2sd	0.238412	0.238412
Russia	40-03	0.0564113	0.756411	-0.193589				0.0661297	0.76613	-0.18387
		0.0671054	0.767105	-0.182895				0.037712	0.737712	-0.212288		Adakites	Reclus-1	0.0191302	0.71913	-0.23087
		0.0374751	0.737475	-0.212525				-0.080407	0.619593	-0.330407		(AVZ)		0.022462	0.722462	-0.227538
		0.115057	0.815057	-0.134943				-0.0275771	0.672423	-0.277577				-0.013189	0.686811	-0.263189
		0.0887713	0.788771	-0.161229				average	0.729069	-0.220931				-0.0602815	0.639718	-0.310282
		average	0.772964	-0.177036				2sd	0.157843	0.157843				0.0243705	0.724371	-0.225629
		2sd	0.053587	0.053587										average	0.698498	-0.251502
						Nuvvuagittuq	INO5003	-0.593805	0.106195	-0.843805				2sd	0.0648751	0.0648751
Russia	58-03	0.28448	0.98448	0.0344798				-0.518831	0.181169	-0.768831
		0.304616	1.00462	0.0546163				-0.675291	0.0247092	-0.925291		Adakites	Viedma	-0.129187	0.570813	-0.379187
		0.361099	1.0611	0.111099				-0.64065	0.0593496	-0.89065		(AVZ)		0.0781281	0.778128	-0.171872
		0.263884	0.963884	0.0138843				-0.553924	0.146076	-0.803924				0.0145507	0.714551	-0.235449
		0.333134	1.03313	0.083134				-0.64671	0.0532898	-0.89671				0.151146	0.851146	-0.098854
		average	1.00944	0.0594428				-0.576688	0.123312	-0.826688				-0.0772156	0.622784	-0.327216
		2sd	0.0690027	0.0690027				-	0.0698669	-0.880133				0.0507069	0.750707	-0.199293
								-	0.131634	-0.818366				-0.00103634	0.698964	-0.251036
Russia	60-04	-0.0574795	0.64252	-0.30748				average	0.0995112	-0.850489				average	0.712442	-0.237558
		-0.0298806	0.670119	-0.279881				2sd	0.0959231	0.0959231				2sd	0.174521	0.174521
		-0.0808381	0.619162	-0.330838
		-0.00919586	0.690804	-0.259196		Nuvvuagittuq	INO5012	-0.47017	0.22983	-0.72017		Standard	AGV-2	-0.00336882	0.696631	-0.253369
		0.0171471	0.717147	-0.232853				-0.452615	0.247385	-0.702615				0.0401661	0.740166	-0.209834
		average	0.667951	-0.282049				-0.33018	0.36982	-0.58018				0.0396083	0.739608	-0.210392
		2sd	0.0691336	0.0691336				-0.42422	0.27578	-0.67422				-	0.704959	-0.245041
								-0.440425	0.259575	-0.690425				-	0.750279	-0.199721
Russia	65-10	-0.0912469	0.608753	-0.341247				-0.439998	0.260002	-0.689998				-	0.750988	-0.199012
		-0.120825	0.579175	-0.370825				-0.462399	0.237601	-0.712399				-	0.697706	-0.252294
		-0.0787743	0.621226	-0.328774				average	0.26857	-0.68143				-	0.647466	-0.302534
		-0.0499172	0.650083	-0.299917				2sd	0.0873955	0.0873955				-	0.715747	-0.234253
		-0.11868	0.58132	-0.36868										average	0.71595	-0.23405
		average	0.608111	-0.341889		South Africa	KV2.1	0.310835	1.01084	0.0608354				2sd	0.0634884	0.0634884
		2sd	0.0528324	0.0528324				0.216658	0.916658	-0.0333424
								0.263613	0.963613	0.013613		Standard	W2A	0.180338	0.880338	-0.0696623
Russia	74-2	0.0659677	0.765968	-0.184032				0.281822	0.981822	0.0318221				0.159143	0.859143	-0.0908568
		0.0627512	0.762751	-0.187249				0.341958	1.04196	0.091958				0.0884196	0.78842	-0.16158
		0.115191	0.815191	-0.134809				average	0.982977	0.0329772				0.139946	0.839946	-0.110054
		0.125257	0.825257	-0.124743				2sd	0.0849913	0.0849913				-0.00148885	0.698511	-0.251489
		0.182485	0.882485	-0.0675146										-0.0237729	0.676227	-0.273773
		average	0.810331	-0.139669		South Africa	NLS5.1	0.117898	0.817898	-0.132102				0.111705	0.811705	-0.138295
		2sd	0.0880209	0.0880209				-0.10097	0.59903	-0.35097				0.0885212	0.788521	-0.161479
								0.0296832	0.729683	-0.220317				0.125564	0.825564	-0.124436
Acasta	AG09-008*	0.505315	1.20532	0.255315				-0.0964241	0.603576	-0.346424				0.115906	0.815906	-0.134094
		0.533297	1.2333	0.283297				-0.188035	0.511965	-0.438035				-0.0410709	0.658929	-0.291071
		0.570943	1.27094	0.320943				-0.0274018	0.672598	-0.277402				0.190467	0.890467	-0.0595325
		0.434725	1.13472	0.184725				0.0617696	0.76177	-0.18823				0.0261311	0.726131	-0.223869
		0.493907	1.19391	0.243907				average	0.670931	-0.279069				0.0644312	0.764431	-0.185569
		-	1.18168	0.231684				2sd	0.197531	0.197531				0.0823426	0.782343	-0.167657
		-	1.1712	0.221203										0.0585327	0.758533	-0.191467
		average	1.19872	0.248725		South Africa	STEY1.5	0.00361001	0.70361	-0.24639				0.169074	0.869074	-0.0809262
		2sd	0.0814905	0.0814905				0.0729585	0.772959	-0.177041				0.113726	0.813726	-0.136274
								-0.0379425	0.662058	-0.287942				0.0806593	0.780659	-0.169341
Acasta	AG09-09	-0.227614	0.472386	-0.477614				-0.0395397	0.66046	-0.28954				average	0.790978	-0.159022
		-0.234554	0.465446	-0.484554				0.0456077	0.745608	-0.204392				2sd	0.132583	0.132583
		-0.255494	0.444506	-0.505494				average	0.708939	-0.241061
		-0.172736	0.527264	-0.422736				2sd	0.0895301	0.0895301		Standard	SRM915b	-	0.71234	-0.23766
		-0.215949	0.484051	-0.465949										-	0.706796	-0.243204
		average	0.478731	-0.471269		South Africa	ST-J6	-0.150936	0.549064	-0.400936				-	0.687913	-0.262087
		2sd	0.0549317	0.0549317				-0.178205	0.521795	-0.428205				-	0.681445	-0.268555
								-0.115325	0.584675	-0.365325				-	0.639749	-0.310251
Acasta	AG09-16	0.0145046	0.714505	-0.235495				0.0125627	0.712563	-0.237437				-	0.692552	-0.257448
		-0.0635886	0.636411	-0.313589				-0.0960782	0.603922	-0.346078				-	0.743101	-0.206899
		0.0301736	0.730174	-0.219826				average	0.594404	-0.355596				-	0.69333	-0.25667
		-0.0302094	0.669791	-0.280209				2sd	0.131071	0.131071				-	0.727008	-0.222992
		0.05996	0.75996	-0.19004										-	0.741274	-0.208726
		average	0.702168	-0.247832										average	0.702551	-0.247449
		2sd	0.0878574	0.0878574										2sd	0.0619842	0.0619842
