# Supplementary material for: Calcium isotope evidence for early Archaean carbonates and subduction of oceanic crust
Source: Nat Commun. 2021 May 5;12:2534. doi: 10.1038/s41467-021-22748-2 (PMC8099908; doi:10.1038/s41467-021-22748-2)
Supplement: Supplementary file 7 — Supplementary Data 4 [file 41467_2021_22748_MOESM7_ESM.xlsx]

## Sheet: DAT (closed system)
ROCK	Model Type	T/P	T	P (kbar)	CaO (wt%)	Mg#	A/CNK	N/K	Sr/Y	Eu/Eu*	Dy/Yb	δ44Ca (BSE)
DAT	CLOSED	500	662.601	13.24	1.20285	0.292969	1.01086	2.15011	29.1754	1.23197	1.04739	-0.175395
DAT	CLOSED	500	675	13.5	1.25919	0.298246	1.01206	2.29221	34.3128	1.24935	1.18181	-0.204849
DAT	CLOSED	500	700	14	1.37801	0.30995	1.01453	2.66328	45.7961	1.28287	1.38785	-0.254854
DAT	CLOSED	500	725	14.5	1.50089	0.322792	1.01722	3.155	59.7102	1.31598	1.54452	-0.297626
DAT	CLOSED	500	750	15	1.62821	0.336724	1.02023	3.78559	77.2992	1.34945	1.67135	-0.336373
DAT	CLOSED	500	775	15.5	1.76146	0.352237	1.02371	4.57809	100.71	1.38397	1.77927	-0.373679
DAT	CLOSED	500	781.338	15.62	1.79732	0.356376	1.02463	4.80935	107.954	1.39292	1.80428	-0.38314
DAT	CLOSED	500	795.248	15.9	1.83318	0.362234	1.02618	5.23548	112.655	1.40098	1.83492	-0.381419
DAT	CLOSED	500	797.576	15.96	1.85248	0.364785	1.0266	5.36664	124.732	1.43832	1.86893	-0.384884
DAT	CLOSED	500	798.68	15.96	1.86812	0.365917	1.02688	5.4121	124.544	1.45009	1.88195	-0.38543
DAT	CLOSED	500	800	16	1.8713	0.366849	1.02725	5.45334	124.076	1.45056	1.88586	-0.385532
DAT	CLOSED	500	825	16.5	1.97253	0.383352	1.03311	6.30755	104.826	1.44727	1.95332	-0.382939
DAT	CLOSED	500	850	17	2.07319	0.40391	1.03946	7.36242	92.2731	1.44252	2.02402	-0.382278
DAT	CLOSED	500	875	17.5	2.17057	0.429128	1.04625	8.69456	83.8442	1.43411	2.09992	-0.384521
DAT	CLOSED	500	877.371	17.54	2.18067	0.431752	1.04687	8.8382	83.0583	1.43263	2.10732	-0.384789
DAT	CLOSED	500	900	18	2.30764	0.420231	1.03877	9.41725	100.937	1.46553	2.10565	-0.373681
DAT	CLOSED	500	925	18.5	2.46093	0.408354	1.02939	10.0724	135.057	1.50568	2.10358	-0.362186
DAT	CLOSED	500	935.678	18.72	2.5293	0.403523	1.02527	10.3546	159.994	1.52475	2.10263	-0.357635
DAT	CLOSED	500	950	19	2.66427	0.395215	1.01961	10.5	155.39	1.52188	2.1014	-0.346754
DAT	CLOSED	500	975	19.5	2.91598	0.381124	1.00935	10.7282	147.485	1.51652	2.09908	-0.328254
DAT	CLOSED	500	1000	20	3.18967	0.367678	0.998562	10.9356	139.528	1.51054	2.09645	-0.310238
DAT	CLOSED	500	1025	20.5	3.48483	0.354962	0.987325	11.1258	131.433	1.50377	2.0934	-0.292593
DAT	CLOSED	500	1047.83	20.95	3.7736	0.344005	0.976768	11.2908	123.8	1.49668	2.09014	-0.276665
DAT	CLOSED	500	1050	21	3.79732	0.343393	0.97574	11.3024	123.438	1.49633	2.08998	-0.275416
DAT	CLOSED	750	661.758	8.83	1.71322	0.293578	0.992136	2.52918	13.6548	1.14002	0.73237	-0.139593
DAT	CLOSED	750	675	9	1.89879	0.287009	0.9947	2.58264	12.9771	1.13236	0.734737	-0.136268
DAT	CLOSED	750	700	9.33	2.31418	0.275586	1.00196	2.65717	11.3039	1.10935	0.740128	-0.129562
DAT	CLOSED	750	725	9.67	2.8356	0.264896	1.01387	2.69624	9.09062	1.06666	0.747875	-0.122329
DAT	CLOSED	750	726.64	9.69	2.87583	0.264338	1.01491	2.69756	8.91076	1.06235	0.74856	-0.121821
DAT	CLOSED	750	729.845	9.73	2.94632	0.266881	1.01692	2.73695	9.21816	1.05628	0.871859	-0.135191
DAT	CLOSED	750	750	10	3.00601	0.268797	1.01808	2.87037	10.5947	1.06867	1.06072	-0.147862
DAT	CLOSED	750	775	10.33	3.07867	0.273761	1.01953	3.12225	12.2206	1.0802	1.26107	-0.160033
DAT	CLOSED	750	800	10.67	3.14863	0.281863	1.02105	3.5048	13.8321	1.08914	1.43276	-0.169668
DAT	CLOSED	750	825	11	3.2218	0.29252	1.02266	4.04066	15.3164	1.0944	1.57577	-0.176142
DAT	CLOSED	750	836.895	11.16	3.25597	0.298606	1.02343	4.3626	16.0461	1.09649	1.6369	-0.178779
DAT	CLOSED	750	837.076	11.16	3.26694	0.298978	1.02379	4.39812	15.8134	1.0963	1.66252	-0.176011
DAT	CLOSED	750	850	11.33	3.296	0.307144	1.02495	4.83643	16.6193	1.09742	1.73253	-0.1787
DAT	CLOSED	750	875	11.67	3.35067	0.326066	1.02745	5.91455	18.3424	1.09899	1.86032	-0.183561
DAT	CLOSED	750	900	12	3.40529	0.349237	1.0303	7.37822	20.3376	1.09842	1.98002	-0.187861
DAT	CLOSED	750	901.765	12.03	3.40791	0.351212	1.03054	7.5043	20.5351	1.09875	1.98877	-0.188462
DAT	CLOSED	750	925	12.33	3.51701	0.362471	1.02377	8.61694	23.1507	1.1265	2.02325	-0.192354
DAT	CLOSED	750	950	12.67	3.66574	0.372999	1.01537	9.82987	26.5593	1.16106	2.05361	-0.196645
DAT	CLOSED	750	963	12.8568	3.7572	0.377948	1.01066	10.4628	28.6933	1.1815	2.06706	-0.199002
DAT	CLOSED	750	975	13	3.91185	0.375255	1.00603	10.804	29.8802	1.19569	2.06452	-0.19592
DAT	CLOSED	750	1000	13.33	4.26597	0.370436	0.996729	11.5079	33.0101	1.22881	2.05869	-0.190232
DAT	CLOSED	750	1025	13.67	4.66878	0.366745	0.988206	12.1872	37.0077	1.2642	2.05149	-0.184312
DAT	CLOSED	750	1050	14	5.12547	0.364363	0.980895	12.8225	41.8623	1.29936	2.04201	-0.177115
DAT	CLOSED	1000	703.704	7.04	2.38959	0.274845	0.993061	1.8871	5.28965	0.94024	0.739802	-0.0965054
DAT	CLOSED	1000	725	7.25	2.55398	0.268261	0.995359	1.91733	5.11301	0.931498	0.744068	-0.0882578
DAT	CLOSED	1000	750	7.5	2.75961	0.261588	0.998472	1.96996	4.90796	0.920479	0.75004	-0.0792716
DAT	CLOSED	1000	775	7.75	2.97735	0.256195	1.00191	2.05017	4.70085	0.908265	0.75721	-0.0709119
DAT	CLOSED	1000	786	7.86	3.077	0.254207	1.00354	2.09434	4.60395	0.902144	0.760796	-0.0673389
DAT	CLOSED	1000	800	8	3.1957	0.251381	1.00664	2.1603	4.46005	0.892316	0.762998	-0.063156
DAT	CLOSED	1000	825	8.25	3.41279	0.247527	1.01264	2.31561	4.17943	0.871821	0.76806	-0.0556794
DAT	CLOSED	1000	840.5	8.4129	3.55135	0.246014	1.01661	2.44613	3.99322	0.857161	0.77224	-0.0510579
DAT	CLOSED	1000	850	8.5	3.58716	0.251157	1.01678	2.67288	4.4632	0.859804	0.943137	-0.0553085
DAT	CLOSED	1000	867.741	8.68	3.66406	0.261135	1.01702	3.17346	5.31049	0.864679	1.19087	-0.0619397
DAT	CLOSED	1000	875	8.75	3.68571	0.266712	1.01755	3.44608	5.67332	0.86439	1.28942	-0.0643974
DAT	CLOSED	1000	900	9	3.77509	0.288057	1.01982	4.57969	6.8795	0.861331	1.56148	-0.0709059
DAT	CLOSED	1000	900.796	9.01	3.77816	0.288819	1.01992	4.62176	6.92205	0.861321	1.56919	-0.0711253
DAT	CLOSED	1000	905.809	9.06	3.84986	0.29351	1.02194	4.99744	6.08149	0.801134	1.59956	-0.0633247
DAT	CLOSED	1000	925	9.25	3.93356	0.306994	1.01896	5.83856	6.81626	0.815812	1.68401	-0.067207
DAT	CLOSED	1000	930.749	9.31	3.96149	0.311121	1.01801	6.09989	7.06487	0.821451	1.70734	-0.0684086
DAT	CLOSED	1000	941.815	9.42	3.93833	0.318238	1.01351	6.81781	8.87485	0.878477	1.79007	-0.0807238
DAT	CLOSED	1000	950	9.5	3.97909	0.324358	1.01192	7.23761	9.39105	0.890693	1.81748	-0.0826594
DAT	CLOSED	1000	957.702	9.56	4.02691	0.329751	1.01039	7.62443	9.76003	0.898713	1.83758	-0.0834737
DAT	CLOSED	1000	975	9.75	4.15947	0.341421	1.00667	8.50243	10.3396	0.906036	1.87771	-0.0842819
DAT	CLOSED	1000	1000	10	4.40346	0.357831	1.00174	9.72164	10.8195	0.909696	1.91898	-0.0826529
DAT	CLOSED	1000	1025	10.25	4.70303	0.374759	0.997832	10.8794	10.9282	0.906732	1.94712	-0.0786662
DAT	CLOSED	1000	1034.52	10.34	4.83071	0.381508	0.996735	11.3	10.8501	0.903435	1.95436	-0.076449
DAT	CLOSED	1000	1050	10.5	5.12263	0.384939	0.995545	11.6147	10.195	0.896264	1.92776	-0.0697116

## Sheet: DAT (grt frac)
ROCK	Model Type	T/P	T	P (kbar)	CaO (wt%)	Mg#	A/CNK	N/K	Sr/Y	Eu/Eu*	Dy/Yb	δ44Ca (BSE)
DAT	Grt Frac.	500	662.601	13.24	1.20286	0.292969	1.01085	2.15011	29.0884	0.916981	1.03977	-0.175928
DAT	Grt Frac.	500	675	13.5	1.26041	0.298246	1.01212	2.27692	34.8856	0.911305	1.24578	-0.207518
DAT	Grt Frac.	500	681	13.62	1.28928	0.301084	1.01273	2.35211	37.7896	0.908536	1.33932	-0.221332
DAT	Grt Frac.	500	681.1	13.62	1.28927	0.301084	1.01273	2.35202	37.7189	0.90859	1.33648	-0.218454
DAT	Grt Frac.	500	700	14	1.38523	0.310443	1.01488	2.61828	49.043	0.900398	1.73231	-0.26111
DAT	Grt Frac.	500	703	14.06	1.40082	0.311888	1.01524	2.66526	50.9591	0.899067	1.79239	-0.267325
DAT	Grt Frac.	500	703.1	14.06	1.40082	0.311888	1.01524	2.66526	50.8449	0.899131	1.78788	-0.265182
DAT	Grt Frac.	500	725	14.5	1.52183	0.323792	1.01824	3.03784	68.3328	0.890007	2.38816	-0.310409
DAT	Grt Frac.	500	726	14.52	1.52726	0.324452	1.01839	3.06584	69.1493	0.889606	2.41352	-0.312212
DAT	Grt Frac.	500	726.1	14.52	1.52726	0.324452	1.01839	3.06584	68.9693	0.889679	2.40652	-0.310656
DAT	Grt Frac.	500	749	14.98	1.66771	0.33828	1.02218	3.50946	93.7328	0.880477	3.25093	-0.355182
DAT	Grt Frac.	500	749.1	14.98	1.66771	0.33828	1.02218	3.50946	93.4994	0.880547	3.24191	-0.353104
DAT	Grt Frac.	500	750	15	1.67413	0.338759	1.02237	3.53297	94.8079	0.880204	3.29189	-0.355007
DAT	Grt Frac.	500	773	15.46	1.83215	0.354447	1.02698	4.03619	129.322	0.871218	4.46584	-0.398102
DAT	Grt Frac.	500	773.1	15.46	1.83215	0.354447	1.02698	4.03619	128.942	0.871301	4.45137	-0.396607
DAT	Grt Frac.	500	775	15.5	1.84759	0.355872	1.02743	4.06769	132.683	0.870616	4.59367	-0.400352
DAT	Grt Frac.	500	796	15.92	2.01285	0.372206	1.03252	4.56289	177.493	0.862607	6.12048	-0.439372
DAT	Grt Frac.	500	796.1	15.92	2.01286	0.372206	1.03252	4.56289	177.033	0.862679	6.10296	-0.436943
DAT	Grt Frac.	500	800	16	2.04674	0.375651	1.03349	4.66263	190.061	0.856937	6.63072	-0.44219
DAT	Grt Frac.	500	801	16.0299	2.05177	0.376597	1.03348	4.70307	199.883	0.840087	7.11731	-0.436127
DAT	Grt Frac.	500	817.5	16.35	2.20245	0.391585	1.03837	5.12111	256.454	0.831837	9.05281	-0.468189
DAT	Grt Frac.	500	817.51	16.35	2.20245	0.391585	1.03837	5.12111	255.754	0.831914	9.02598	-0.465449
DAT	Grt Frac.	500	817.883	16.36	2.20527	0.392045	1.03851	5.14493	257.892	0.831685	9.11003	-0.466418
DAT	Grt Frac.	500	825	16.5	2.2184	0.394995	1.04008	5.27038	270.245	0.831237	9.72033	-0.470269
DAT	Grt Frac.	500	850	17	2.26603	0.41046	1.04585	5.78201	320.885	0.829569	12.1722	-0.483973
DAT	Grt Frac.	500	857	17.14	2.28036	0.415943	1.04752	5.94771	336.947	0.829096	12.9388	-0.487766
DAT	Grt Frac.	500	857.1	17.14	2.28036	0.415943	1.04752	5.94771	335.81	0.829194	12.8921	-0.485897
DAT	Grt Frac.	500	875	17.5	2.30934	0.432214	1.05197	6.36547	392.364	0.828558	15.9859	-0.497236
DAT	Grt Frac.	500	888	17.76	2.3338	0.446584	1.05534	6.71638	438.792	0.828208	18.4883	-0.505242
DAT	Grt Frac.	500	888.1	17.76	2.3338	0.446584	1.05534	6.71638	437.297	0.828311	18.4214	-0.503334
DAT	Grt Frac.	500	900	18	2.35309	0.462049	1.05861	7.04646	496.353	0.828551	22.0593	-0.51131
DAT	Grt Frac.	500	914	18.28	2.37749	0.483141	1.06251	7.47069	575.429	0.82912	26.8589	-0.520637
DAT	Grt Frac.	500	914.1	18.28	2.37749	0.483141	1.0625	7.47075	573.321	0.829234	26.7556	-0.518856
DAT	Grt Frac.	500	925	18.5	2.39477	0.502501	1.06572	7.78823	660.815	0.830461	32.8001	-0.530413
DAT	Grt Frac.	500	936	18.72	2.41025	0.524754	1.06888	8.16444	764.296	0.832146	39.8193	-0.538197
DAT	Grt Frac.	500	936.1	18.72	2.41025	0.524754	1.06888	8.16444	760.851	0.832293	39.6351	-0.537021
DAT	Grt Frac.	500	950	19	2.42434	0.558515	1.07297	8.65498	958.095	0.836122	54.6953	-0.547314
DAT	Grt Frac.	500	954	19.08	2.42699	0.569407	1.07409	8.81503	1026.56	0.837592	59.8153	-0.550544
DAT	Grt Frac.	500	954.1	19.08	2.42699	0.569407	1.07409	8.81503	1021.12	0.837776	59.4975	-0.549312
DAT	Grt Frac.	500	969	19.38	2.42655	0.617293	1.07814	9.40624	1415.45	0.846448	92.5507	-0.561578
DAT	Grt Frac.	500	969.1	19.38	2.42659	0.617293	1.07813	9.40624	1404.64	0.846737	91.8719	-0.560841
DAT	Grt Frac.	500	975	19.5	2.4218	0.640401	1.07965	9.62372	1660.59	0.852151	115.684	-0.565783
DAT	Grt Frac.	500	981	19.62	2.41217	0.66601	1.08097	9.91282	1988.33	0.859849	145.321	-0.571615
DAT	Grt Frac.	500	981.1	19.62	2.41216	0.66601	1.08097	9.91282	1967.78	0.860286	143.951	-0.571108
DAT	Grt Frac.	500	990.5	19.81	2.38433	0.714179	1.08265	10.3806	2854.72	0.879816	231.93	-0.580526
DAT	Grt Frac.	500	990.51	19.81	2.38433	0.714179	1.08265	10.3806	2820.26	0.880383	229.499	-0.579869
DAT	Grt Frac.	500	990.701	19.81	2.38282	0.715085	1.0826	10.3893	2849.42	0.880934	232.757	-0.580054
DAT	Grt Frac.	500	1000	20	2.41734	0.713719	1.07922	10.4547	2764.55	0.882443	227.227	-0.577855
DAT	Grt Frac.	500	1025	20.5	2.51498	0.710837	1.07002	10.6225	2532.25	0.886619	211.225	-0.57215
DAT	Grt Frac.	500	1031.84	20.64	2.54287	0.710274	1.06751	10.6637	2468.55	0.887774	206.597	-0.570646
DAT	Grt Frac.	500	1050	21	2.60502	0.70998	1.05321	10.7988	2448.97	0.888309	206.093	-0.567662
DAT	Grt Frac.	750	661.758	8.83	1.71322	0.293578	0.992136	2.52918	13.6548	1.14002	0.73237	-0.139593
DAT	Grt Frac.	750	675	9	1.89879	0.287009	0.9947	2.58264	12.9771	1.13236	0.734737	-0.136268
DAT	Grt Frac.	750	700	9.33	2.31418	0.275586	1.00196	2.65717	11.3039	1.10935	0.740128	-0.129562
DAT	Grt Frac.	750	725	9.67	2.8356	0.264896	1.01387	2.69624	9.09062	1.06666	0.747875	-0.122329
DAT	Grt Frac.	750	726.64	9.69	2.87583	0.264338	1.01491	2.69756	8.91076	1.06235	0.74856	-0.121821
DAT	Grt Frac.	750	729.845	9.73	2.94632	0.266881	1.01692	2.73695	9.21816	1.05628	0.871859	-0.135191
DAT	Grt Frac.	750	750	10	3.00601	0.268797	1.01808	2.87037	10.5947	1.06867	1.06072	-0.147862
DAT	Grt Frac.	750	758	10.11	3.02817	0.270042	1.01853	2.94086	11.1579	1.07323	1.13047	-0.152492
DAT	Grt Frac.	750	758	10.11	3.02817	0.270042	1.01854	2.94086	11.1319	1.07297	1.12696	-0.150002
DAT	Grt Frac.	750	775	10.33	3.07615	0.273626	1.01942	3.10527	12.8126	1.08457	1.4001	-0.161555
DAT	Grt Frac.	750	790	10.53	3.11799	0.277976	1.02027	3.30166	14.3238	1.09381	1.6109	-0.170517
DAT	Grt Frac.	750	790	10.53	3.11799	0.277976	1.02027	3.30166	14.2857	1.09349	1.60532	-0.168546
DAT	Grt Frac.	750	800	10.67	3.1458	0.281665	1.02086	3.454	15.8415	1.10222	1.87795	-0.176051
DAT	Grt Frac.	750	819	10.92	3.20326	0.289431	1.02207	3.79273	18.5688	1.11512	2.29293	-0.187205
DAT	Grt Frac.	750	819	10.92	3.20326	0.289431	1.02207	3.79273	18.5182	1.11478	2.28493	-0.185284
DAT	Grt Frac.	750	825	11	3.22211	0.292286	1.02249	3.92269	19.7698	1.12004	2.53149	-0.172287
DAT	Grt Frac.	750	836.746	11.17	3.25915	0.29856	1.02336	4.1836	22.385	1.13089	2.97256	-0.180426
DAT	Grt Frac.	750	836.845	11.16	3.2696	0.298616	1.02363	4.20265	21.8845	1.12655	3.02885	-0.177494
DAT	Grt Frac.	750	846	11.28	3.29376	0.304303	1.02449	4.44279	23.916	1.13374	3.3461	-0.183325
DAT	Grt Frac.	750	846	11.28	3.29376	0.304303	1.02449	4.44279	23.8403	1.13332	3.33313	-0.180837
DAT	Grt Frac.	750	850	11.33	3.30618	0.306876	1.0249	4.53982	25.0714	1.13722	3.60324	-0.183455
DAT	Grt Frac.	750	871	11.61	3.37114	0.322522	1.02735	5.17373	31.9583	1.15767	4.82294	-0.196323
DAT	Grt Frac.	750	871	11.61	3.37114	0.322522	1.02735	5.17373	31.8554	1.15721	4.80437	-0.194654
DAT	Grt Frac.	750	875	11.67	3.38452	0.325998	1.02793	5.30931	33.8585	1.1625	5.25084	-0.197381
DAT	Grt Frac.	750	895	11.93	3.45919	0.344372	1.03089	6.02606	43.6571	1.18537	7.01369	-0.208669
DAT	Grt Frac.	750	895	11.93	3.45915	0.344372	1.0309	6.02606	43.5188	1.18489	6.98793	-0.206905
DAT	Grt Frac.	750	900	12	3.47982	0.349599	1.03176	6.20023	47.264	1.19252	7.83412	-0.209947
DAT	Grt Frac.	750	919	12.25	3.56089	0.371394	1.03528	7.00519	62.3721	1.22121	10.4358	-0.22041
DAT	Grt Frac.	750	919	12.25	3.56093	0.371394	1.03527	7.00519	62.0674	1.2204	10.3818	-0.219359
DAT	Grt Frac.	750	925	12.33	3.58974	0.379149	1.03656	7.2696	69.3171	1.23217	11.8925	-0.222768
DAT	Grt Frac.	750	940	12.53	3.65884	0.400552	1.03987	8.01678	90.0338	1.26426	15.1073	-0.231302
DAT	Grt Frac.	750	940	12.53	3.65884	0.400552	1.03987	8.01678	89.6338	1.26348	15.0392	-0.229917
DAT	Grt Frac.	750	950	12.67	3.70862	0.416902	1.04239	8.55834	112.247	1.29255	19.0699	-0.235967
DAT	Grt Frac.	750	951.164	12.68	3.71458	0.418778	1.04265	8.62113	114.773	1.29559	19.4481	-0.236557
DAT	Grt Frac.	750	975	13	3.90058	0.441549	1.0401	9.63397	149.411	1.36066	22.4159	-0.243181
DAT	Grt Frac.	750	975	13	3.90062	0.441549	1.0401	9.63397	148.48	1.35944	22.29	-0.242113
DAT	Grt Frac.	750	1000	13.33	4.13319	0.466373	1.03744	10.6522	203.343	1.44269	27.5175	-0.248381
DAT	Grt Frac.	750	1025	13.67	4.40076	0.490279	1.03391	11.6839	277.57	1.54283	31.3524	-0.254398
DAT	Grt Frac.	750	1042	13.89	4.60699	0.505712	1.03115	12.3742	343.531	1.6213	33.2471	-0.25803
DAT	Grt Frac.	750	1042	13.89	4.60699	0.505712	1.03115	12.3742	339.887	1.61887	32.9874	-0.257351
DAT	Grt Frac.	750	1050	14	4.71173	0.51378	1.03013	12.7063	385.509	1.66481	34.8747	-0.259079
DAT	Grt Frac.	1000	703.704	7.04	2.38959	0.274845	0.993061	1.8871	5.28965	0.94024	0.739802	-0.0965054
DAT	Grt Frac.	1000	725	7.25	2.55398	0.268261	0.995359	1.91733	5.11301	0.931498	0.744068	-0.0882578
DAT	Grt Frac.	1000	750	7.5	2.75961	0.261588	0.998472	1.96996	4.90796	0.920479	0.75004	-0.0792716
DAT	Grt Frac.	1000	775	7.75	2.97735	0.256195	1.00191	2.05017	4.70085	0.908265	0.75721	-0.0709119
DAT	Grt Frac.	1000	786	7.86	3.077	0.254207	1.00354	2.09434	4.60395	0.902144	0.760796	-0.0673389
DAT	Grt Frac.	1000	800	8	3.1957	0.251381	1.00664	2.1603	4.46005	0.892316	0.762998	-0.063156
DAT	Grt Frac.	1000	825	8.25	3.41279	0.247527	1.01264	2.31561	4.17943	0.871821	0.76806	-0.0556794
DAT	Grt Frac.	1000	840.5	8.4129	3.55135	0.246014	1.01661	2.44613	3.99322	0.857161	0.77224	-0.0510579
DAT	Grt Frac.	1000	850	8.5	3.58716	0.251157	1.01678	2.67288	4.4632	0.859804	0.943137	-0.0553085
DAT	Grt Frac.	1000	867.741	8.68	3.66406	0.261135	1.01702	3.17346	5.31049	0.864679	1.19087	-0.0619397
DAT	Grt Frac.	1000	870	8.7	3.67077	0.262813	1.01718	3.25497	5.41984	0.864498	1.22213	-0.0626815
DAT	Grt Frac.	1000	870	8.7	3.67077	0.262817	1.01717	3.25483	5.40452	0.864166	1.21786	-0.0613179
DAT	Grt Frac.	1000	875	8.75	3.68867	0.266715	1.0176	3.42461	5.77487	0.864763	1.3676	-0.0633774
DAT	Grt Frac.	1000	895	8.95	3.76719	0.283552	1.01954	4.23143	7.17544	0.864874	1.83681	-0.0699954
DAT	Grt Frac.	1000	895	8.95	3.7672	0.283552	1.01954	4.23143	7.14776	0.864388	1.8287	-0.0690225
DAT	Grt Frac.	1000	900.99	9.01	3.79728	0.289006	1.02029	4.48672	7.72694	0.864601	2.07754	-0.0708698
DAT	Grt Frac.	1000	908.181	9.08	3.89715	0.295699	1.02307	4.94121	5.89801	0.768145	1.97918	-0.0606737
DAT	Grt Frac.	1000	924	9.2401	3.98075	0.307216	1.02127	5.5657	6.70891	0.775268	2.31057	-0.0638441
DAT	Grt Frac.	1000	934	9.3375	3.9674	0.313811	1.01774	6.14125	9.30364	0.832019	2.81784	-0.0752028
DAT	Grt Frac.	1000	935	9.35	3.97191	0.314657	1.0176	6.18757	9.41758	0.83381	2.83863	-0.0755916
DAT	Grt Frac.	1000	935	9.35	3.97191	0.314657	1.0176	6.18757	9.36578	0.833066	2.82301	-0.0748379
DAT	Grt Frac.	1000	950	9.5	4.06525	0.326548	1.01576	6.81006	10.7962	0.845771	3.30994	-0.0778627
DAT	Grt Frac.	1000	975	9.75	4.24852	0.347276	1.01284	7.9071	13.154	0.86879	3.91051	-0.0819118
DAT	Grt Frac.	1000	999	9.99	4.46139	0.368383	1.01043	8.97265	15.2604	0.891581	4.30771	-0.0845626
DAT	Grt Frac.	1000	999	9.99	4.46139	0.368382	1.01043	8.97265	15.1596	0.890584	4.28293	-0.0837927
DAT	Grt Frac.	1000	1025	10.25	4.74679	0.393217	1.00914	10.0289	16.3172	0.897981	4.73231	-0.0844347
DAT	Grt Frac.	1000	1050	10.5	5.0586	0.418636	1.00851	11.0192	16.512	0.900387	4.91138	-0.0841923

## Sheet: EAT (closed system)
ROCK	Model Type	T/P	T	P (kbar)	CaO (wt%)	Mg#	A/CNK	N/K	Sr/Y	Eu/Eu*	Dy/Yb	δ44Ca (BSE)
EAT	CLOSED	500	643.83	12.89	0.879187	0.281609	1.01069	2.90662	32.0919	1.23645	0.837453	-0.190194
EAT	CLOSED	500	650	13	0.908191	0.278859	1.00918	2.78086	32.1405	1.23714	0.838007	-0.187706
EAT	CLOSED	500	669.999	13.4	1.01552	0.269017	1.00597	2.41151	32.3338	1.23957	0.840237	-0.180228
EAT	CLOSED	500	675	13.5	1.03376	0.270703	1.00641	2.42241	35.5525	1.24775	0.948503	-0.197404
EAT	CLOSED	500	695.98	13.92	1.11667	0.278577	1.00857	2.46383	50.8435	1.28157	1.30682	-0.262409
EAT	CLOSED	500	700	14	1.12514	0.278561	1.00884	2.41874	51.9665	1.28456	1.33271	-0.264092
EAT	CLOSED	500	725	14.5	1.18674	0.279288	1.01093	2.14512	59.43	1.30367	1.48915	-0.273921
EAT	CLOSED	500	725.834	14.51	1.18993	0.279371	1.01094	2.13137	59.6005	1.30416	1.4927	-0.273932
EAT	CLOSED	500	733.373	14.66	1.24383	0.284475	1.01167	2.19752	77.4811	1.38717	1.68707	-0.285338
EAT	CLOSED	500	742.233	14.84	1.27255	0.285772	1.01284	2.09868	80.9997	1.39448	1.73606	-0.288834
EAT	CLOSED	500	747.138	14.95	1.33292	0.290157	1.01505	1.94099	57.6064	1.30141	1.78398	-0.301837
EAT	CLOSED	500	750	15	1.33822	0.291368	1.01545	1.97677	58.2603	1.30274	1.79829	-0.302615
EAT	CLOSED	500	753.159	15.06	1.3438	0.292297	1.01595	2.01627	59.0462	1.30438	1.81473	-0.303639
EAT	CLOSED	500	775	15.5	1.40841	0.301857	1.02039	2.05041	58.1837	1.31553	1.9414	-0.311062
EAT	CLOSED	500	800	16	1.49794	0.316307	1.02623	2.07362	57.6848	1.33306	2.07613	-0.31786
EAT	CLOSED	500	825	16.5	1.60496	0.33429	1.0329	2.07547	57.8462	1.35899	2.20217	-0.323359
EAT	CLOSED	500	837.046	16.74	1.66264	0.344208	1.03642	2.06764	58.1297	1.37597	2.26092	-0.325716
EAT	CLOSED	500	850	17	1.69688	0.357825	1.04009	2.32017	59.8226	1.37997	2.322	-0.329901
EAT	CLOSED	500	875	17.5	1.76633	0.388182	1.04743	2.89999	64.2128	1.38685	2.44004	-0.340123
EAT	CLOSED	500	875.812	17.52	1.7685	0.389331	1.04773	2.9211	64.436	1.38717	2.44409	-0.340599
EAT	CLOSED	500	900	18	1.88621	0.377284	1.04102	3.13218	73.5374	1.41989	2.44071	-0.327519
EAT	CLOSED	500	925	18.5	2.01782	0.365788	1.03367	3.34613	87.5558	1.4582	2.43675	-0.314665
EAT	CLOSED	500	950	19	2.16087	0.355049	1.02586	3.55018	110.704	1.50175	2.43217	-0.302312
EAT	CLOSED	500	964.714	19.29	2.25113	0.349117	1.02103	3.66363	132.898	1.53009	2.42911	-0.295191
EAT	CLOSED	500	975	19.5	2.31985	0.344638	1.01698	3.72418	129.898	1.52733	2.42756	-0.288623
EAT	CLOSED	500	998.839	19.99	2.48996	0.334883	1.00733	3.85864	123.034	1.52056	2.42369	-0.273778
EAT	CLOSED	500	1000	20	2.49844	0.334691	1.00676	3.86816	122.772	1.52032	2.42355	-0.273153
EAT	CLOSED	500	1025	20.5	2.68123	0.329169	0.996267	3.99022	118.35	1.51589	2.421	-0.260172
EAT	CLOSED	500	1050	21	2.8858	0.324681	0.985483	4.11049	113.501	1.51066	2.41793	-0.24764
EAT	CLOSED	750	638.312	8.51	0.994181	0.309441	1.01001	2.69334	11.4114	1.09424	0.840703	-0.191332
EAT	CLOSED	750	650	8.67	1.05274	0.302264	1.009	2.52264	11.2067	1.09166	0.842113	-0.184487
EAT	CLOSED	750	675	9	1.19343	0.289139	1.00614	2.16466	10.766	1.08574	0.845362	-0.170516
EAT	CLOSED	750	700	9.33	1.35833	0.276614	1.00232	1.81865	10.3784	1.08033	0.848912	-0.157667
EAT	CLOSED	750	725	9.67	1.55136	0.264095	0.997462	1.48792	10.0665	1.07605	0.852771	-0.146037
EAT	CLOSED	750	750	10	1.77411	0.251761	0.991608	1.18277	9.81215	1.07274	0.857009	-0.135476
EAT	CLOSED	750	775	10.33	2.02645	0.239601	0.984843	0.908444	9.64773	1.0713	0.861661	-0.126141
EAT	CLOSED	750	767.918	10.24	1.95247	0.243011	0.986833	0.981953	9.68846	1.07158	0.860291	-0.128686
EAT	CLOSED	750	788.147	10.51	2.13114	0.235608	0.987563	0.8329	9.67121	1.07295	0.866645	-0.121734
EAT	CLOSED	750	796.859	10.63	2.24793	0.231217	0.988351	0.737883	9.40993	1.07545	0.887392	-0.112848
EAT	CLOSED	750	799	10.6754	2.26719	0.23075	0.98867	0.740986	9.41027	1.07539	0.887719	-0.112251
EAT	CLOSED	750	800	10.67	2.27152	0.231011	0.988671	0.746784	9.44655	1.07505	0.900279	-0.112548
EAT	CLOSED	750	825	11	2.30042	0.247198	0.990992	1.0184	12.8379	1.09599	1.41511	-0.140793
EAT	CLOSED	750	850	11.33	2.32888	0.267031	0.993568	1.39674	16.1258	1.11405	1.75261	-0.162127
EAT	CLOSED	750	875	11.67	2.36173	0.29089	0.99648	1.89832	19.697	1.13317	2.00359	-0.18004
EAT	CLOSED	750	900	12	2.40665	0.319193	0.999818	2.54671	23.9377	1.15544	2.20437	-0.196328
EAT	CLOSED	750	916.25	12.21	2.44311	0.340496	1.00228	3.06982	27.4362	1.17341	2.31891	-0.207318
EAT	CLOSED	750	925	12.33	2.47741	0.345715	1.00014	3.25795	29.0259	1.18791	2.33597	-0.209594
EAT	CLOSED	750	950	12.67	2.59959	0.359343	0.993312	3.79799	34.243	1.23274	2.3765	-0.21553
EAT	CLOSED	750	973.166	12.97	2.74516	0.370596	0.986223	4.30034	40.2764	1.27899	2.40419	-0.219717
EAT	CLOSED	750	975	13	2.76262	0.370426	0.985571	4.32733	40.6931	1.28245	2.40363	-0.219396
EAT	CLOSED	750	1000	13.33	3.01882	0.369448	0.976795	4.71909	47.1866	1.33002	2.39391	-0.213198
EAT	CLOSED	750	1025	13.67	3.31274	0.370044	0.9689	5.12762	57.646	1.38561	2.38166	-0.206812
EAT	CLOSED	750	1046.02	13.95	3.60453	0.371562	0.963446	5.46441	72.8572	1.4391	2.36934	-0.201398
EAT	CLOSED	750	1050	14	3.65532	0.371504	0.96254	5.47821	71.4799	1.43555	2.3666	-0.197961
EAT	CLOSED	1000	665.25	6.65	1.09051	0.307552	1.01003	2.75017	7.46936	1.00603	0.850424	-0.146492
EAT	CLOSED	1000	675	6.75	1.15687	0.302475	1.00715	2.53089	7.26641	1.00001	0.853174	-0.139561
EAT	CLOSED	1000	700	7	1.34721	0.289474	0.998498	2.02031	6.7897	0.984601	0.86095	-0.122732
EAT	CLOSED	1000	725	7.25	1.57022	0.276784	0.988048	1.57781	6.38709	0.970057	0.869859	-0.107463
EAT	CLOSED	1000	750	7.5	1.83065	0.264441	0.9757	1.19724	6.056	0.956949	0.880383	-0.0936851
EAT	CLOSED	1000	752.204	7.52	1.85559	0.263324	0.974499	1.16647	6.02804	0.955786	0.881451	-0.0924964
EAT	CLOSED	1000	753.209	7.53	1.86386	0.262869	0.974257	1.15727	6.02703	0.95574	0.881485	-0.0922379
EAT	CLOSED	1000	775	7.75	2.01298	0.254996	0.974951	1.01752	6.0223	0.954994	0.884163	-0.0874574
EAT	CLOSED	1000	800	8	2.20358	0.246874	0.976388	0.850507	6.01205	0.953755	0.888813	-0.0821758
EAT	CLOSED	1000	812.498	8.12	2.30596	0.243432	0.977414	0.766743	6.00839	0.953156	0.892128	-0.0795844
EAT	CLOSED	1000	825	8.25	2.40028	0.24271	0.978979	0.82028	5.89759	0.946975	0.895905	-0.0755003
EAT	CLOSED	1000	850	8.5	2.59429	0.24316	0.982794	0.963674	5.62148	0.931096	0.90545	-0.067053
EAT	CLOSED	1000	869.291	8.69	2.73805	0.246843	0.986294	1.13324	5.53687	0.918089	0.962503	-0.0620589
EAT	CLOSED	1000	875	8.75	2.77342	0.252611	0.9874	1.26099	5.64919	0.90433	1.073	-0.0623552
EAT	CLOSED	1000	900	9	2.96899	0.280656	0.993788	1.92873	5.42375	0.800772	1.48465	-0.0571416
EAT	CLOSED	1000	905.56	9.05	3.02708	0.287564	0.995747	2.10752	5.11369	0.759853	1.56315	-0.0532711
EAT	CLOSED	1000	925	9.25	3.09308	0.303679	0.993535	2.50407	6.05395	0.779267	1.73686	-0.0597867
EAT	CLOSED	1000	950	9.5	3.21342	0.32509	0.990753	3.04059	7.33157	0.808781	1.90002	-0.0661795
EAT	CLOSED	1000	975	9.75	3.38177	0.347379	0.988537	3.58469	8.70386	0.844182	2.01559	-0.0706561
EAT	CLOSED	1000	1000	10	3.60442	0.370376	0.987219	4.11089	10.128	0.883768	2.09549	-0.0731894
EAT	CLOSED	1000	1025	10.25	3.88259	0.393778	0.986891	4.59887	11.5498	0.925504	2.1484	-0.073884
EAT	CLOSED	1000	1030.71	10.3	3.95572	0.399045	0.986969	4.70164	11.7726	0.932678	2.15525	-0.0733546
EAT	CLOSED	1000	1037	10.3788	3.91216	0.40695	0.984836	5.03496	17.8453	1.06783	2.24547	-0.0953722
EAT	CLOSED	1000	1039	10.3958	3.92881	0.40757	0.984478	5.08431	18.9357	1.09025	2.24943	-0.0979763
EAT	CLOSED	1000	1050	10.5	4.11273	0.409043	0.983907	5.21026	19.3919	1.10592	2.23147	-0.0955632

## Sheet: EAT (grt frac)
ROCK	Model Type	T/P	T	P (kbar)	CaO (wt%)	Mg#	A/CNK	N/K	Sr/Y	Eu/Eu*	Dy/Yb	δ44Ca (BSE)
EAT	GARNET	500	643.83	12.89	0.879187	0.281609	1.01069	2.90662	32.0919	0.863753	0.936944	-0.190195
EAT	GARNET	500	650	13	0.908191	0.278859	1.00918	2.78086	32.1405	0.863333	0.937686	-0.187706
EAT	GARNET	500	669.999	13.4	1.01552	0.269017	1.00597	2.41151	32.3338	0.861818	0.940575	-0.180228
EAT	GARNET	500	675	13.5	1.03376	0.270703	1.00641	2.42241	35.5525	0.859354	1.03532	-0.197404
EAT	GARNET	500	692	13.84	1.10012	0.276911	1.00812	2.45644	47.6961	0.850719	1.34126	-0.250854
EAT	GARNET	500	692	13.84	1.10012	0.276911	1.00812	2.45644	47.5905	0.850777	1.33792	-0.248035
EAT	GARNET	500	696.06	13.92	1.11754	0.278366	1.00859	2.4599	51.3246	0.848815	1.44092	-0.26109
EAT	GARNET	500	700	14	1.12511	0.278285	1.00887	2.40867	52.6783	0.848077	1.48608	-0.263794
EAT	GARNET	500	724.658	14.48	1.18365	0.278388	1.01073	2.08831	61.4426	0.843631	1.77312	-0.278412
EAT	GARNET	500	726	14.52	1.19261	0.279743	1.01095	2.11606	65.042	0.836681	1.86429	-0.281389
EAT	GARNET	500	726	14.52	1.19261	0.279743	1.01095	2.11606	64.8789	0.836747	1.85907	-0.279152
EAT	GARNET	500	732.499	14.66	1.23994	0.284345	1.0117	2.17956	83.2486	0.80476	2.38303	-0.29088
EAT	GARNET	500	742.701	14.86	1.2697	0.285165	1.01288	2.02651	89.164	0.803409	2.58708	-0.298629
EAT	GARNET	500	745	14.9	1.3041	0.287466	1.01399	1.93468	74.1867	0.821501	2.70856	-0.306518
EAT	GARNET	500	745	14.9	1.3041	0.287466	1.01399	1.93468	73.9909	0.821579	2.70072	-0.303983
EAT	GARNET	500	747.1	14.94	1.33485	0.289705	1.015	1.86083	66.8502	0.8366	2.87819	-0.311408
EAT	GARNET	500	750	15	1.33718	0.290229	1.01544	1.88127	68.4753	0.836227	2.96888	-0.314298
EAT	GARNET	500	774	15.48	1.35962	0.298896	1.01926	2.09412	82.4527	0.833566	3.74308	-0.335776
EAT	GARNET	500	774	15.48	1.35962	0.298896	1.01926	2.09412	82.2383	0.833652	3.73238	-0.333164
EAT	GARNET	500	775	15.5	1.36028	0.299203	1.01943	2.10275	83.0351	0.833551	3.78238	-0.334215
EAT	GARNET	500	800	16	1.38308	0.312226	1.02397	2.34779	104.121	0.831279	5.07758	-0.358087
EAT	GARNET	500	803	16.06	1.38636	0.314044	1.02454	2.38119	106.793	0.831024	5.2379	-0.360629
EAT	GARNET	500	803	16.06	1.38636	0.314044	1.02454	2.38119	106.525	0.831109	5.22355	-0.357837
EAT	GARNET	500	825	16.5	1.41248	0.329665	1.02909	2.59297	133.548	0.829404	7.02804	-0.378316
EAT	GARNET	500	830.5	16.61	1.42139	0.334161	1.03033	2.64664	140.747	0.828985	7.49223	-0.382846
EAT	GARNET	500	830.5	16.61	1.42139	0.334161	1.03033	2.64664	140.309	0.829094	7.46708	-0.380801
EAT	GARNET	500	850	17	1.45437	0.351879	1.03491	2.80008	175.329	0.827551	9.95304	-0.397338
EAT	GARNET	500	856	17.12	1.46691	0.358018	1.03642	2.84593	187.106	0.82696	10.7436	-0.401882
EAT	GARNET	500	856	17.12	1.46691	0.358018	1.03642	2.84593	186.52	0.827073	10.7077	-0.399739
EAT	GARNET	500	875	17.5	1.50765	0.3797	1.04137	2.95238	238.695	0.824451	14.4971	-0.413926
EAT	GARNET	500	881	17.62	1.52222	0.387341	1.04301	2.98549	257.44	0.823428	15.7602	-0.418004
EAT	GARNET	500	881	17.62	1.52222	0.387341	1.04301	2.98549	256.458	0.823569	15.6972	-0.416323
EAT	GARNET	500	900	18	1.56737	0.414446	1.04833	3.05456	341.93	0.818653	21.8079	-0.428648
EAT	GARNET	500	904.5	18.09	1.57839	0.42168	1.04962	3.07225	366.054	0.817309	23.386	-0.431409
EAT	GARNET	500	904.5	18.09	1.57839	0.42168	1.04962	3.07225	364.447	0.817471	23.2802	-0.429929
EAT	GARNET	500	925	18.5	1.62373	0.459129	1.05544	3.10665	528.89	0.808871	34.5775	-0.441624
EAT	GARNET	500	926	18.52	1.62574	0.461174	1.05571	3.10894	538.897	0.80842	35.204	-0.442192
EAT	GARNET	500	926	18.52	1.62574	0.461174	1.05571	3.10894	536.417	0.808587	35.041	-0.440653
EAT	GARNET	500	942.793	18.86	1.65121	0.499699	1.06011	3.09899	779.239	0.798898	51.558	-0.449365
EAT	GARNET	500	946	18.92	1.65309	0.508459	1.06082	3.15345	822.212	0.801135	55.3371	-0.451194
EAT	GARNET	500	946	18.92	1.65313	0.508459	1.06081	3.15345	816.772	0.801371	54.9831	-0.450031
EAT	GARNET	500	950	19	1.65477	0.519913	1.06173	3.20856	885.579	0.804327	61.8657	-0.451991
EAT	GARNET	500	962.5	19.25	1.65015	0.559923	1.06404	3.40514	1149.76	0.816926	87.7631	-0.458676
EAT	GARNET	500	962.5	19.25	1.65019	0.559923	1.06403	3.40514	1140.86	0.81723	87.1333	-0.457644
EAT	GARNET	500	974.284	19.48	1.62932	0.604149	1.06522	3.58173	1543.5	0.834641	130.98	-0.463271
EAT	GARNET	500	975	19.5	1.6317	0.604001	1.06507	3.58336	1541.15	0.834742	130.864	-0.463091
EAT	GARNET	500	1000	20	1.71776	0.599596	1.05832	3.68239	1442.72	0.839085	125.963	-0.456696
EAT	GARNET	500	1022.02	20.44	1.79919	0.596862	1.05228	3.76103	1357.28	0.842923	121.355	-0.451286
EAT	GARNET	500	1025	20.5	1.8121	0.59698	1.05153	3.76905	1349	0.843291	120.877	-0.450633
EAT	GARNET	500	1050	21	1.92541	0.598866	1.04502	3.83272	1278.18	0.846465	116.646	-0.445252
EAT	GARNET	750	638.312	8.51	0.994181	0.309441	1.01001	2.69334	11.4114	1.09424	0.840703	-0.191332
EAT	GARNET	750	650	8.67	1.05274	0.302264	1.009	2.52264	11.2067	1.09166	0.842113	-0.184487
EAT	GARNET	750	675	9	1.19343	0.289139	1.00614	2.16466	10.766	1.08574	0.845362	-0.170516
EAT	GARNET	750	700	9.33	1.35833	0.276614	1.00232	1.81865	10.3784	1.08033	0.848912	-0.157667
EAT	GARNET	750	725	9.67	1.55136	0.264095	0.997462	1.48792	10.0665	1.07605	0.852771	-0.146037
EAT	GARNET	750	750	10	1.77411	0.251761	0.991608	1.18277	9.81215	1.07274	0.857009	-0.135476
EAT	GARNET	750	767.918	10.24	1.95247	0.243011	0.986833	0.981953	9.68846	1.07158	0.860291	-0.128686
EAT	GARNET	750	775	10.33	2.0129	0.240342	0.987054	0.930019	9.67738	1.07196	0.862457	-0.126165
EAT	GARNET	750	788.147	10.51	2.13114	0.235608	0.987563	0.8329	9.67121	1.07295	0.866645	-0.121734
EAT	GARNET	750	789.911	10.53	2.18743	0.233686	0.987923	0.784734	9.39207	1.07512	0.886515	-0.114445
EAT	GARNET	750	796.859	10.63	2.24793	0.231217	0.988351	0.737883	9.40993	1.07545	0.887392	-0.112848
EAT	GARNET	750	799	10.6754	2.26719	0.23075	0.98867	0.740986	9.41027	1.07539	0.887719	-0.112251
EAT	GARNET	750	800	10.67	2.27152	0.231011	0.988671	0.746784	9.44785	1.07509	0.90028	-0.112553
EAT	GARNET	750	821	10.95	2.29451	0.244391	0.990605	0.969099	12.3415	1.09332	1.35056	-0.137094
EAT	GARNET	750	821	10.95	2.29451	0.244391	0.990605	0.969099	12.3066	1.09298	1.34565	-0.135489
EAT	GARNET	750	825	11	2.29956	0.247141	0.99097	1.01544	13.0186	1.09657	1.48085	-0.139888
EAT	GARNET	750	840	11.2	2.31684	0.258506	0.992479	1.21467	15.7632	1.11028	1.91163	-0.155364
EAT	GARNET	750	840	11.2	2.31684	0.258506	0.992479	1.21467	15.7198	1.10993	1.90493	-0.153515
EAT	GARNET	750	850	11.33	2.3305	0.266682	0.993484	1.35755	18.1951	1.1204	2.37262	-0.163482
EAT	GARNET	750	859.5	11.46	2.34415	0.275141	0.994544	1.50854	20.6374	1.13066	2.7454	-0.172371
EAT	GARNET	750	859.5	11.46	2.34415	0.275141	0.994544	1.50854	20.5739	1.13025	2.73495	-0.170688
EAT	GARNET	750	875	11.67	2.37255	0.290159	0.996419	1.76825	26.1373	1.15018	3.7456	-0.184892
EAT	GARNET	750	879	11.72	2.381	0.29424	0.99691	1.84071	27.5878	1.15522	3.95628	-0.188163
EAT	GARNET	750	879	11.72	2.381	0.29424	0.99691	1.84071	27.4966	1.15476	3.94063	-0.186486
EAT	GARNET	750	899	11.99	2.43002	0.316858	0.99976	2.2146	38.2017	1.18704	5.77747	-0.20337
EAT	GARNET	750	899	11.99	2.43002	0.316858	0.99976	2.2146	38.031	1.18636	5.74854	-0.202263
EAT	GARNET	750	918	12.24	2.48866	0.341647	1.00289	2.60273	53.6799	1.22621	8.28953	-0.217471
EAT	GARNET	750	918	12.24	2.48866	0.341647	1.00289	2.60273	53.4522	1.22552	8.25137	-0.215963
EAT	GARNET	750	925	12.33	2.51402	0.351742	1.00418	2.75029	62.1304	1.24412	9.83416	-0.221455
EAT	GARNET	750	937	12.49	2.55745	0.370627	1.00656	3.02551	79.4692	1.28004	12.1177	-0.231203
EAT	GARNET	750	937	12.49	2.55745	0.370627	1.00656	3.02551	79.0399	1.27909	12.052	-0.229952
EAT	GARNET	750	950	12.67	2.60821	0.393682	1.00946	3.33234	109.662	1.3302	16.3472	-0.240928
EAT	GARNET	750	952.382	12.69	2.6185	0.397975	1.00991	3.39257	115.578	1.33977	16.9539	-0.24273
EAT	GARNET	750	958	12.77	2.65212	0.403746	1.00928	3.49709	123.929	1.35908	17.5056	-0.244691
EAT	GARNET	750	958	12.77	2.65212	0.403746	1.00928	3.49709	123.192	1.35795	17.4083	-0.243338
EAT	GARNET	750	975	13	2.76668	0.422049	1.00755	3.79629	156.886	1.42451	20.5343	-0.248644
EAT	GARNET	750	1000	13.33	2.95322	0.448716	1.0042	4.25877	220.363	1.53715	23.7942	-0.255996
EAT	GARNET	750	1018	13.57	3.0987	0.467898	1.00133	4.60788	284.314	1.63356	25.4683	-0.261073
EAT	GARNET	750	1018	13.57	3.0987	0.467898	1.00133	4.60788	281.871	1.63172	25.2906	-0.25988
EAT	GARNET	750	1025	13.67	3.1585	0.476122	1.00039	4.74317	318.018	1.67742	26.5786	-0.261932
EAT	GARNET	750	1044.8	13.931	3.34148	0.499434	0.997533	5.1255	459.362	1.82521	29.2316	-0.26739
EAT	GARNET	750	1050	14	3.36195	0.505056	0.996596	5.15856	459.747	1.82186	29.655	-0.266747
EAT	GARNET	1000	665.25	6.65	1.09051	0.307552	1.01003	2.75017	7.46936	1.00603	0.850424	-0.146492
EAT	GARNET	1000	675	6.75	1.15687	0.302475	1.00715	2.53089	7.26641	1.00001	0.853174	-0.139561
EAT	GARNET	1000	700	7	1.34721	0.289474	0.998498	2.02031	6.7897	0.984601	0.86095	-0.122732
EAT	GARNET	1000	725	7.25	1.57022	0.276784	0.988048	1.57781	6.38709	0.970057	0.869859	-0.107463
EAT	GARNET	1000	750	7.5	1.83065	0.264441	0.9757	1.19724	6.056	0.956949	0.880383	-0.0936851
EAT	GARNET	1000	752.204	7.52	1.85559	0.263324	0.974499	1.16647	6.02804	0.955786	0.881451	-0.0924964
EAT	GARNET	1000	753.209	7.53	1.86386	0.262869	0.974257	1.15727	6.02703	0.95574	0.881485	-0.0922379
EAT	GARNET	1000	775	7.75	2.01298	0.254996	0.974951	1.01752	6.0223	0.954994	0.884163	-0.0874574
EAT	GARNET	1000	800	8	2.20358	0.246874	0.976388	0.850507	6.01205	0.953755	0.888813	-0.0821758
EAT	GARNET	1000	812.498	8.12	2.30596	0.243432	0.977414	0.766743	6.00839	0.953156	0.892128	-0.0795844
EAT	GARNET	1000	825	8.25	2.40028	0.24271	0.978979	0.82028	5.89759	0.946975	0.895905	-0.0755003
EAT	GARNET	1000	850	8.5	2.59429	0.24316	0.982794	0.963674	5.62148	0.931096	0.90545	-0.067053
EAT	GARNET	1000	869.291	8.69	2.73805	0.246843	0.986294	1.13324	5.53687	0.918089	0.962503	-0.0620589
EAT	GARNET	1000	875	8.75	2.77342	0.252611	0.9874	1.26099	5.64919	0.90433	1.073	-0.0623552
EAT	GARNET	1000	900	9	2.96899	0.280656	0.993788	1.92873	5.42375	0.800772	1.48465	-0.0571416
EAT	GARNET	1000	905.56	9.05	3.02708	0.287564	0.995747	2.10752	5.11369	0.759853	1.56315	-0.0532711
EAT	GARNET	1000	908	9.08	3.03342	0.28964	0.995495	2.1564	5.25484	0.763054	1.59137	-0.054442
EAT	GARNET	1000	908	9.08	3.03341	0.28964	0.995495	2.1564	5.22924	0.76247	1.58329	-0.0530974
EAT	GARNET	1000	925	9.25	3.10069	0.303879	0.993819	2.49099	6.21907	0.776061	1.92472	-0.0583305
EAT	GARNET	1000	950	9.5	3.23148	0.325549	0.991423	3.00098	7.72461	0.800898	2.28564	-0.0644534
EAT	GARNET	1000	964	9.64	3.32449	0.338074	0.990293	3.28985	8.56966	0.81689	2.43228	-0.0670084
EAT	GARNET	1000	964	9.64	3.32449	0.338074	0.990289	3.28985	8.51458	0.816027	2.41808	-0.0658483
EAT	GARNET	1000	975	9.75	3.41305	0.348193	0.989725	3.49849	9.1649	0.826028	2.60979	-0.0671036
EAT	GARNET	1000	1000	10	3.65091	0.371718	0.989078	3.96289	10.3498	0.848334	2.89594	-0.068593
EAT	GARNET	1000	1025	10.25	3.93877	0.395651	0.98929	4.39157	10.9906	0.868657	3.00731	-0.0684485
EAT	GARNET	1000	1050	10.5	4.27425	0.419697	0.990302	4.77641	10.9109	0.885017	2.94671	-0.0669983
