# Supplementary material for: Calcium isotope evidence for early Archaean carbonates and subduction of oceanic crust
Source: Nat Commun. 2021 May 5;12:2534. doi: 10.1038/s41467-021-22748-2 (PMC8099908; doi:10.1038/s41467-021-22748-2)
Supplement: Supplementary file 8 — Supplementary Data 5 [file 41467_2021_22748_MOESM8_ESM.xlsx]

## Sheet: Sheet1
SAMPLE ID	IGSN	SOURCE	DOI	TITLE	JOURNAL	AUTHOR	CRUISEID	LATITUDE	LONGITUDE	LOC PREC	MIN AGE	AGE	MAX AGE	METHOD	MATERIAL	TYPE	COMPOSITION	ROCK NAME	MINERAL	AL2O3	CAO	NA2O	K2O	A/CNK
M192793		USGS		Geochemistry of rock samples from the National Geochemical Database: U.S. Geological Survey, Reston, VA.	U.S. Geological Survey	USGS		67.0264	-158.829	0.01				XRF	SEDIMENTARY	UNKNOWN	UNKNOWN	CALCRETE		3.66	31.4	0.9	0.62	0.0616971					Average
M192794		USGS		Geochemistry of rock samples from the National Geochemical Database: U.S. Geological Survey, Reston, VA.	U.S. Geological Survey	USGS		65.6833	-157.483	0.01				XRF	SEDIMENTARY	UNKNOWN	UNKNOWN	CALCRETE		3.92	20.3	0.8	0.5	0.100985					A/CNK
DUF0096-2085/000		SEDDB	10.1016/j.epsl.2008.10.028	Hf AND Nd ISOTOPES IN MARINE SEDIMENTS: CONSTRAINTS ON GLOBAL SILICATE WEATHERING	260	BAYON, G; BURTON, K; SOULET, G; VIGIER, N; DENNIELOU, B; ETOUBLEAU, J; PONZEVERA, E; GERMAN, C; BESBITT, R	MD96 (IMAGES II)	-29.7	12.9369					XRF	SEDIMENTARY	UNKNOWN	UNKNOWN	CARBONATE		1.87	47.12	0.16	0.03	0.021722				Calcrete	0.0813409
DUF0096-2085/110		SEDDB	10.1016/j.epsl.2008.10.028	Hf AND Nd ISOTOPES IN MARINE SEDIMENTS: CONSTRAINTS ON GLOBAL SILICATE WEATHERING	260	BAYON, G; BURTON, K; SOULET, G; VIGIER, N; DENNIELOU, B; ETOUBLEAU, J; PONZEVERA, E; GERMAN, C; BESBITT, R	MD96 (IMAGES II)	-29.7	12.9369					XRF	SEDIMENTARY	UNKNOWN	UNKNOWN	CARBONATE		2.43	45.44	0.11	0.02	0.0292997				Carbonate	0.130258
ODP0207-1259A-024R-001/132-142	ODP031DPQ	SEDDB	10.2973/odp.proc.sr.207.107.2006	INORGANIC GEOCHEMICAL CHARACTERIZATION OF LITHOLOGIC UNITS RECOVERED DURING ODP LEG 207 (DEMERARA RISE)	530	HETZEL, A; BRUMSACK, H-J; SCHNETGER, B; BOETTCHER, M	ODP207	9.315	-54.2					XRF	SEDIMENTARY	UNKNOWN	UNKNOWN	CARBONATE		1.16	43.6	0.57	0.17	0.0144091				Dolomite	0.108332
ODP0207-1257A-005H-003/145-150	ODP0315S8	SEDDB	10.2973/odp.proc.sr.207.107.2006	INORGANIC GEOCHEMICAL CHARACTERIZATION OF LITHOLOGIC UNITS RECOVERED DURING ODP LEG 207 (DEMERARA RISE)	530	HETZEL, A; BRUMSACK, H-J; SCHNETGER, B; BOETTCHER, M	ODP207	9.4688	-54.342					XRF	SEDIMENTARY	UNKNOWN	UNKNOWN	CARBONATE		5.78	34.79	0.87	0.68	0.088231				limestone	0.175542
ODP0207-1257C-009R-006/051-061	ODP031T9M	SEDDB	10.2973/odp.proc.sr.207.107.2006	INORGANIC GEOCHEMICAL CHARACTERIZATION OF LITHOLOGIC UNITS RECOVERED DURING ODP LEG 207 (DEMERARA RISE)	530	HETZEL, A; BRUMSACK, H-J; SCHNETGER, B; BOETTCHER, M	ODP207	9.4534	-54.3566					XRF	SEDIMENTARY	UNKNOWN	UNKNOWN	CARBONATE		4.34	26.4	1.24	0.77	0.085198				marl	0.247357
ODP0207-1258A-003R-004/145-150	ODP03176U	SEDDB	10.2973/odp.proc.sr.207.107.2006	INORGANIC GEOCHEMICAL CHARACTERIZATION OF LITHOLOGIC UNITS RECOVERED DURING ODP LEG 207 (DEMERARA RISE)	530	HETZEL, A; BRUMSACK, H-J; SCHNETGER, B; BOETTCHER, M	ODP207	9.4483	-54.7333					XRF	SEDIMENTARY	UNKNOWN	UNKNOWN	CARBONATE		1.38	42.24	0.58	0.17	0.0176821
ODP0207-1258A-009R-006/140-150	ODP0317Y1	SEDDB	10.2973/odp.proc.sr.207.107.2006	INORGANIC GEOCHEMICAL CHARACTERIZATION OF LITHOLOGIC UNITS RECOVERED DURING ODP LEG 207 (DEMERARA RISE)	530	HETZEL, A; BRUMSACK, H-J; SCHNETGER, B; BOETTCHER, M	ODP207	9.4483	-54.7333					XRF	SEDIMENTARY	UNKNOWN	UNKNOWN	CARBONATE		6.68	25.55	1.48	1.7	0.131512
ODP0207-1259A-005R-002/145-150	ODP031D07	SEDDB	10.2973/odp.proc.sr.207.107.2006	INORGANIC GEOCHEMICAL CHARACTERIZATION OF LITHOLOGIC UNITS RECOVERED DURING ODP LEG 207 (DEMERARA RISE)	530	HETZEL, A; BRUMSACK, H-J; SCHNETGER, B; BOETTCHER, M	ODP207	9.315	-54.2					XRF	SEDIMENTARY	UNKNOWN	UNKNOWN	CARBONATE		1.96	49.58	0.63	0.24	0.021405
ODP0207-1258A-010R-003/140-150	ODP03180I	SEDDB	10.2973/odp.proc.sr.207.107.2006	INORGANIC GEOCHEMICAL CHARACTERIZATION OF LITHOLOGIC UNITS RECOVERED DURING ODP LEG 207 (DEMERARA RISE)	530	HETZEL, A; BRUMSACK, H-J; SCHNETGER, B; BOETTCHER, M	ODP207	9.4483	-54.7333					XRF	SEDIMENTARY	UNKNOWN	UNKNOWN	CARBONATE		7.34	24.56	1.47	1.66	0.150005
ODP0207-1258A-022R-003/140-150	ODP0319PX	SEDDB	10.2973/odp.proc.sr.207.107.2006	INORGANIC GEOCHEMICAL CHARACTERIZATION OF LITHOLOGIC UNITS RECOVERED DURING ODP LEG 207 (DEMERARA RISE)	530	HETZEL, A; BRUMSACK, H-J; SCHNETGER, B; BOETTCHER, M	ODP207	9.4483	-54.7333					XRF	SEDIMENTARY	UNKNOWN	UNKNOWN	CARBONATE		6.21	30.19	0.92	0.64	0.108617
ODP0207-1259A-009R-005/145-150	ODP031D63	SEDDB	10.2973/odp.proc.sr.207.107.2006	INORGANIC GEOCHEMICAL CHARACTERIZATION OF LITHOLOGIC UNITS RECOVERED DURING ODP LEG 207 (DEMERARA RISE)	530	HETZEL, A; BRUMSACK, H-J; SCHNETGER, B; BOETTCHER, M	ODP207	9.315	-54.2					XRF	SEDIMENTARY	UNKNOWN	UNKNOWN	CARBONATE		3.82	43.01	0.73	0.36	0.0478101
ODP0207-1259A-043R-001/140-150	ODP031EIT	SEDDB	10.2973/odp.proc.sr.207.107.2006	INORGANIC GEOCHEMICAL CHARACTERIZATION OF LITHOLOGIC UNITS RECOVERED DURING ODP LEG 207 (DEMERARA RISE)	530	HETZEL, A; BRUMSACK, H-J; SCHNETGER, B; BOETTCHER, M	ODP207	9.315	-54.2					XRF	SEDIMENTARY	UNKNOWN	UNKNOWN	CARBONATE		7.25	25.37	1.43	0.98	0.146155
ODP0207-1260A-001R-001/058-063	ODP031FJ8	SEDDB	10.2973/odp.proc.sr.207.107.2006	INORGANIC GEOCHEMICAL CHARACTERIZATION OF LITHOLOGIC UNITS RECOVERED DURING ODP LEG 207 (DEMERARA RISE)	530	HETZEL, A; BRUMSACK, H-J; SCHNETGER, B; BOETTCHER, M	ODP207	9.2808	-54.5439					XRF	SEDIMENTARY	UNKNOWN	UNKNOWN	CARBONATE		16.87	8.29	1.37	2.37	0.847198
ODP0207-1260A-014R-006/105-110	ODP031H1N	SEDDB	10.2973/odp.proc.sr.207.107.2006	INORGANIC GEOCHEMICAL CHARACTERIZATION OF LITHOLOGIC UNITS RECOVERED DURING ODP LEG 207 (DEMERARA RISE)	530	HETZEL, A; BRUMSACK, H-J; SCHNETGER, B; BOETTCHER, M	ODP207	9.2808	-54.5439					XRF	SEDIMENTARY	UNKNOWN	UNKNOWN	CARBONATE		1.78	40.78	0.72	0.33	0.0234858
ODP0207-1260A-039R-004/135-150	ODP031INT	SEDDB	10.2973/odp.proc.sr.207.107.2006	INORGANIC GEOCHEMICAL CHARACTERIZATION OF LITHOLOGIC UNITS RECOVERED DURING ODP LEG 207 (DEMERARA RISE)	530	HETZEL, A; BRUMSACK, H-J; SCHNETGER, B; BOETTCHER, M	ODP207	9.2808	-54.5439					XRF	SEDIMENTARY	UNKNOWN	UNKNOWN	CARBONATE		4.96	39.17	0.78	0.59	0.0677234
ODP0207-1260A-041R-001/140-150	ODP031IR3	SEDDB	10.2973/odp.proc.sr.207.107.2006	INORGANIC GEOCHEMICAL CHARACTERIZATION OF LITHOLOGIC UNITS RECOVERED DURING ODP LEG 207 (DEMERARA RISE)	530	HETZEL, A; BRUMSACK, H-J; SCHNETGER, B; BOETTCHER, M	ODP207	9.2808	-54.5439					XRF	SEDIMENTARY	UNKNOWN	UNKNOWN	CARBONATE		8.33	23.47	1.44	1.3	0.179108
ODP0207-1261A-020R-006/130-140	ODP031KNW	SEDDB	10.2973/odp.proc.sr.207.107.2006	INORGANIC GEOCHEMICAL CHARACTERIZATION OF LITHOLOGIC UNITS RECOVERED DURING ODP LEG 207 (DEMERARA RISE)	530	HETZEL, A; BRUMSACK, H-J; SCHNETGER, B; BOETTCHER, M	ODP207	9.0636	-54.3173					XRF	SEDIMENTARY	UNKNOWN	UNKNOWN	CARBONATE		2.79	42.88	1.1	0.35	0.0347617
ODP0207-1257B-010R-004/140-150	ODP031MV6	SEDDB	10.2973/odp.proc.sr.207.107.2006	INORGANIC GEOCHEMICAL CHARACTERIZATION OF LITHOLOGIC UNITS RECOVERED DURING ODP LEG 207 (DEMERARA RISE)	530	HETZEL, A; BRUMSACK, H-J; SCHNETGER, B; BOETTCHER, M	ODP207	9.4536	-54.3568					XRF	SEDIMENTARY	UNKNOWN	UNKNOWN	CARBONATE		7.29	28.56	1.28	1.2	0.131579
ODP0207-1257B-007R-002/143-150	ODP031MRI	SEDDB	10.2973/odp.proc.sr.207.107.2006	INORGANIC GEOCHEMICAL CHARACTERIZATION OF LITHOLOGIC UNITS RECOVERED DURING ODP LEG 207 (DEMERARA RISE)	530	HETZEL, A; BRUMSACK, H-J; SCHNETGER, B; BOETTCHER, M	ODP207	9.4536	-54.3568					XRF	SEDIMENTARY	UNKNOWN	UNKNOWN	CARBONATE		4.81	31.21	1.03	0.77	0.0810414
ODP0207-1257A-014X-004/140-150	ODP03166X	SEDDB	10.2973/odp.proc.sr.207.107.2006	INORGANIC GEOCHEMICAL CHARACTERIZATION OF LITHOLOGIC UNITS RECOVERED DURING ODP LEG 207 (DEMERARA RISE)	530	HETZEL, A; BRUMSACK, H-J; SCHNETGER, B; BOETTCHER, M	ODP207	9.4688	-54.342					XRF	SEDIMENTARY	UNKNOWN	UNKNOWN	CARBONATE		7.03	27.92	1.32	1.28	0.129249
ODP0207-1257A-002H-004/145-150	ODP0315MV	SEDDB	10.2973/odp.proc.sr.207.107.2006	INORGANIC GEOCHEMICAL CHARACTERIZATION OF LITHOLOGIC UNITS RECOVERED DURING ODP LEG 207 (DEMERARA RISE)	530	HETZEL, A; BRUMSACK, H-J; SCHNETGER, B; BOETTCHER, M	ODP207	9.4688	-54.342					XRF	SEDIMENTARY	UNKNOWN	UNKNOWN	CARBONATE		4.98	37.13	0.93	0.81	0.0711329
ODP0207-1258A-006R-004/145-150	ODP0317IQ	SEDDB	10.2973/odp.proc.sr.207.107.2006	INORGANIC GEOCHEMICAL CHARACTERIZATION OF LITHOLOGIC UNITS RECOVERED DURING ODP LEG 207 (DEMERARA RISE)	530	HETZEL, A; BRUMSACK, H-J; SCHNETGER, B; BOETTCHER, M	ODP207	9.4483	-54.7333					XRF	SEDIMENTARY	UNKNOWN	UNKNOWN	CARBONATE		6.95	25.93	1.32	1.68	0.135739
ODP0207-1258A-011R-005/135-145	ODP031860	SEDDB	10.2973/odp.proc.sr.207.107.2006	INORGANIC GEOCHEMICAL CHARACTERIZATION OF LITHOLOGIC UNITS RECOVERED DURING ODP LEG 207 (DEMERARA RISE)	530	HETZEL, A; BRUMSACK, H-J; SCHNETGER, B; BOETTCHER, M	ODP207	9.4483	-54.7333					XRF	SEDIMENTARY	UNKNOWN	UNKNOWN	CARBONATE		9.17	19.55	1.84	1.85	0.225727
ODP0207-1258B-014R-004/140-150	ODP031NXV	SEDDB	10.2973/odp.proc.sr.207.107.2006	INORGANIC GEOCHEMICAL CHARACTERIZATION OF LITHOLOGIC UNITS RECOVERED DURING ODP LEG 207 (DEMERARA RISE)	530	HETZEL, A; BRUMSACK, H-J; SCHNETGER, B; BOETTCHER, M	ODP207	9.4483	-54.733					XRF	SEDIMENTARY	UNKNOWN	UNKNOWN	CARBONATE		5.15	29.47	1.1	0.83	0.0913697
ODP0207-1259A-002R-002/145-150	ODP031CXH	SEDDB	10.2973/odp.proc.sr.207.107.2006	INORGANIC GEOCHEMICAL CHARACTERIZATION OF LITHOLOGIC UNITS RECOVERED DURING ODP LEG 207 (DEMERARA RISE)	530	HETZEL, A; BRUMSACK, H-J; SCHNETGER, B; BOETTCHER, M	ODP207	9.315	-54.2					XRF	SEDIMENTARY	UNKNOWN	UNKNOWN	CARBONATE		2.43	47.62	0.61	0.28	0.0276108
ODP0207-1259A-020R-004/130-140	ODP031DKN	SEDDB	10.2973/odp.proc.sr.207.107.2006	INORGANIC GEOCHEMICAL CHARACTERIZATION OF LITHOLOGIC UNITS RECOVERED DURING ODP LEG 207 (DEMERARA RISE)	530	HETZEL, A; BRUMSACK, H-J; SCHNETGER, B; BOETTCHER, M	ODP207	9.315	-54.2					XRF	SEDIMENTARY	UNKNOWN	UNKNOWN	CARBONATE		1.29	47.1	0.61	0.23	0.0148262
ODP0207-1259A-026R-005/140-150	ODP031DSS	SEDDB	10.2973/odp.proc.sr.207.107.2006	INORGANIC GEOCHEMICAL CHARACTERIZATION OF LITHOLOGIC UNITS RECOVERED DURING ODP LEG 207 (DEMERARA RISE)	530	HETZEL, A; BRUMSACK, H-J; SCHNETGER, B; BOETTCHER, M	ODP207	9.315	-54.2					XRF	SEDIMENTARY	UNKNOWN	UNKNOWN	CARBONATE		0.96	47.49	0.67	0.15	0.0109426
ODP0207-1259A-045R-002/140-150	ODP031EM1	SEDDB	10.2973/odp.proc.sr.207.107.2006	INORGANIC GEOCHEMICAL CHARACTERIZATION OF LITHOLOGIC UNITS RECOVERED DURING ODP LEG 207 (DEMERARA RISE)	530	HETZEL, A; BRUMSACK, H-J; SCHNETGER, B; BOETTCHER, M	ODP207	9.315	-54.2					XRF	SEDIMENTARY	UNKNOWN	UNKNOWN	CARBONATE		6.3	31.23	1.28	0.85	0.105199
ODP0207-1260A-004R-003/145-150	ODP031FMO	SEDDB	10.2973/odp.proc.sr.207.107.2006	INORGANIC GEOCHEMICAL CHARACTERIZATION OF LITHOLOGIC UNITS RECOVERED DURING ODP LEG 207 (DEMERARA RISE)	530	HETZEL, A; BRUMSACK, H-J; SCHNETGER, B; BOETTCHER, M	ODP207	9.2808	-54.5439					XRF	SEDIMENTARY	UNKNOWN	UNKNOWN	CARBONATE		3.98	41.45	0.81	0.6	0.0513876
ODP0207-1260A-025R-002/141-150	ODP031HNT	SEDDB	10.2973/odp.proc.sr.207.107.2006	INORGANIC GEOCHEMICAL CHARACTERIZATION OF LITHOLOGIC UNITS RECOVERED DURING ODP LEG 207 (DEMERARA RISE)	530	HETZEL, A; BRUMSACK, H-J; SCHNETGER, B; BOETTCHER, M	ODP207	9.2808	-54.5439					XRF	SEDIMENTARY	UNKNOWN	UNKNOWN	CARBONATE		5.68	30.68	1.4	1.21	0.0955067
ODP0207-1261A-018R-005/139-150	ODP031KLC	SEDDB	10.2973/odp.proc.sr.207.107.2006	INORGANIC GEOCHEMICAL CHARACTERIZATION OF LITHOLOGIC UNITS RECOVERED DURING ODP LEG 207 (DEMERARA RISE)	530	HETZEL, A; BRUMSACK, H-J; SCHNETGER, B; BOETTCHER, M	ODP207	9.0636	-54.3173					XRF	SEDIMENTARY	UNKNOWN	UNKNOWN	CARBONATE		13.56	21.63	0.82	1.77	0.31796
ODP0207-1261A-039R-001/135-150	ODP031LJQ	SEDDB	10.2973/odp.proc.sr.207.107.2006	INORGANIC GEOCHEMICAL CHARACTERIZATION OF LITHOLOGIC UNITS RECOVERED DURING ODP LEG 207 (DEMERARA RISE)	530	HETZEL, A; BRUMSACK, H-J; SCHNETGER, B; BOETTCHER, M	ODP207	9.0636	-54.3173					XRF	SEDIMENTARY	UNKNOWN	UNKNOWN	CARBONATE		4.7	38.56	0.96	0.66	0.0648272
ODP0207-1261B-011R-002/147-157	ODP031T0B	SEDDB	10.2973/odp.proc.sr.207.107.2006	INORGANIC GEOCHEMICAL CHARACTERIZATION OF LITHOLOGIC UNITS RECOVERED DURING ODP LEG 207 (DEMERARA RISE)	530	HETZEL, A; BRUMSACK, H-J; SCHNETGER, B; BOETTCHER, M	ODP207	9.0636	-54.3175					XRF	SEDIMENTARY	UNKNOWN	UNKNOWN	CARBONATE		3.91	27.51	1.22	0.57	0.0741769
ODP0207-1257A-007X-003/145-150	ODP0315VQ	SEDDB	10.2973/odp.proc.sr.207.107.2006	INORGANIC GEOCHEMICAL CHARACTERIZATION OF LITHOLOGIC UNITS RECOVERED DURING ODP LEG 207 (DEMERARA RISE)	530	HETZEL, A; BRUMSACK, H-J; SCHNETGER, B; BOETTCHER, M	ODP207	9.4688	-54.342					XRF	SEDIMENTARY	UNKNOWN	UNKNOWN	CARBONATE		1.59	44.05	0.66	0.21	0.0195055
ODP0207-1257A-001H-001/145-150	ODP0315LA	SEDDB	10.2973/odp.proc.sr.207.107.2006	INORGANIC GEOCHEMICAL CHARACTERIZATION OF LITHOLOGIC UNITS RECOVERED DURING ODP LEG 207 (DEMERARA RISE)	530	HETZEL, A; BRUMSACK, H-J; SCHNETGER, B; BOETTCHER, M	ODP207	9.4688	-54.342					XRF	SEDIMENTARY	UNKNOWN	UNKNOWN	CARBONATE		17.11	7.97	1.29	2.41	0.889211
ODP0207-1258A-005R-003/145-150	ODP0317ET	SEDDB	10.2973/odp.proc.sr.207.107.2006	INORGANIC GEOCHEMICAL CHARACTERIZATION OF LITHOLOGIC UNITS RECOVERED DURING ODP LEG 207 (DEMERARA RISE)	530	HETZEL, A; BRUMSACK, H-J; SCHNETGER, B; BOETTCHER, M	ODP207	9.4483	-54.7333					XRF	SEDIMENTARY	UNKNOWN	UNKNOWN	CARBONATE		4.42	35.99	1.13	1.27	0.0642806
ODP0207-1258B-018R-003/140-150	ODP031O4D	SEDDB	10.2973/odp.proc.sr.207.107.2006	INORGANIC GEOCHEMICAL CHARACTERIZATION OF LITHOLOGIC UNITS RECOVERED DURING ODP LEG 207 (DEMERARA RISE)	530	HETZEL, A; BRUMSACK, H-J; SCHNETGER, B; BOETTCHER, M	ODP207	9.4483	-54.733					XRF	SEDIMENTARY	UNKNOWN	UNKNOWN	CARBONATE		4.47	30.94	0.83	0.42	0.0768663
ODP0207-1258A-026R-002/140-150	ODP031A3E	SEDDB	10.2973/odp.proc.sr.207.107.2006	INORGANIC GEOCHEMICAL CHARACTERIZATION OF LITHOLOGIC UNITS RECOVERED DURING ODP LEG 207 (DEMERARA RISE)	530	HETZEL, A; BRUMSACK, H-J; SCHNETGER, B; BOETTCHER, M	ODP207	9.4483	-54.7333					XRF	SEDIMENTARY	UNKNOWN	UNKNOWN	CARBONATE		9.63	23.44	1.23	1	0.210338
ODP0207-1258A-030R-002/140-150	ODP031AXL	SEDDB	10.2973/odp.proc.sr.207.107.2006	INORGANIC GEOCHEMICAL CHARACTERIZATION OF LITHOLOGIC UNITS RECOVERED DURING ODP LEG 207 (DEMERARA RISE)	530	HETZEL, A; BRUMSACK, H-J; SCHNETGER, B; BOETTCHER, M	ODP207	9.4483	-54.7333					XRF	SEDIMENTARY	UNKNOWN	UNKNOWN	CARBONATE		6.46	33.23	1.03	0.77	0.102491
ODP0207-1258A-032R-005/140-150	ODP031B60	SEDDB	10.2973/odp.proc.sr.207.107.2006	INORGANIC GEOCHEMICAL CHARACTERIZATION OF LITHOLOGIC UNITS RECOVERED DURING ODP LEG 207 (DEMERARA RISE)	530	HETZEL, A; BRUMSACK, H-J; SCHNETGER, B; BOETTCHER, M	ODP207	9.4483	-54.7333					XRF	SEDIMENTARY	UNKNOWN	UNKNOWN	CARBONATE		4.8	38.2	0.82	0.66	0.0670254
ODP0207-1258B-045R-002/075-085	ODP031OP6	SEDDB	10.2973/odp.proc.sr.207.107.2006	INORGANIC GEOCHEMICAL CHARACTERIZATION OF LITHOLOGIC UNITS RECOVERED DURING ODP LEG 207 (DEMERARA RISE)	530	HETZEL, A; BRUMSACK, H-J; SCHNETGER, B; BOETTCHER, M	ODP207	9.4483	-54.733					XRF	SEDIMENTARY	UNKNOWN	UNKNOWN	CARBONATE		6.02	20.08	1.56	1.1	0.149317
ODP0207-1258B-046R-001/031-044	ODP031OXN	SEDDB	10.2973/odp.proc.sr.207.107.2006	INORGANIC GEOCHEMICAL CHARACTERIZATION OF LITHOLOGIC UNITS RECOVERED DURING ODP LEG 207 (DEMERARA RISE)	530	HETZEL, A; BRUMSACK, H-J; SCHNETGER, B; BOETTCHER, M	ODP207	9.4483	-54.733					XRF	SEDIMENTARY	UNKNOWN	UNKNOWN	CARBONATE		6.69	13.89	1.67	1	0.229744
ODP0207-1259A-007R-004/145-150	ODP031D2Q	SEDDB	10.2973/odp.proc.sr.207.107.2006	INORGANIC GEOCHEMICAL CHARACTERIZATION OF LITHOLOGIC UNITS RECOVERED DURING ODP LEG 207 (DEMERARA RISE)	530	HETZEL, A; BRUMSACK, H-J; SCHNETGER, B; BOETTCHER, M	ODP207	9.315	-54.2					XRF	SEDIMENTARY	UNKNOWN	UNKNOWN	CARBONATE		2.84	46.7	0.68	0.33	0.0328312
ODP0207-1259A-016R-001/140-150	ODP031DFK	SEDDB	10.2973/odp.proc.sr.207.107.2006	INORGANIC GEOCHEMICAL CHARACTERIZATION OF LITHOLOGIC UNITS RECOVERED DURING ODP LEG 207 (DEMERARA RISE)	530	HETZEL, A; BRUMSACK, H-J; SCHNETGER, B; BOETTCHER, M	ODP207	9.315	-54.2					XRF	SEDIMENTARY	UNKNOWN	UNKNOWN	CARBONATE		1.54	47.46	0.66	0.33	0.0175291
ODP0207-1260A-009R-005/142-150	ODP031G3K	SEDDB	10.2973/odp.proc.sr.207.107.2006	INORGANIC GEOCHEMICAL CHARACTERIZATION OF LITHOLOGIC UNITS RECOVERED DURING ODP LEG 207 (DEMERARA RISE)	530	HETZEL, A; BRUMSACK, H-J; SCHNETGER, B; BOETTCHER, M	ODP207	9.2808	-54.5439					XRF	SEDIMENTARY	UNKNOWN	UNKNOWN	CARBONATE		1.83	43.09	0.73	0.36	0.0228621
ODP0207-1260A-012R-004/140-150	ODP031GPG	SEDDB	10.2973/odp.proc.sr.207.107.2006	INORGANIC GEOCHEMICAL CHARACTERIZATION OF LITHOLOGIC UNITS RECOVERED DURING ODP LEG 207 (DEMERARA RISE)	530	HETZEL, A; BRUMSACK, H-J; SCHNETGER, B; BOETTCHER, M	ODP207	9.2808	-54.5439					XRF	SEDIMENTARY	UNKNOWN	UNKNOWN	CARBONATE		1.11	39.87	0.71	0.1	0.0150268
ODP0207-1260A-023R-002/140-150	ODP031HKW	SEDDB	10.2973/odp.proc.sr.207.107.2006	INORGANIC GEOCHEMICAL CHARACTERIZATION OF LITHOLOGIC UNITS RECOVERED DURING ODP LEG 207 (DEMERARA RISE)	530	HETZEL, A; BRUMSACK, H-J; SCHNETGER, B; BOETTCHER, M	ODP207	9.2808	-54.5439					XRF	SEDIMENTARY	UNKNOWN	UNKNOWN	CARBONATE		3.2	39.45	1.08	0.68	0.0430455
ODP0207-1257A-018X-004/140-150	ODP0316EE	SEDDB	10.2973/odp.proc.sr.207.107.2006	INORGANIC GEOCHEMICAL CHARACTERIZATION OF LITHOLOGIC UNITS RECOVERED DURING ODP LEG 207 (DEMERARA RISE)	530	HETZEL, A; BRUMSACK, H-J; SCHNETGER, B; BOETTCHER, M	ODP207	9.4688	-54.342					XRF	SEDIMENTARY	UNKNOWN	UNKNOWN	CARBONATE		7.69	24.5	1.4	1.29	0.159191
ODP0207-1258A-001R-002/145-150	ODP03170C	SEDDB	10.2973/odp.proc.sr.207.107.2006	INORGANIC GEOCHEMICAL CHARACTERIZATION OF LITHOLOGIC UNITS RECOVERED DURING ODP LEG 207 (DEMERARA RISE)	530	HETZEL, A; BRUMSACK, H-J; SCHNETGER, B; BOETTCHER, M	ODP207	9.4483	-54.7333					XRF	SEDIMENTARY	UNKNOWN	UNKNOWN	CARBONATE		7.96	35.4	0.71	0.64	0.120035
ODP0207-1258A-007R-004/145-150	ODP0317PJ	SEDDB	10.2973/odp.proc.sr.207.107.2006	INORGANIC GEOCHEMICAL CHARACTERIZATION OF LITHOLOGIC UNITS RECOVERED DURING ODP LEG 207 (DEMERARA RISE)	530	HETZEL, A; BRUMSACK, H-J; SCHNETGER, B; BOETTCHER, M	ODP207	9.4483	-54.7333					XRF	SEDIMENTARY	UNKNOWN	UNKNOWN	CARBONATE		6.65	26.7	1.35	1.63	0.12643
ODP0207-1258A-008R-004/140-150	ODP0317T2	SEDDB	10.2973/odp.proc.sr.207.107.2006	INORGANIC GEOCHEMICAL CHARACTERIZATION OF LITHOLOGIC UNITS RECOVERED DURING ODP LEG 207 (DEMERARA RISE)	530	HETZEL, A; BRUMSACK, H-J; SCHNETGER, B; BOETTCHER, M	ODP207	9.4483	-54.7333					XRF	SEDIMENTARY	UNKNOWN	UNKNOWN	CARBONATE		5.62	28.71	1.56	1.58	0.0993825
ODP0207-1258A-024R-003/139-150	ODP0319X8	SEDDB	10.2973/odp.proc.sr.207.107.2006	INORGANIC GEOCHEMICAL CHARACTERIZATION OF LITHOLOGIC UNITS RECOVERED DURING ODP LEG 207 (DEMERARA RISE)	530	HETZEL, A; BRUMSACK, H-J; SCHNETGER, B; BOETTCHER, M	ODP207	9.4483	-54.7333					XRF	SEDIMENTARY	UNKNOWN	UNKNOWN	CARBONATE		6.1	33.71	0.8	0.68	0.0961715
ODP0207-1259A-008R-004/145-150	ODP031D4A	SEDDB	10.2973/odp.proc.sr.207.107.2006	INORGANIC GEOCHEMICAL CHARACTERIZATION OF LITHOLOGIC UNITS RECOVERED DURING ODP LEG 207 (DEMERARA RISE)	530	HETZEL, A; BRUMSACK, H-J; SCHNETGER, B; BOETTCHER, M	ODP207	9.315	-54.2					XRF	SEDIMENTARY	UNKNOWN	UNKNOWN	CARBONATE		3.21	44.72	0.68	0.31	0.0387323
ODP0207-1259A-040R-003/090-100	ODP031EI0	SEDDB	10.2973/odp.proc.sr.207.107.2006	INORGANIC GEOCHEMICAL CHARACTERIZATION OF LITHOLOGIC UNITS RECOVERED DURING ODP LEG 207 (DEMERARA RISE)	530	HETZEL, A; BRUMSACK, H-J; SCHNETGER, B; BOETTCHER, M	ODP207	9.315	-54.2					XRF	SEDIMENTARY	UNKNOWN	UNKNOWN	CARBONATE		4.92	30.08	0.96	0.47	0.0865358
ODP0207-1260A-003R-001/145-150	ODP031FL7	SEDDB	10.2973/odp.proc.sr.207.107.2006	INORGANIC GEOCHEMICAL CHARACTERIZATION OF LITHOLOGIC UNITS RECOVERED DURING ODP LEG 207 (DEMERARA RISE)	530	HETZEL, A; BRUMSACK, H-J; SCHNETGER, B; BOETTCHER, M	ODP207	9.2808	-54.5439					XRF	SEDIMENTARY	UNKNOWN	UNKNOWN	CARBONATE		4.68	41.47	0.61	0.45	0.0607827
ODP0207-1260A-021R-001/130-140	ODP031HJS	SEDDB	10.2973/odp.proc.sr.207.107.2006	INORGANIC GEOCHEMICAL CHARACTERIZATION OF LITHOLOGIC UNITS RECOVERED DURING ODP LEG 207 (DEMERARA RISE)	530	HETZEL, A; BRUMSACK, H-J; SCHNETGER, B; BOETTCHER, M	ODP207	9.2808	-54.5439					XRF	SEDIMENTARY	UNKNOWN	UNKNOWN	CARBONATE		2.1	42.77	0.98	0.43	0.0262666
ODP0207-1261A-003R-001/134-139	ODP031K1U	SEDDB	10.2973/odp.proc.sr.207.107.2006	INORGANIC GEOCHEMICAL CHARACTERIZATION OF LITHOLOGIC UNITS RECOVERED DURING ODP LEG 207 (DEMERARA RISE)	530	HETZEL, A; BRUMSACK, H-J; SCHNETGER, B; BOETTCHER, M	ODP207	9.0636	-54.3173					XRF	SEDIMENTARY	UNKNOWN	UNKNOWN	CARBONATE		17.8	8.06	1.05	2.6	0.926289
ODP0207-1257C-008R-006/090-100	ODP031T7C	SEDDB	10.2973/odp.proc.sr.207.107.2006	INORGANIC GEOCHEMICAL CHARACTERIZATION OF LITHOLOGIC UNITS RECOVERED DURING ODP LEG 207 (DEMERARA RISE)	530	HETZEL, A; BRUMSACK, H-J; SCHNETGER, B; BOETTCHER, M	ODP207	9.4534	-54.3566					XRF	SEDIMENTARY	UNKNOWN	UNKNOWN	CARBONATE		4.87	30.71	1.26	0.88	0.0826272
ODP0207-1258B-054R-003/000-010	ODP031PO2	SEDDB	10.2973/odp.proc.sr.207.107.2006	INORGANIC GEOCHEMICAL CHARACTERIZATION OF LITHOLOGIC UNITS RECOVERED DURING ODP LEG 207 (DEMERARA RISE)	530	HETZEL, A; BRUMSACK, H-J; SCHNETGER, B; BOETTCHER, M	ODP207	9.4483	-54.733					XRF	SEDIMENTARY	UNKNOWN	UNKNOWN	CARBONATE		5.72	28.01	0.7	0.79	0.107915
ODP0207-1259A-029R-004/140-150	ODP031DWP	SEDDB	10.2973/odp.proc.sr.207.107.2006	INORGANIC GEOCHEMICAL CHARACTERIZATION OF LITHOLOGIC UNITS RECOVERED DURING ODP LEG 207 (DEMERARA RISE)	530	HETZEL, A; BRUMSACK, H-J; SCHNETGER, B; BOETTCHER, M	ODP207	9.315	-54.2					XRF	SEDIMENTARY	UNKNOWN	UNKNOWN	CARBONATE		1.99	41.78	0.71	0.16	0.0257071
ODP0207-1259C-016R-005/137-150	ODP031USD	SEDDB	10.2973/odp.proc.sr.207.107.2006	INORGANIC GEOCHEMICAL CHARACTERIZATION OF LITHOLOGIC UNITS RECOVERED DURING ODP LEG 207 (DEMERARA RISE)	530	HETZEL, A; BRUMSACK, H-J; SCHNETGER, B; BOETTCHER, M	ODP207	9.3154	-54.1995					XRF	SEDIMENTARY	UNKNOWN	UNKNOWN	CARBONATE		2.97	34.36	1.08	0.56	0.0457327
ODP0207-1259C-017R-001/136-146	ODP031UTC	SEDDB	10.2973/odp.proc.sr.207.107.2006	INORGANIC GEOCHEMICAL CHARACTERIZATION OF LITHOLOGIC UNITS RECOVERED DURING ODP LEG 207 (DEMERARA RISE)	530	HETZEL, A; BRUMSACK, H-J; SCHNETGER, B; BOETTCHER, M	ODP207	9.3154	-54.1995					XRF	SEDIMENTARY	UNKNOWN	UNKNOWN	CARBONATE		3.83	29.42	1.4	0.57	0.067805
ODP0207-1260A-010R-005/142-150	ODP031G83	SEDDB	10.2973/odp.proc.sr.207.107.2006	INORGANIC GEOCHEMICAL CHARACTERIZATION OF LITHOLOGIC UNITS RECOVERED DURING ODP LEG 207 (DEMERARA RISE)	530	HETZEL, A; BRUMSACK, H-J; SCHNETGER, B; BOETTCHER, M	ODP207	9.2808	-54.5439					XRF	SEDIMENTARY	UNKNOWN	UNKNOWN	CARBONATE		1.37	46.33	0.76	0.32	0.0159394
ODP0207-1260A-017R-001/145-150	ODP031H5K	SEDDB	10.2973/odp.proc.sr.207.107.2006	INORGANIC GEOCHEMICAL CHARACTERIZATION OF LITHOLOGIC UNITS RECOVERED DURING ODP LEG 207 (DEMERARA RISE)	530	HETZEL, A; BRUMSACK, H-J; SCHNETGER, B; BOETTCHER, M	ODP207	9.2808	-54.5439					XRF	SEDIMENTARY	UNKNOWN	UNKNOWN	CARBONATE		1.69	44.87	0.72	0.33	0.0203034
ODP0207-1260A-027R-004/140-150	ODP031HT4	SEDDB	10.2973/odp.proc.sr.207.107.2006	INORGANIC GEOCHEMICAL CHARACTERIZATION OF LITHOLOGIC UNITS RECOVERED DURING ODP LEG 207 (DEMERARA RISE)	530	HETZEL, A; BRUMSACK, H-J; SCHNETGER, B; BOETTCHER, M	ODP207	9.2808	-54.5439					XRF	SEDIMENTARY	UNKNOWN	UNKNOWN	CARBONATE		4.83	32.37	1.24	0.87	0.0780063
ODP0207-1257A-008X-003/145-150	ODP0315XA	SEDDB	10.2973/odp.proc.sr.207.107.2006	INORGANIC GEOCHEMICAL CHARACTERIZATION OF LITHOLOGIC UNITS RECOVERED DURING ODP LEG 207 (DEMERARA RISE)	530	HETZEL, A; BRUMSACK, H-J; SCHNETGER, B; BOETTCHER, M	ODP207	9.4688	-54.342					XRF	SEDIMENTARY	UNKNOWN	UNKNOWN	CARBONATE		2.1	35.12	0.69	0.18	0.0321724
ODP0207-1257B-003R-002/145-150	ODP031MNQ	SEDDB	10.2973/odp.proc.sr.207.107.2006	INORGANIC GEOCHEMICAL CHARACTERIZATION OF LITHOLOGIC UNITS RECOVERED DURING ODP LEG 207 (DEMERARA RISE)	530	HETZEL, A; BRUMSACK, H-J; SCHNETGER, B; BOETTCHER, M	ODP207	9.4536	-54.3568					XRF	SEDIMENTARY	UNKNOWN	UNKNOWN	CARBONATE		2.57	42.66	0.56	0.25	0.0325879
ODP0207-1257B-004R-003/143-150	ODP031MOW	SEDDB	10.2973/odp.proc.sr.207.107.2006	INORGANIC GEOCHEMICAL CHARACTERIZATION OF LITHOLOGIC UNITS RECOVERED DURING ODP LEG 207 (DEMERARA RISE)	530	HETZEL, A; BRUMSACK, H-J; SCHNETGER, B; BOETTCHER, M	ODP207	9.4536	-54.3568					XRF	SEDIMENTARY	UNKNOWN	UNKNOWN	CARBONATE		3.56	39.55	0.94	0.84	0.0478078
ODP0207-1258B-052R-002/070-080	ODP031PKU	SEDDB	10.2973/odp.proc.sr.207.107.2006	INORGANIC GEOCHEMICAL CHARACTERIZATION OF LITHOLOGIC UNITS RECOVERED DURING ODP LEG 207 (DEMERARA RISE)	530	HETZEL, A; BRUMSACK, H-J; SCHNETGER, B; BOETTCHER, M	ODP207	9.4483	-54.733					XRF	SEDIMENTARY	UNKNOWN	UNKNOWN	CARBONATE		4.04	34.02	0.77	0.62	0.0632451
ODP0207-1258B-055R-003/058-068	ODP031PPK	SEDDB	10.2973/odp.proc.sr.207.107.2006	INORGANIC GEOCHEMICAL CHARACTERIZATION OF LITHOLOGIC UNITS RECOVERED DURING ODP LEG 207 (DEMERARA RISE)	530	HETZEL, A; BRUMSACK, H-J; SCHNETGER, B; BOETTCHER, M	ODP207	9.4483	-54.733					XRF	SEDIMENTARY	UNKNOWN	UNKNOWN	CARBONATE		9.16	13.45	0.65	1.17	0.341482
ODP0207-1259A-001R-002/105-110	ODP031CWK	SEDDB	10.2973/odp.proc.sr.207.107.2006	INORGANIC GEOCHEMICAL CHARACTERIZATION OF LITHOLOGIC UNITS RECOVERED DURING ODP LEG 207 (DEMERARA RISE)	530	HETZEL, A; BRUMSACK, H-J; SCHNETGER, B; BOETTCHER, M	ODP207	9.315	-54.2					XRF	SEDIMENTARY	UNKNOWN	UNKNOWN	CARBONATE		2.2	47.72	0.66	0.28	0.0249226
ODP0207-1259A-022R-003/140-150	ODP031DN5	SEDDB	10.2973/odp.proc.sr.207.107.2006	INORGANIC GEOCHEMICAL CHARACTERIZATION OF LITHOLOGIC UNITS RECOVERED DURING ODP LEG 207 (DEMERARA RISE)	530	HETZEL, A; BRUMSACK, H-J; SCHNETGER, B; BOETTCHER, M	ODP207	9.315	-54.2					XRF	SEDIMENTARY	UNKNOWN	UNKNOWN	CARBONATE		1.98	44.55	0.75	0.28	0.0239565
ODP0207-1259A-034R-002/140-150	ODP031E2L	SEDDB	10.2973/odp.proc.sr.207.107.2006	INORGANIC GEOCHEMICAL CHARACTERIZATION OF LITHOLOGIC UNITS RECOVERED DURING ODP LEG 207 (DEMERARA RISE)	530	HETZEL, A; BRUMSACK, H-J; SCHNETGER, B; BOETTCHER, M	ODP207	9.315	-54.2					XRF	SEDIMENTARY	UNKNOWN	UNKNOWN	CARBONATE		6.57	27.56	1.61	1.28	0.121189
ODP0207-1260A-019R-005/143-150	ODP031HFB	SEDDB	10.2973/odp.proc.sr.207.107.2006	INORGANIC GEOCHEMICAL CHARACTERIZATION OF LITHOLOGIC UNITS RECOVERED DURING ODP LEG 207 (DEMERARA RISE)	530	HETZEL, A; BRUMSACK, H-J; SCHNETGER, B; BOETTCHER, M	ODP207	9.2808	-54.5439					XRF	SEDIMENTARY	UNKNOWN	UNKNOWN	CARBONATE		2.4	40.05	0.79	0.31	0.0321911
ODP0207-1260B-046R-003/140-150	ODP031SL1	SEDDB	10.2973/odp.proc.sr.207.107.2006	INORGANIC GEOCHEMICAL CHARACTERIZATION OF LITHOLOGIC UNITS RECOVERED DURING ODP LEG 207 (DEMERARA RISE)	530	HETZEL, A; BRUMSACK, H-J; SCHNETGER, B; BOETTCHER, M	ODP207	9.2805	-54.5442					XRF	SEDIMENTARY	UNKNOWN	UNKNOWN	CARBONATE		8.78	3.87	0.57	1.09	0.958134
ODP0207-1261A-005R-004/140-150	ODP031K3R	SEDDB	10.2973/odp.proc.sr.207.107.2006	INORGANIC GEOCHEMICAL CHARACTERIZATION OF LITHOLOGIC UNITS RECOVERED DURING ODP LEG 207 (DEMERARA RISE)	530	HETZEL, A; BRUMSACK, H-J; SCHNETGER, B; BOETTCHER, M	ODP207	9.0636	-54.3173					XRF	SEDIMENTARY	UNKNOWN	UNKNOWN	CARBONATE		17.15	9.8	1.03	2.71	0.763217
ODP0207-1261A-007R-003/140-150	ODP031K6E	SEDDB	10.2973/odp.proc.sr.207.107.2006	INORGANIC GEOCHEMICAL CHARACTERIZATION OF LITHOLOGIC UNITS RECOVERED DURING ODP LEG 207 (DEMERARA RISE)	530	HETZEL, A; BRUMSACK, H-J; SCHNETGER, B; BOETTCHER, M	ODP207	9.0636	-54.3173					XRF	SEDIMENTARY	UNKNOWN	UNKNOWN	CARBONATE		17.39	9.58	1.15	2.68	0.782098
ODP0207-1261A-014R-006/090-100	ODP031KGZ	SEDDB	10.2973/odp.proc.sr.207.107.2006	INORGANIC GEOCHEMICAL CHARACTERIZATION OF LITHOLOGIC UNITS RECOVERED DURING ODP LEG 207 (DEMERARA RISE)	530	HETZEL, A; BRUMSACK, H-J; SCHNETGER, B; BOETTCHER, M	ODP207	9.0636	-54.3173					XRF	SEDIMENTARY	UNKNOWN	UNKNOWN	CARBONATE		9.53	9.39	0.47	1.21	0.496888
ODP0207-1261A-048R-005/136-150	ODP031MHH	SEDDB	10.2973/odp.proc.sr.207.107.2006	INORGANIC GEOCHEMICAL CHARACTERIZATION OF LITHOLOGIC UNITS RECOVERED DURING ODP LEG 207 (DEMERARA RISE)	530	HETZEL, A; BRUMSACK, H-J; SCHNETGER, B; BOETTCHER, M	ODP207	9.0636	-54.3173					XRF	SEDIMENTARY	UNKNOWN	UNKNOWN	CARBONATE		4.49	21.57	1.48	0.71	0.105707
ODP0207-1257A-004H-003/145-150	ODP0315QF	SEDDB	10.2973/odp.proc.sr.207.107.2006	INORGANIC GEOCHEMICAL CHARACTERIZATION OF LITHOLOGIC UNITS RECOVERED DURING ODP LEG 207 (DEMERARA RISE)	530	HETZEL, A; BRUMSACK, H-J; SCHNETGER, B; BOETTCHER, M	ODP207	9.4688	-54.342					XRF	SEDIMENTARY	UNKNOWN	UNKNOWN	CARBONATE		3.5	41.97	0.83	0.64	0.044601
ODP0207-1258A-001R-001/145-150	ODP03171A	SEDDB	10.2973/odp.proc.sr.207.107.2006	INORGANIC GEOCHEMICAL CHARACTERIZATION OF LITHOLOGIC UNITS RECOVERED DURING ODP LEG 207 (DEMERARA RISE)	530	HETZEL, A; BRUMSACK, H-J; SCHNETGER, B; BOETTCHER, M	ODP207	9.4483	-54.7333					XRF	SEDIMENTARY	UNKNOWN	UNKNOWN	CARBONATE		8.78	28.11	0.87	0.85	0.164016
ODP0207-1258A-004R-004/145-150	ODP0317BI	SEDDB	10.2973/odp.proc.sr.207.107.2006	INORGANIC GEOCHEMICAL CHARACTERIZATION OF LITHOLOGIC UNITS RECOVERED DURING ODP LEG 207 (DEMERARA RISE)	530	HETZEL, A; BRUMSACK, H-J; SCHNETGER, B; BOETTCHER, M	ODP207	9.4483	-54.7333					XRF	SEDIMENTARY	UNKNOWN	UNKNOWN	CARBONATE		1.83	41.68	0.67	0.28	0.0236763
ODP0207-1258A-013R-004/140-150	ODP0318E8	SEDDB	10.2973/odp.proc.sr.207.107.2006	INORGANIC GEOCHEMICAL CHARACTERIZATION OF LITHOLOGIC UNITS RECOVERED DURING ODP LEG 207 (DEMERARA RISE)	530	HETZEL, A; BRUMSACK, H-J; SCHNETGER, B; BOETTCHER, M	ODP207	9.4483	-54.7333					XRF	SEDIMENTARY	UNKNOWN	UNKNOWN	CARBONATE		6.63	27.62	1.32	1.11	0.123553
ODP0207-1258A-017R-004/140-150	ODP0318PH	SEDDB	10.2973/odp.proc.sr.207.107.2006	INORGANIC GEOCHEMICAL CHARACTERIZATION OF LITHOLOGIC UNITS RECOVERED DURING ODP LEG 207 (DEMERARA RISE)	530	HETZEL, A; BRUMSACK, H-J; SCHNETGER, B; BOETTCHER, M	ODP207	9.4483	-54.7333					XRF	SEDIMENTARY	UNKNOWN	UNKNOWN	CARBONATE		5.76	29.77	0.99	0.67	0.101845
ODP0207-1259A-003R-004/145-150	ODP031CYS	SEDDB	10.2973/odp.proc.sr.207.107.2006	INORGANIC GEOCHEMICAL CHARACTERIZATION OF LITHOLOGIC UNITS RECOVERED DURING ODP LEG 207 (DEMERARA RISE)	530	HETZEL, A; BRUMSACK, H-J; SCHNETGER, B; BOETTCHER, M	ODP207	9.315	-54.2					XRF	SEDIMENTARY	UNKNOWN	UNKNOWN	CARBONATE		2.41	47.87	0.61	0.28	0.0272427
ODP0207-1260A-008R-005/142-150	ODP031FZF	SEDDB	10.2973/odp.proc.sr.207.107.2006	INORGANIC GEOCHEMICAL CHARACTERIZATION OF LITHOLOGIC UNITS RECOVERED DURING ODP LEG 207 (DEMERARA RISE)	530	HETZEL, A; BRUMSACK, H-J; SCHNETGER, B; BOETTCHER, M	ODP207	9.2808	-54.5439					XRF	SEDIMENTARY	UNKNOWN	UNKNOWN	CARBONATE		1.27	46.83	0.71	0.22	0.0146533
ODP0207-1260A-029R-003/130-140	ODP031I0X	SEDDB	10.2973/odp.proc.sr.207.107.2006	INORGANIC GEOCHEMICAL CHARACTERIZATION OF LITHOLOGIC UNITS RECOVERED DURING ODP LEG 207 (DEMERARA RISE)	530	HETZEL, A; BRUMSACK, H-J; SCHNETGER, B; BOETTCHER, M	ODP207	9.2808	-54.5439					XRF	SEDIMENTARY	UNKNOWN	UNKNOWN	CARBONATE		4.92	32.63	1.11	0.69	0.0793769
ODP0207-1261A-004R-001/145-150	ODP031K2I	SEDDB	10.2973/odp.proc.sr.207.107.2006	INORGANIC GEOCHEMICAL CHARACTERIZATION OF LITHOLOGIC UNITS RECOVERED DURING ODP LEG 207 (DEMERARA RISE)	530	HETZEL, A; BRUMSACK, H-J; SCHNETGER, B; BOETTCHER, M	ODP207	9.0636	-54.3173					XRF	SEDIMENTARY	UNKNOWN	UNKNOWN	CARBONATE		19.04	4.77	1.19	2.82	1.39031
ODP0207-1261A-006R-005/140-151	ODP031K5F	SEDDB	10.2973/odp.proc.sr.207.107.2006	INORGANIC GEOCHEMICAL CHARACTERIZATION OF LITHOLOGIC UNITS RECOVERED DURING ODP LEG 207 (DEMERARA RISE)	530	HETZEL, A; BRUMSACK, H-J; SCHNETGER, B; BOETTCHER, M	ODP207	9.0636	-54.3173					XRF	SEDIMENTARY	UNKNOWN	UNKNOWN	CARBONATE		16.53	10.76	1.07	2.45	0.688666
ODP0207-1261A-008R-003/140-150	ODP031K7W	SEDDB	10.2973/odp.proc.sr.207.107.2006	INORGANIC GEOCHEMICAL CHARACTERIZATION OF LITHOLOGIC UNITS RECOVERED DURING ODP LEG 207 (DEMERARA RISE)	530	HETZEL, A; BRUMSACK, H-J; SCHNETGER, B; BOETTCHER, M	ODP207	9.0636	-54.3173					XRF	SEDIMENTARY	UNKNOWN	UNKNOWN	CARBONATE		17.8	9.49	1.13	2.63	0.809674
ODP0207-1261A-010R-003/140-150	ODP031KAK	SEDDB	10.2973/odp.proc.sr.207.107.2006	INORGANIC GEOCHEMICAL CHARACTERIZATION OF LITHOLOGIC UNITS RECOVERED DURING ODP LEG 207 (DEMERARA RISE)	530	HETZEL, A; BRUMSACK, H-J; SCHNETGER, B; BOETTCHER, M	ODP207	9.0636	-54.3173					XRF	SEDIMENTARY	UNKNOWN	UNKNOWN	CARBONATE		15.54	15.53	0.96	2.17	0.482553
ODP0207-1261A-016R-003/140-150	ODP031KJ6	SEDDB	10.2973/odp.proc.sr.207.107.2006	INORGANIC GEOCHEMICAL CHARACTERIZATION OF LITHOLOGIC UNITS RECOVERED DURING ODP LEG 207 (DEMERARA RISE)	530	HETZEL, A; BRUMSACK, H-J; SCHNETGER, B; BOETTCHER, M	ODP207	9.0636	-54.3173					XRF	SEDIMENTARY	UNKNOWN	UNKNOWN	CARBONATE		8.46	32.88	0.85	0.62	0.136596
ODP0207-1261A-035R-005/000-015	ODP031LEW	SEDDB	10.2973/odp.proc.sr.207.107.2006	INORGANIC GEOCHEMICAL CHARACTERIZATION OF LITHOLOGIC UNITS RECOVERED DURING ODP LEG 207 (DEMERARA RISE)	530	HETZEL, A; BRUMSACK, H-J; SCHNETGER, B; BOETTCHER, M	ODP207	9.0636	-54.3173					XRF	SEDIMENTARY	UNKNOWN	UNKNOWN	CARBONATE		8.73	22.55	1.44	1.06	0.195857
ODP0207-1259A-038R-001/140-150	ODP031ECR	SEDDB	10.2973/odp.proc.sr.207.107.2006	INORGANIC GEOCHEMICAL CHARACTERIZATION OF LITHOLOGIC UNITS RECOVERED DURING ODP LEG 207 (DEMERARA RISE)	530	HETZEL, A; BRUMSACK, H-J; SCHNETGER, B; BOETTCHER, M	ODP207	9.315	-54.2					XRF	SEDIMENTARY	UNKNOWN	UNKNOWN	CARBONATE		5.09	31.63	1.09	0.58	0.084819
ODP0207-1259C-018R-004/140-150	ODP031UVB	SEDDB	10.2973/odp.proc.sr.207.107.2006	INORGANIC GEOCHEMICAL CHARACTERIZATION OF LITHOLOGIC UNITS RECOVERED DURING ODP LEG 207 (DEMERARA RISE)	530	HETZEL, A; BRUMSACK, H-J; SCHNETGER, B; BOETTCHER, M	ODP207	9.3154	-54.1995					XRF	SEDIMENTARY	UNKNOWN	UNKNOWN	CARBONATE		4.23	23.33	1.23	0.72	0.0934187
ODP0207-1261B-014R-002/130-140	ODP031T3D	SEDDB	10.2973/odp.proc.sr.207.107.2006	INORGANIC GEOCHEMICAL CHARACTERIZATION OF LITHOLOGIC UNITS RECOVERED DURING ODP LEG 207 (DEMERARA RISE)	530	HETZEL, A; BRUMSACK, H-J; SCHNETGER, B; BOETTCHER, M	ODP207	9.0636	-54.3175					XRF	SEDIMENTARY	UNKNOWN	UNKNOWN	CARBONATE		4.38	32.42	1.05	0.66	0.0712551
ODP0207-1257B-008R-004/142-150	ODP031MSI	SEDDB	10.2973/odp.proc.sr.207.107.2006	INORGANIC GEOCHEMICAL CHARACTERIZATION OF LITHOLOGIC UNITS RECOVERED DURING ODP LEG 207 (DEMERARA RISE)	530	HETZEL, A; BRUMSACK, H-J; SCHNETGER, B; BOETTCHER, M	ODP207	9.4536	-54.3568					XRF	SEDIMENTARY	UNKNOWN	UNKNOWN	CARBONATE		5.86	28.09	1.31	1.24	0.107245
ODP0207-1257B-009R-003/140-150	ODP031MTI	SEDDB	10.2973/odp.proc.sr.207.107.2006	INORGANIC GEOCHEMICAL CHARACTERIZATION OF LITHOLOGIC UNITS RECOVERED DURING ODP LEG 207 (DEMERARA RISE)	530	HETZEL, A; BRUMSACK, H-J; SCHNETGER, B; BOETTCHER, M	ODP207	9.4536	-54.3568					XRF	SEDIMENTARY	UNKNOWN	UNKNOWN	CARBONATE		6.3	30.92	1.28	1.21	0.105507
ODP0198-1207B-046R-001/077-079	ODP02X4C5	SEDDB	10.2973/odp.proc.sr.198.107.2006	A PETROLOGICAL AND GEOCHEMICAL STUDY OF CRETACEOUS SILICEOUS ROCKS FROM SHATSKY RISE	533	FONTILEA, K; MARSAGLIA, K; DEAN, N	ODP198	37.7906	162.795					XRF	SEDIMENTARY	UNKNOWN	UNKNOWN	CARBONATE		2.97	36.14	0.69	0.68	0.0438883
ODP0198-1207B-047R-002/039-042	ODP02X4DY	SEDDB	10.2973/odp.proc.sr.198.107.2006	A PETROLOGICAL AND GEOCHEMICAL STUDY OF CRETACEOUS SILICEOUS ROCKS FROM SHATSKY RISE	533	FONTILEA, K; MARSAGLIA, K; DEAN, N	ODP198	37.7906	162.795					XRF	SEDIMENTARY	UNKNOWN	UNKNOWN	CARBONATE		0.18	8.59	0.09	0.04	0.0113699
ODP0198-1207B-046R-001/141-144	ODP02X4CE	SEDDB	10.2973/odp.proc.sr.198.107.2006	A PETROLOGICAL AND GEOCHEMICAL STUDY OF CRETACEOUS SILICEOUS ROCKS FROM SHATSKY RISE	533	FONTILEA, K; MARSAGLIA, K; DEAN, N	ODP198	37.7906	162.795					XRF	SEDIMENTARY	UNKNOWN	UNKNOWN	CARBONATE		0.19	0.79	0.09	0.06	0.115056
ODP0198-1207B-047R-002/075-079	ODP02X4DZ	SEDDB	10.2973/odp.proc.sr.198.107.2006	A PETROLOGICAL AND GEOCHEMICAL STUDY OF CRETACEOUS SILICEOUS ROCKS FROM SHATSKY RISE	533	FONTILEA, K; MARSAGLIA, K; DEAN, N	ODP198	37.7906	162.795					XRF	SEDIMENTARY	UNKNOWN	UNKNOWN	CARBONATE		2.62	66.7	0.38	0.46	0.0213765
ODP0157-0950A-005H-004/142-144		SEDDB	10.2973/odp.proc.sr.157.129.1998	CHEMOSTRATIGRAPHY OF MADEIRA ABYSSAL PLAIN MIOCENE-PLEISTOCENE TURBIDITES, SITE 950	644	JARVIS, I; MORETON, J; GERARD, M	ODP157	31.1502	-25.6001					ICPAES	SEDIMENTARY	UNKNOWN	UNKNOWN	CARBONATE		3.09	44.2	1.05	0.55	0.0373196
ODP0207-1260A-054R-002/110-120	ODP031K0I	SEDDB	10.2973/odp.proc.sr.207.107.2006	INORGANIC GEOCHEMICAL CHARACTERIZATION OF LITHOLOGIC UNITS RECOVERED DURING ODP LEG 207 (DEMERARA RISE)	530	HETZEL, A; BRUMSACK, H-J; SCHNETGER, B; BOETTCHER, M	ODP207	9.2808	-54.5439					XRF	SEDIMENTARY	UNKNOWN	UNKNOWN	CARBONATE		6.77	4.65	0.52	0.94	0.65479
ODP0157-0950A-002H-007/012-013		SEDDB	10.2973/odp.proc.sr.157.129.1998	CHEMOSTRATIGRAPHY OF MADEIRA ABYSSAL PLAIN MIOCENE-PLEISTOCENE TURBIDITES, SITE 950	644	JARVIS, I; MORETON, J; GERARD, M	ODP157	31.1502	-25.6001					ICPAES	SEDIMENTARY	UNKNOWN	UNKNOWN	CARBONATE		1.83	48.1	1.88	0.41	0.020085
ODP0157-0950A-003H-007/140-142		SEDDB	10.2973/odp.proc.sr.157.129.1998	CHEMOSTRATIGRAPHY OF MADEIRA ABYSSAL PLAIN MIOCENE-PLEISTOCENE TURBIDITES, SITE 950	644	JARVIS, I; MORETON, J; GERARD, M	ODP157	31.1502	-25.6001					ICPAES	SEDIMENTARY	UNKNOWN	UNKNOWN	CARBONATE		1.62	48.1	1.2	0.33	0.0180185
ODP0157-0950A-011H-003/030-032		SEDDB	10.2973/odp.proc.sr.157.129.1998	CHEMOSTRATIGRAPHY OF MADEIRA ABYSSAL PLAIN MIOCENE-PLEISTOCENE TURBIDITES, SITE 950	644	JARVIS, I; MORETON, J; GERARD, M	ODP157	31.1502	-25.6001					ICPAES	SEDIMENTARY	UNKNOWN	UNKNOWN	CARBONATE		0.99	51.5	0.97	0.17	0.0103614
ODP0157-0950A-011H-004/090-092		SEDDB	10.2973/odp.proc.sr.157.129.1998	CHEMOSTRATIGRAPHY OF MADEIRA ABYSSAL PLAIN MIOCENE-PLEISTOCENE TURBIDITES, SITE 950	644	JARVIS, I; MORETON, J; GERARD, M	ODP157	31.1502	-25.6001					ICPAES	SEDIMENTARY	UNKNOWN	UNKNOWN	CARBONATE		1.08	51	0.85	0.21	0.0114307
ODP0157-0950A-032X-006/014-016		SEDDB	10.2973/odp.proc.sr.157.129.1998	CHEMOSTRATIGRAPHY OF MADEIRA ABYSSAL PLAIN MIOCENE-PLEISTOCENE TURBIDITES, SITE 950	644	JARVIS, I; MORETON, J; GERARD, M	ODP157	31.1502	-25.6001					ICPAES	SEDIMENTARY	UNKNOWN	UNKNOWN	CARBONATE		2.79	45.7	0.89	0.54	0.0327253
ODP0157-0950A-017H-003/035-037		SEDDB	10.2973/odp.proc.sr.157.129.1998	CHEMOSTRATIGRAPHY OF MADEIRA ABYSSAL PLAIN MIOCENE-PLEISTOCENE TURBIDITES, SITE 950	644	JARVIS, I; MORETON, J; GERARD, M	ODP157	31.1502	-25.6001					ICPAES	SEDIMENTARY	UNKNOWN	UNKNOWN	CARBONATE		1.2	51.1	0.88	0.23	0.0126669
ODP0157-0950A-019X-002/103-105		SEDDB	10.2973/odp.proc.sr.157.129.1998	CHEMOSTRATIGRAPHY OF MADEIRA ABYSSAL PLAIN MIOCENE-PLEISTOCENE TURBIDITES, SITE 950	644	JARVIS, I; MORETON, J; GERARD, M	ODP157	31.1502	-25.6001					ICPAES	SEDIMENTARY	UNKNOWN	UNKNOWN	CARBONATE		1.07	51.2	0.8	0.26	0.0112848
ODP0157-0950A-020X-004/041-043		SEDDB	10.2973/odp.proc.sr.157.129.1998	CHEMOSTRATIGRAPHY OF MADEIRA ABYSSAL PLAIN MIOCENE-PLEISTOCENE TURBIDITES, SITE 950	644	JARVIS, I; MORETON, J; GERARD, M	ODP157	31.1502	-25.6001					ICPAES	SEDIMENTARY	UNKNOWN	UNKNOWN	CARBONATE		3.11	44.6	1.21	0.67	0.0370593
ODP0157-0950A-023X-002/055-057		SEDDB	10.2973/odp.proc.sr.157.129.1998	CHEMOSTRATIGRAPHY OF MADEIRA ABYSSAL PLAIN MIOCENE-PLEISTOCENE TURBIDITES, SITE 950	644	JARVIS, I; MORETON, J; GERARD, M	ODP157	31.1502	-25.6001					ICPAES	SEDIMENTARY	UNKNOWN	UNKNOWN	CARBONATE		1.51	50.4	0.98	0.34	0.0161077
ODP0157-0950A-024X-006/039-041		SEDDB	10.2973/odp.proc.sr.157.129.1998	CHEMOSTRATIGRAPHY OF MADEIRA ABYSSAL PLAIN MIOCENE-PLEISTOCENE TURBIDITES, SITE 950	644	JARVIS, I; MORETON, J; GERARD, M	ODP157	31.1502	-25.6001					ICPAES	SEDIMENTARY	UNKNOWN	UNKNOWN	CARBONATE		1.51	49.5	0.85	0.32	0.0164363
ODP0157-0950A-002H-007/004-006		SEDDB	10.2973/odp.proc.sr.157.129.1998	CHEMOSTRATIGRAPHY OF MADEIRA ABYSSAL PLAIN MIOCENE-PLEISTOCENE TURBIDITES, SITE 950	644	JARVIS, I; MORETON, J; GERARD, M	ODP157	31.1502	-25.6001					ICPAES	SEDIMENTARY	UNKNOWN	UNKNOWN	CARBONATE		2.05	47.7	1.39	0.34	0.0229043
ODP0157-0950A-003H-007/042-044		SEDDB	10.2973/odp.proc.sr.157.129.1998	CHEMOSTRATIGRAPHY OF MADEIRA ABYSSAL PLAIN MIOCENE-PLEISTOCENE TURBIDITES, SITE 950	644	JARVIS, I; MORETON, J; GERARD, M	ODP157	31.1502	-25.6001					ICPAES	SEDIMENTARY	UNKNOWN	UNKNOWN	CARBONATE		2.9	45	1.4	0.64	0.0341466
ODP0157-0950A-007H-001/128-130		SEDDB	10.2973/odp.proc.sr.157.129.1998	CHEMOSTRATIGRAPHY OF MADEIRA ABYSSAL PLAIN MIOCENE-PLEISTOCENE TURBIDITES, SITE 950	644	JARVIS, I; MORETON, J; GERARD, M	ODP157	31.1502	-25.6001					ICPAES	SEDIMENTARY	UNKNOWN	UNKNOWN	CARBONATE		2	48.5	1.05	0.4	0.022108
ODP0157-0950A-012H-007/030-032		SEDDB	10.2973/odp.proc.sr.157.129.1998	CHEMOSTRATIGRAPHY OF MADEIRA ABYSSAL PLAIN MIOCENE-PLEISTOCENE TURBIDITES, SITE 950	644	JARVIS, I; MORETON, J; GERARD, M	ODP157	31.1502	-25.6001					ICPAES	SEDIMENTARY	UNKNOWN	UNKNOWN	CARBONATE		1.96	49.2	0.89	0.36	0.0214365
ODP0157-0950A-030X-001/025-027		SEDDB	10.2973/odp.proc.sr.157.129.1998	CHEMOSTRATIGRAPHY OF MADEIRA ABYSSAL PLAIN MIOCENE-PLEISTOCENE TURBIDITES, SITE 950	644	JARVIS, I; MORETON, J; GERARD, M	ODP157	31.1502	-25.6001					ICPAES	SEDIMENTARY	UNKNOWN	UNKNOWN	CARBONATE		2.26	47.5	1.04	0.42	0.0254937
ODP0157-0950A-031X-004/036-038		SEDDB	10.2973/odp.proc.sr.157.129.1998	CHEMOSTRATIGRAPHY OF MADEIRA ABYSSAL PLAIN MIOCENE-PLEISTOCENE TURBIDITES, SITE 950	644	JARVIS, I; MORETON, J; GERARD, M	ODP157	31.1502	-25.6001					ICPAES	SEDIMENTARY	UNKNOWN	UNKNOWN	CARBONATE		2.16	48.4	0.96	0.47	0.023944
ODP0157-0950A-031X-005/063-065		SEDDB	10.2973/odp.proc.sr.157.129.1998	CHEMOSTRATIGRAPHY OF MADEIRA ABYSSAL PLAIN MIOCENE-PLEISTOCENE TURBIDITES, SITE 950	644	JARVIS, I; MORETON, J; GERARD, M	ODP157	31.1502	-25.6001					ICPAES	SEDIMENTARY	UNKNOWN	UNKNOWN	CARBONATE		1.9	48.8	0.94	0.34	0.0209331
ODP0157-0950A-015H-002/120-122		SEDDB	10.2973/odp.proc.sr.157.129.1998	CHEMOSTRATIGRAPHY OF MADEIRA ABYSSAL PLAIN MIOCENE-PLEISTOCENE TURBIDITES, SITE 950	644	JARVIS, I; MORETON, J; GERARD, M	ODP157	31.1502	-25.6001					ICPAES	SEDIMENTARY	UNKNOWN	UNKNOWN	CARBONATE		1.54	50.3	0.88	0.3	0.0164963
ODP0157-0950A-015H-003/004-006		SEDDB	10.2973/odp.proc.sr.157.129.1998	CHEMOSTRATIGRAPHY OF MADEIRA ABYSSAL PLAIN MIOCENE-PLEISTOCENE TURBIDITES, SITE 950	644	JARVIS, I; MORETON, J; GERARD, M	ODP157	31.1502	-25.6001					ICPAES	SEDIMENTARY	UNKNOWN	UNKNOWN	CARBONATE		1.52	50.7	0.67	0.29	0.0162174
ODP0157-0950A-034X-002/044-046		SEDDB	10.2973/odp.proc.sr.157.129.1998	CHEMOSTRATIGRAPHY OF MADEIRA ABYSSAL PLAIN MIOCENE-PLEISTOCENE TURBIDITES, SITE 950	644	JARVIS, I; MORETON, J; GERARD, M	ODP157	31.1502	-25.6001					ICPAES	SEDIMENTARY	UNKNOWN	UNKNOWN	CARBONATE		4.59	38.4	0.78	0.73	0.06376
ODP0157-0950A-035X-001/071-073		SEDDB	10.2973/odp.proc.sr.157.129.1998	CHEMOSTRATIGRAPHY OF MADEIRA ABYSSAL PLAIN MIOCENE-PLEISTOCENE TURBIDITES, SITE 950	644	JARVIS, I; MORETON, J; GERARD, M	ODP157	31.1502	-25.6001					ICPAES	SEDIMENTARY	UNKNOWN	UNKNOWN	CARBONATE		1.95	47.6	0.79	0.34	0.0220754
ODP0157-0950A-020X-004/064-066		SEDDB	10.2973/odp.proc.sr.157.129.1998	CHEMOSTRATIGRAPHY OF MADEIRA ABYSSAL PLAIN MIOCENE-PLEISTOCENE TURBIDITES, SITE 950	644	JARVIS, I; MORETON, J; GERARD, M	ODP157	31.1502	-25.6001					ICPAES	SEDIMENTARY	UNKNOWN	UNKNOWN	CARBONATE		3.05	45.1	1.19	0.67	0.0359682
ODP0157-0950A-023X-005/095-097		SEDDB	10.2973/odp.proc.sr.157.129.1998	CHEMOSTRATIGRAPHY OF MADEIRA ABYSSAL PLAIN MIOCENE-PLEISTOCENE TURBIDITES, SITE 950	644	JARVIS, I; MORETON, J; GERARD, M	ODP157	31.1502	-25.6001					ICPAES	SEDIMENTARY	UNKNOWN	UNKNOWN	CARBONATE		1.24	50.9	0.83	0.26	0.0131466
ODP0157-0950A-023X-0CC/010-012		SEDDB	10.2973/odp.proc.sr.157.129.1998	CHEMOSTRATIGRAPHY OF MADEIRA ABYSSAL PLAIN MIOCENE-PLEISTOCENE TURBIDITES, SITE 950	644	JARVIS, I; MORETON, J; GERARD, M	ODP157	31.1502	-25.6001					ICPAES	SEDIMENTARY	UNKNOWN	UNKNOWN	CARBONATE		1.73	50	0.94	0.34	0.0186121
ODP0157-0950A-025X-005/030-032		SEDDB	10.2973/odp.proc.sr.157.129.1998	CHEMOSTRATIGRAPHY OF MADEIRA ABYSSAL PLAIN MIOCENE-PLEISTOCENE TURBIDITES, SITE 950	644	JARVIS, I; MORETON, J; GERARD, M	ODP157	31.1502	-25.6001					ICPAES	SEDIMENTARY	UNKNOWN	UNKNOWN	CARBONATE		1.54	49.8	0.83	0.33	0.0166677
ODP0157-0950A-029X-006/027-029		SEDDB	10.2973/odp.proc.sr.157.129.1998	CHEMOSTRATIGRAPHY OF MADEIRA ABYSSAL PLAIN MIOCENE-PLEISTOCENE TURBIDITES, SITE 950	644	JARVIS, I; MORETON, J; GERARD, M	ODP157	31.1502	-25.6001					ICPAES	SEDIMENTARY	UNKNOWN	UNKNOWN	CARBONATE		1.83	49.2	0.96	0.39	0.0199824
ODP0157-0950A-009H-003/026-028		SEDDB	10.2973/odp.proc.sr.157.129.1998	CHEMOSTRATIGRAPHY OF MADEIRA ABYSSAL PLAIN MIOCENE-PLEISTOCENE TURBIDITES, SITE 950	644	JARVIS, I; MORETON, J; GERARD, M	ODP157	31.1502	-25.6001					ICPAES	SEDIMENTARY	UNKNOWN	UNKNOWN	CARBONATE		1.68	49.4	0.98	0.33	0.0182782
ODP0157-0950A-010H-004/021-023		SEDDB	10.2973/odp.proc.sr.157.129.1998	CHEMOSTRATIGRAPHY OF MADEIRA ABYSSAL PLAIN MIOCENE-PLEISTOCENE TURBIDITES, SITE 950	644	JARVIS, I; MORETON, J; GERARD, M	ODP157	31.1502	-25.6001					ICPAES	SEDIMENTARY	UNKNOWN	UNKNOWN	CARBONATE		3	44.4	0.98	0.64	0.0360817
ODP0157-0950A-012H-006/100-102		SEDDB	10.2973/odp.proc.sr.157.129.1998	CHEMOSTRATIGRAPHY OF MADEIRA ABYSSAL PLAIN MIOCENE-PLEISTOCENE TURBIDITES, SITE 950	644	JARVIS, I; MORETON, J; GERARD, M	ODP157	31.1502	-25.6001					ICPAES	SEDIMENTARY	UNKNOWN	UNKNOWN	CARBONATE		1.57	50.6	0.86	0.29	0.0167276
ODP0157-0950A-034X-002/033-035		SEDDB	10.2973/odp.proc.sr.157.129.1998	CHEMOSTRATIGRAPHY OF MADEIRA ABYSSAL PLAIN MIOCENE-PLEISTOCENE TURBIDITES, SITE 950	644	JARVIS, I; MORETON, J; GERARD, M	ODP157	31.1502	-25.6001					ICPAES	SEDIMENTARY	UNKNOWN	UNKNOWN	CARBONATE		9.62	23.1	1.17	1.31	0.211889
ODP0157-0950A-016H-004/117-119		SEDDB	10.2973/odp.proc.sr.157.129.1998	CHEMOSTRATIGRAPHY OF MADEIRA ABYSSAL PLAIN MIOCENE-PLEISTOCENE TURBIDITES, SITE 950	644	JARVIS, I; MORETON, J; GERARD, M	ODP157	31.1502	-25.6001					ICPAES	SEDIMENTARY	UNKNOWN	UNKNOWN	CARBONATE		1.87	49.9	0.95	0.37	0.0201472
ODP0157-0950A-016H-005/002-005		SEDDB	10.2973/odp.proc.sr.157.129.1998	CHEMOSTRATIGRAPHY OF MADEIRA ABYSSAL PLAIN MIOCENE-PLEISTOCENE TURBIDITES, SITE 950	644	JARVIS, I; MORETON, J; GERARD, M	ODP157	31.1502	-25.6001					ICPAES	SEDIMENTARY	UNKNOWN	UNKNOWN	CARBONATE		0.71	51	1.11	0.14	0.00748677
ODP0157-0950A-034X-0CC/027-029		SEDDB	10.2973/odp.proc.sr.157.129.1998	CHEMOSTRATIGRAPHY OF MADEIRA ABYSSAL PLAIN MIOCENE-PLEISTOCENE TURBIDITES, SITE 950	644	JARVIS, I; MORETON, J; GERARD, M	ODP157	31.1502	-25.6001					ICPAES	SEDIMENTARY	UNKNOWN	UNKNOWN	CARBONATE		0.77	51.4	0.41	0.12	0.00815772
ODP0157-0950A-019X-003/038-040		SEDDB	10.2973/odp.proc.sr.157.129.1998	CHEMOSTRATIGRAPHY OF MADEIRA ABYSSAL PLAIN MIOCENE-PLEISTOCENE TURBIDITES, SITE 950	644	JARVIS, I; MORETON, J; GERARD, M	ODP157	31.1502	-25.6001					ICPAES	SEDIMENTARY	UNKNOWN	UNKNOWN	CARBONATE		1.18	50.9	0.8	0.27	0.0125156
ODP0157-0950A-020X-003/106-108		SEDDB	10.2973/odp.proc.sr.157.129.1998	CHEMOSTRATIGRAPHY OF MADEIRA ABYSSAL PLAIN MIOCENE-PLEISTOCENE TURBIDITES, SITE 950	644	JARVIS, I; MORETON, J; GERARD, M	ODP157	31.1502	-25.6001					ICPAES	SEDIMENTARY	UNKNOWN	UNKNOWN	CARBONATE		1.03	50.8	1.03	0.24	0.0109056
ODP0157-0950A-030X-002/144-146		SEDDB	10.2973/odp.proc.sr.157.129.1998	CHEMOSTRATIGRAPHY OF MADEIRA ABYSSAL PLAIN MIOCENE-PLEISTOCENE TURBIDITES, SITE 950	644	JARVIS, I; MORETON, J; GERARD, M	ODP157	31.1502	-25.6001					ICPAES	SEDIMENTARY	UNKNOWN	UNKNOWN	CARBONATE		2.3	48.4	0.94	0.49	0.0254991
ODP0157-0950A-031X-003/066-068		SEDDB	10.2973/odp.proc.sr.157.129.1998	CHEMOSTRATIGRAPHY OF MADEIRA ABYSSAL PLAIN MIOCENE-PLEISTOCENE TURBIDITES, SITE 950	644	JARVIS, I; MORETON, J; GERARD, M	ODP157	31.1502	-25.6001					ICPAES	SEDIMENTARY	UNKNOWN	UNKNOWN	CARBONATE		1.69	49.1	0.95	0.34	0.0185048
ODP0157-0950A-036X-001/091-093		SEDDB	10.2973/odp.proc.sr.157.129.1998	CHEMOSTRATIGRAPHY OF MADEIRA ABYSSAL PLAIN MIOCENE-PLEISTOCENE TURBIDITES, SITE 950	644	JARVIS, I; MORETON, J; GERARD, M	ODP157	31.1502	-25.6001					ICPAES	SEDIMENTARY	UNKNOWN	UNKNOWN	CARBONATE		0.29	53	0.8	0.06	0.00296285
ODP0157-0950A-021X-006/004-006		SEDDB	10.2973/odp.proc.sr.157.129.1998	CHEMOSTRATIGRAPHY OF MADEIRA ABYSSAL PLAIN MIOCENE-PLEISTOCENE TURBIDITES, SITE 950	644	JARVIS, I; MORETON, J; GERARD, M	ODP157	31.1502	-25.6001					ICPAES	SEDIMENTARY	UNKNOWN	UNKNOWN	CARBONATE		1.29	52.1	0.98	0.27	0.0133315
ODP0157-0950A-029X-006/131-133		SEDDB	10.2973/odp.proc.sr.157.129.1998	CHEMOSTRATIGRAPHY OF MADEIRA ABYSSAL PLAIN MIOCENE-PLEISTOCENE TURBIDITES, SITE 950	644	JARVIS, I; MORETON, J; GERARD, M	ODP157	31.1502	-25.6001					ICPAES	SEDIMENTARY	UNKNOWN	UNKNOWN	CARBONATE		1.87	49	0.88	0.36	0.0205376
ODP0157-0950A-004H-004/066-068		SEDDB	10.2973/odp.proc.sr.157.129.1998	CHEMOSTRATIGRAPHY OF MADEIRA ABYSSAL PLAIN MIOCENE-PLEISTOCENE TURBIDITES, SITE 950	644	JARVIS, I; MORETON, J; GERARD, M	ODP157	31.1502	-25.6001					ICPAES	SEDIMENTARY	UNKNOWN	UNKNOWN	CARBONATE		2.8	45	1.39	0.52	0.033026
ODP0157-0950A-004H-007/018-020		SEDDB	10.2973/odp.proc.sr.157.129.1998	CHEMOSTRATIGRAPHY OF MADEIRA ABYSSAL PLAIN MIOCENE-PLEISTOCENE TURBIDITES, SITE 950	644	JARVIS, I; MORETON, J; GERARD, M	ODP157	31.1502	-25.6001					ICPAES	SEDIMENTARY	UNKNOWN	UNKNOWN	CARBONATE		1.58	49.9	1.05	0.32	0.0170025
ODP0157-0950A-017H-003/026-028		SEDDB	10.2973/odp.proc.sr.157.129.1998	CHEMOSTRATIGRAPHY OF MADEIRA ABYSSAL PLAIN MIOCENE-PLEISTOCENE TURBIDITES, SITE 950	644	JARVIS, I; MORETON, J; GERARD, M	ODP157	31.1502	-25.6001					ICPAES	SEDIMENTARY	UNKNOWN	UNKNOWN	CARBONATE		1.1	50.8	0.79	0.21	0.0116997
ODP0157-0950A-019X-001/135-137		SEDDB	10.2973/odp.proc.sr.157.129.1998	CHEMOSTRATIGRAPHY OF MADEIRA ABYSSAL PLAIN MIOCENE-PLEISTOCENE TURBIDITES, SITE 950	644	JARVIS, I; MORETON, J; GERARD, M	ODP157	31.1502	-25.6001					ICPAES	SEDIMENTARY	UNKNOWN	UNKNOWN	CARBONATE		3.15	45.1	1.15	0.68	0.0371716
ODP0157-0950A-022X-001/084-086		SEDDB	10.2973/odp.proc.sr.157.129.1998	CHEMOSTRATIGRAPHY OF MADEIRA ABYSSAL PLAIN MIOCENE-PLEISTOCENE TURBIDITES, SITE 950	644	JARVIS, I; MORETON, J; GERARD, M	ODP157	31.1502	-25.6001					ICPAES	SEDIMENTARY	UNKNOWN	UNKNOWN	CARBONATE		2.88	46.4	1.07	0.58	0.0331533
ODP0157-0950A-027X-002/021-023		SEDDB	10.2973/odp.proc.sr.157.129.1998	CHEMOSTRATIGRAPHY OF MADEIRA ABYSSAL PLAIN MIOCENE-PLEISTOCENE TURBIDITES, SITE 950	644	JARVIS, I; MORETON, J; GERARD, M	ODP157	31.1502	-25.6001					ICPAES	SEDIMENTARY	UNKNOWN	UNKNOWN	CARBONATE		2.6	46.8	0.97	0.55	0.0297481
ODP0157-0950A-029X-002/054-056		SEDDB	10.2973/odp.proc.sr.157.129.1998	CHEMOSTRATIGRAPHY OF MADEIRA ABYSSAL PLAIN MIOCENE-PLEISTOCENE TURBIDITES, SITE 950	644	JARVIS, I; MORETON, J; GERARD, M	ODP157	31.1502	-25.6001					ICPAES	SEDIMENTARY	UNKNOWN	UNKNOWN	CARBONATE		1.76	49	0.84	0.33	0.0193504
ODP0157-0950A-004H-007/039-041		SEDDB	10.2973/odp.proc.sr.157.129.1998	CHEMOSTRATIGRAPHY OF MADEIRA ABYSSAL PLAIN MIOCENE-PLEISTOCENE TURBIDITES, SITE 950	644	JARVIS, I; MORETON, J; GERARD, M	ODP157	31.1502	-25.6001					ICPAES	SEDIMENTARY	UNKNOWN	UNKNOWN	CARBONATE		1.62	48.3	1.31	0.36	0.0179035
ODP0157-0950A-006H-006/019-021		SEDDB	10.2973/odp.proc.sr.157.129.1998	CHEMOSTRATIGRAPHY OF MADEIRA ABYSSAL PLAIN MIOCENE-PLEISTOCENE TURBIDITES, SITE 950	644	JARVIS, I; MORETON, J; GERARD, M	ODP157	31.1502	-25.6001					ICPAES	SEDIMENTARY	UNKNOWN	UNKNOWN	CARBONATE		1.54	48.7	1.51	0.36	0.0168228
ODP0157-0950A-006H-006/076-078		SEDDB	10.2973/odp.proc.sr.157.129.1998	CHEMOSTRATIGRAPHY OF MADEIRA ABYSSAL PLAIN MIOCENE-PLEISTOCENE TURBIDITES, SITE 950	644	JARVIS, I; MORETON, J; GERARD, M	ODP157	31.1502	-25.6001					ICPAES	SEDIMENTARY	UNKNOWN	UNKNOWN	CARBONATE		3.79	42.9	1.31	0.74	0.0467528
ODP0157-0950A-006H-0CC/013-015		SEDDB	10.2973/odp.proc.sr.157.129.1998	CHEMOSTRATIGRAPHY OF MADEIRA ABYSSAL PLAIN MIOCENE-PLEISTOCENE TURBIDITES, SITE 950	644	JARVIS, I; MORETON, J; GERARD, M	ODP157	31.1502	-25.6001					ICPAES	SEDIMENTARY	UNKNOWN	UNKNOWN	CARBONATE		1.48	49	0.91	0.31	0.0162552
ODP0157-0950A-009H-001/117-119		SEDDB	10.2973/odp.proc.sr.157.129.1998	CHEMOSTRATIGRAPHY OF MADEIRA ABYSSAL PLAIN MIOCENE-PLEISTOCENE TURBIDITES, SITE 950	644	JARVIS, I; MORETON, J; GERARD, M	ODP157	31.1502	-25.6001					ICPAES	SEDIMENTARY	UNKNOWN	UNKNOWN	CARBONATE		1.12	50.7	1.06	0.21	0.0118793
ODP0157-0950A-019X-002/141-143		SEDDB	10.2973/odp.proc.sr.157.129.1998	CHEMOSTRATIGRAPHY OF MADEIRA ABYSSAL PLAIN MIOCENE-PLEISTOCENE TURBIDITES, SITE 950	644	JARVIS, I; MORETON, J; GERARD, M	ODP157	31.1502	-25.6001					ICPAES	SEDIMENTARY	UNKNOWN	UNKNOWN	CARBONATE		1.06	51.7	0.8	0.25	0.0110742
ODP0157-0950A-021X-005/125-127		SEDDB	10.2973/odp.proc.sr.157.129.1998	CHEMOSTRATIGRAPHY OF MADEIRA ABYSSAL PLAIN MIOCENE-PLEISTOCENE TURBIDITES, SITE 950	644	JARVIS, I; MORETON, J; GERARD, M	ODP157	31.1502	-25.6001					ICPAES	SEDIMENTARY	UNKNOWN	UNKNOWN	CARBONATE		1.84	50.2	1.09	0.39	0.0196549
ODP0157-0950A-022X-001/062-064		SEDDB	10.2973/odp.proc.sr.157.129.1998	CHEMOSTRATIGRAPHY OF MADEIRA ABYSSAL PLAIN MIOCENE-PLEISTOCENE TURBIDITES, SITE 950	644	JARVIS, I; MORETON, J; GERARD, M	ODP157	31.1502	-25.6001					ICPAES	SEDIMENTARY	UNKNOWN	UNKNOWN	CARBONATE		3.05	46	0.92	0.6	0.0354999
ODP0157-0950A-023X-002/008-010		SEDDB	10.2973/odp.proc.sr.157.129.1998	CHEMOSTRATIGRAPHY OF MADEIRA ABYSSAL PLAIN MIOCENE-PLEISTOCENE TURBIDITES, SITE 950	644	JARVIS, I; MORETON, J; GERARD, M	ODP157	31.1502	-25.6001					ICPAES	SEDIMENTARY	UNKNOWN	UNKNOWN	CARBONATE		1.46	50.7	0.99	0.34	0.0154814
ODP0157-0950A-023X-005/071-073		SEDDB	10.2973/odp.proc.sr.157.129.1998	CHEMOSTRATIGRAPHY OF MADEIRA ABYSSAL PLAIN MIOCENE-PLEISTOCENE TURBIDITES, SITE 950	644	JARVIS, I; MORETON, J; GERARD, M	ODP157	31.1502	-25.6001					ICPAES	SEDIMENTARY	UNKNOWN	UNKNOWN	CARBONATE		1.53	49.9	0.93	0.33	0.0164976
ODP0157-0950A-024X-006/071-073		SEDDB	10.2973/odp.proc.sr.157.129.1998	CHEMOSTRATIGRAPHY OF MADEIRA ABYSSAL PLAIN MIOCENE-PLEISTOCENE TURBIDITES, SITE 950	644	JARVIS, I; MORETON, J; GERARD, M	ODP157	31.1502	-25.6001					ICPAES	SEDIMENTARY	UNKNOWN	UNKNOWN	CARBONATE		2.1	49.2	0.85	0.4	0.0229733
ODP0157-0950A-027X-003/134-136		SEDDB	10.2973/odp.proc.sr.157.129.1998	CHEMOSTRATIGRAPHY OF MADEIRA ABYSSAL PLAIN MIOCENE-PLEISTOCENE TURBIDITES, SITE 950	644	JARVIS, I; MORETON, J; GERARD, M	ODP157	31.1502	-25.6001					ICPAES	SEDIMENTARY	UNKNOWN	UNKNOWN	CARBONATE		3.11	45.2	1	0.58	0.0367746
ODP0157-0950A-027X-006/120-122		SEDDB	10.2973/odp.proc.sr.157.129.1998	CHEMOSTRATIGRAPHY OF MADEIRA ABYSSAL PLAIN MIOCENE-PLEISTOCENE TURBIDITES, SITE 950	644	JARVIS, I; MORETON, J; GERARD, M	ODP157	31.1502	-25.6001					ICPAES	SEDIMENTARY	UNKNOWN	UNKNOWN	CARBONATE		1.87	49.3	0.79	0.42	0.0204337
ODP0157-0950A-029X-002/109-111		SEDDB	10.2973/odp.proc.sr.157.129.1998	CHEMOSTRATIGRAPHY OF MADEIRA ABYSSAL PLAIN MIOCENE-PLEISTOCENE TURBIDITES, SITE 950	644	JARVIS, I; MORETON, J; GERARD, M	ODP157	31.1502	-25.6001					ICPAES	SEDIMENTARY	UNKNOWN	UNKNOWN	CARBONATE		1.77	48.4	1.17	0.38	0.019567
ODP0157-0950A-009H-006/066-068		SEDDB	10.2973/odp.proc.sr.157.129.1998	CHEMOSTRATIGRAPHY OF MADEIRA ABYSSAL PLAIN MIOCENE-PLEISTOCENE TURBIDITES, SITE 950	644	JARVIS, I; MORETON, J; GERARD, M	ODP157	31.1502	-25.6001					ICPAES	SEDIMENTARY	UNKNOWN	UNKNOWN	CARBONATE		1.56	49.2	1.04	0.33	0.0170218
ODP0157-0950A-011H-004/070-072		SEDDB	10.2973/odp.proc.sr.157.129.1998	CHEMOSTRATIGRAPHY OF MADEIRA ABYSSAL PLAIN MIOCENE-PLEISTOCENE TURBIDITES, SITE 950	644	JARVIS, I; MORETON, J; GERARD, M	ODP157	31.1502	-25.6001					ICPAES	SEDIMENTARY	UNKNOWN	UNKNOWN	CARBONATE		1.04	51.9	0.88	0.23	0.0108117
ODP0157-0950A-034X-002/095-097		SEDDB	10.2973/odp.proc.sr.157.129.1998	CHEMOSTRATIGRAPHY OF MADEIRA ABYSSAL PLAIN MIOCENE-PLEISTOCENE TURBIDITES, SITE 950	644	JARVIS, I; MORETON, J; GERARD, M	ODP157	31.1502	-25.6001					ICPAES	SEDIMENTARY	UNKNOWN	UNKNOWN	CARBONATE		1.21	49.9	0.65	0.25	0.0131246
ODP0157-0950A-019X-002/040-042		SEDDB	10.2973/odp.proc.sr.157.129.1998	CHEMOSTRATIGRAPHY OF MADEIRA ABYSSAL PLAIN MIOCENE-PLEISTOCENE TURBIDITES, SITE 950	644	JARVIS, I; MORETON, J; GERARD, M	ODP157	31.1502	-25.6001					ICPAES	SEDIMENTARY	UNKNOWN	UNKNOWN	CARBONATE		3.45	44.1	1.4	0.74	0.0413681
ODP0157-0950A-026X-004/079-081		SEDDB	10.2973/odp.proc.sr.157.129.1998	CHEMOSTRATIGRAPHY OF MADEIRA ABYSSAL PLAIN MIOCENE-PLEISTOCENE TURBIDITES, SITE 950	644	JARVIS, I; MORETON, J; GERARD, M	ODP157	31.1502	-25.6001					ICPAES	SEDIMENTARY	UNKNOWN	UNKNOWN	CARBONATE		3.83	43	1.18	0.73	0.0472711
ODP0157-0950A-029X-003/073-075		SEDDB	10.2973/odp.proc.sr.157.129.1998	CHEMOSTRATIGRAPHY OF MADEIRA ABYSSAL PLAIN MIOCENE-PLEISTOCENE TURBIDITES, SITE 950	644	JARVIS, I; MORETON, J; GERARD, M	ODP157	31.1502	-25.6001					ICPAES	SEDIMENTARY	UNKNOWN	UNKNOWN	CARBONATE		2.46	47.2	0.99	0.46	0.0279342
ODP0157-0950A-029X-006/078-080		SEDDB	10.2973/odp.proc.sr.157.129.1998	CHEMOSTRATIGRAPHY OF MADEIRA ABYSSAL PLAIN MIOCENE-PLEISTOCENE TURBIDITES, SITE 950	644	JARVIS, I; MORETON, J; GERARD, M	ODP157	31.1502	-25.6001					ICPAES	SEDIMENTARY	UNKNOWN	UNKNOWN	CARBONATE		1.75	49	0.93	0.32	0.0192115
ODP0157-0950A-004H-001/097-099		SEDDB	10.2973/odp.proc.sr.157.129.1998	CHEMOSTRATIGRAPHY OF MADEIRA ABYSSAL PLAIN MIOCENE-PLEISTOCENE TURBIDITES, SITE 950	644	JARVIS, I; MORETON, J; GERARD, M	ODP157	31.1502	-25.6001					ICPAES	SEDIMENTARY	UNKNOWN	UNKNOWN	CARBONATE		2.3	46.8	1.3	0.44	0.0261887
ODP0157-0950A-009H-003/112-114		SEDDB	10.2973/odp.proc.sr.157.129.1998	CHEMOSTRATIGRAPHY OF MADEIRA ABYSSAL PLAIN MIOCENE-PLEISTOCENE TURBIDITES, SITE 950	644	JARVIS, I; MORETON, J; GERARD, M	ODP157	31.1502	-25.6001					ICPAES	SEDIMENTARY	UNKNOWN	UNKNOWN	CARBONATE		1.38	50.9	1.01	0.29	0.0145801
ODP0157-0950A-011H-003/060-062		SEDDB	10.2973/odp.proc.sr.157.129.1998	CHEMOSTRATIGRAPHY OF MADEIRA ABYSSAL PLAIN MIOCENE-PLEISTOCENE TURBIDITES, SITE 950	644	JARVIS, I; MORETON, J; GERARD, M	ODP157	31.1502	-25.6001					ICPAES	SEDIMENTARY	UNKNOWN	UNKNOWN	CARBONATE		0.96	50.8	0.89	0.17	0.0101975
ODP0157-0950A-006H-0CC/042-044		SEDDB	10.2973/odp.proc.sr.157.129.1998	CHEMOSTRATIGRAPHY OF MADEIRA ABYSSAL PLAIN MIOCENE-PLEISTOCENE TURBIDITES, SITE 950	644	JARVIS, I; MORETON, J; GERARD, M	ODP157	31.1502	-25.6001					ICPAES	SEDIMENTARY	UNKNOWN	UNKNOWN	CARBONATE		1.24	50.5	0.66	0.23	0.0132932
ODP0157-0950A-031X-003/102-104		SEDDB	10.2973/odp.proc.sr.157.129.1998	CHEMOSTRATIGRAPHY OF MADEIRA ABYSSAL PLAIN MIOCENE-PLEISTOCENE TURBIDITES, SITE 950	644	JARVIS, I; MORETON, J; GERARD, M	ODP157	31.1502	-25.6001					ICPAES	SEDIMENTARY	UNKNOWN	UNKNOWN	CARBONATE		2.32	46.8	1	0.46	0.0265591
ODP0157-0950A-025X-005/013-015		SEDDB	10.2973/odp.proc.sr.157.129.1998	CHEMOSTRATIGRAPHY OF MADEIRA ABYSSAL PLAIN MIOCENE-PLEISTOCENE TURBIDITES, SITE 950	644	JARVIS, I; MORETON, J; GERARD, M	ODP157	31.1502	-25.6001					ICPAES	SEDIMENTARY	UNKNOWN	UNKNOWN	CARBONATE		1.48	50.3	0.86	0.33	0.0158537
ODP0157-0950A-019X-002/015-017		SEDDB	10.2973/odp.proc.sr.157.129.1998	CHEMOSTRATIGRAPHY OF MADEIRA ABYSSAL PLAIN MIOCENE-PLEISTOCENE TURBIDITES, SITE 950	644	JARVIS, I; MORETON, J; GERARD, M	ODP157	31.1502	-25.6001					ICPAES	SEDIMENTARY	UNKNOWN	UNKNOWN	CARBONATE		3.23	44.7	1.26	0.71	0.0383487
ODP0157-0950A-034X-002/060-062		SEDDB	10.2973/odp.proc.sr.157.129.1998	CHEMOSTRATIGRAPHY OF MADEIRA ABYSSAL PLAIN MIOCENE-PLEISTOCENE TURBIDITES, SITE 950	644	JARVIS, I; MORETON, J; GERARD, M	ODP157	31.1502	-25.6001					ICPAES	SEDIMENTARY	UNKNOWN	UNKNOWN	CARBONATE		1.87	48.2	0.68	0.37	0.0209459
SK-3-2(X)		GEOROC	10.1007/s00531-009-0484-7	CARBONATE XENOLITHS HOSTED BY THE MESOPROTEROZOIC SIDDANPALLI KIMBERLITE CLUSTER (EASTERN DHARWAR CRATON): IMPLICATIONS FOR THE GEODYNAMIC EVOLUTION OF SOUTHERN INDIA AND ITS DIAMOND AND URANIUM METALLOGENESIS	INT. J. EARTH SCI. (GEOL. RUNDSCHAU)	CHALAPATHI RAO, N. V.; ANAND, M.; DONGRE, A. N.; OSBORNE, I.		16.3189	77.9286	0.01	542	1521	2500	XRF	SEDIMENTARY	UNKNOWN	UNKNOWN	CARBONATE		1.33	36.9	0.03	0.02	0.0197754
SK2 CARB		GEOROC	10.1086/529154	LIMESTONE XENOLITH IN SIDDANPALLI KIMBERLITE, GADWAL GRANITE-GREENSTONE TERRAIN, EASTERN DHARWAR CRATON, SOUTHERN INDIA: REMNANT OF PROTEROZOIC PLATFORMAL COVER SEQUENCE OF BHIMA/KURNOOL AGE?	J. GEOL.	DONGRE, A. N.; CHALAPATHI RAO, N. V.; KAMDE, G.		16.3189	77.9286	0.01	542	1521	2500	XRF	SEDIMENTARY	UNKNOWN	UNKNOWN	CARBONATE		0.88	46.98	0.01	0.01	0.0102846
28B		GEOROC	10.1007/s00531-008-0385-1	ORIGIN OF LATE NEOPROTEROZOIC (605 ± 13 MA) INTRUSIVE CARBONATE-ALBITITE IN SOUTHERN SINAI, EGYPT	INT. J. EARTH SCI. (GEOL. RUNDSCHAU)	AZER, M. K.; STERN, R. J.; KIMURA, J.-I.		28.2	34.3	0.01	605	605	605	XRF	SEDIMENTARY	UNKNOWN	UNKNOWN	CARBONATE		0.55	53.71	0	0	0.00562426
SK-3-1(X)		GEOROC	10.1007/s00531-009-0484-7	CARBONATE XENOLITHS HOSTED BY THE MESOPROTEROZOIC SIDDANPALLI KIMBERLITE CLUSTER (EASTERN DHARWAR CRATON): IMPLICATIONS FOR THE GEODYNAMIC EVOLUTION OF SOUTHERN INDIA AND ITS DIAMOND AND URANIUM METALLOGENESIS	INT. J. EARTH SCI. (GEOL. RUNDSCHAU)	CHALAPATHI RAO, N. V.; ANAND, M.; DONGRE, A. N.; OSBORNE, I.		16.3189	77.9286	0.01	542	1521	2500	XRF	SEDIMENTARY	UNKNOWN	UNKNOWN	CARBONATE		1.71	42.1	0.03	0.02	0.022288
SK-1-1(X)		GEOROC	10.1007/s00531-009-0484-7	CARBONATE XENOLITHS HOSTED BY THE MESOPROTEROZOIC SIDDANPALLI KIMBERLITE CLUSTER (EASTERN DHARWAR CRATON): IMPLICATIONS FOR THE GEODYNAMIC EVOLUTION OF SOUTHERN INDIA AND ITS DIAMOND AND URANIUM METALLOGENESIS	INT. J. EARTH SCI. (GEOL. RUNDSCHAU)	CHALAPATHI RAO, N. V.; ANAND, M.; DONGRE, A. N.; OSBORNE, I.		16.3189	77.9286	0.01	542	1521	2500	XRF	SEDIMENTARY	UNKNOWN	UNKNOWN	CARBONATE		4.58	22.16	0.03	0.02	0.113316
603		GEOROC	10.2205/2001ES000054	KOLA ALKALINE PROVINCE IN THE PALEOZOIC: EVALUATION OF PRIMARY MANTLE MAGMA COMPOSITION AND MAGMA GENERATION CONDITIONS	RUSS. J. EARTH SCI.	ARZAMASTSEV, A. A.; BEA, F.; GLAZNEV, V. N.; ARZAMASTSEVA, L. V.; MONTERO, P.		67.55	33.22	0.01	251	396.5	542	NOT GIVEN	SEDIMENTARY	UNKNOWN	UNKNOWN	CARBONATE		0.98	41.75	1.24	0.12	0.0125344
28A		GEOROC	10.1007/s00531-008-0385-1	ORIGIN OF LATE NEOPROTEROZOIC (605 ± 13 MA) INTRUSIVE CARBONATE-ALBITITE IN SOUTHERN SINAI, EGYPT	INT. J. EARTH SCI. (GEOL. RUNDSCHAU)	AZER, M. K.; STERN, R. J.; KIMURA, J.-I.		28.2	34.3	0.01	605	605	605	XRF	SEDIMENTARY	UNKNOWN	UNKNOWN	CARBONATE		0.51	47.09	0	0	0.00594839
C218832		USGS		Geochemistry of rock samples from the National Geochemical Database: U.S. Geological Survey, Reston, VA.	U.S. Geological Survey	USGS		35.8191	-116.384	0.01	72	72	72	XRF	SEDIMENTARY	UNKNOWN	UNKNOWN	CARBONATE		2.46	20.7	1.13	0.17	0.0619153
C206766		USGS		Geochemistry of rock samples from the National Geochemical Database: U.S. Geological Survey, Reston, VA.	U.S. Geological Survey	USGS		33.05	-110.811	0.01	3	3	3	XRF	SEDIMENTARY	UNKNOWN	UNKNOWN	CARBONATE		0.7	1.2	0.64	0.14	0.206536
C213734		USGS		Geochemistry of rock samples from the National Geochemical Database: U.S. Geological Survey, Reston, VA.	U.S. Geological Survey	USGS		35.9611	-116.897	0.01	72	72	72	XRF	SEDIMENTARY	UNKNOWN	UNKNOWN	CARBONATE		8.49	21.4	0.77	7.32	0.176313
C218828		USGS		Geochemistry of rock samples from the National Geochemical Database: U.S. Geological Survey, Reston, VA.	U.S. Geological Survey	USGS		35.9611	-116.896	0.01	72	72	72	XRF	SEDIMENTARY	UNKNOWN	UNKNOWN	CARBONATE		0.49	40.4	0.58	0.4	0.00653822
D118109		USGS		Geochemistry of rock samples from the National Geochemical Database: U.S. Geological Survey, Reston, VA.	U.S. Geological Survey	USGS		37.6333	-82.25	0.01	70	70	70	UNKNOWN	SEDIMENTARY	UNKNOWN	UNKNOWN	CARBONATE		5.9	31.7	0.24	1.1	0.0994906
D118110		USGS		Geochemistry of rock samples from the National Geochemical Database: U.S. Geological Survey, Reston, VA.	U.S. Geological Survey	USGS		37.1333	-84.8833	0.01	69	69	69	UNKNOWN	SEDIMENTARY	UNKNOWN	UNKNOWN	CARBONATE		6.8	18.8	0.16	1.9	0.186051
D118111		USGS		Geochemistry of rock samples from the National Geochemical Database: U.S. Geological Survey, Reston, VA.	U.S. Geological Survey	USGS		37.1333	-83.25	0.01	70	70	70	UNKNOWN	SEDIMENTARY	UNKNOWN	UNKNOWN	CARBONATE		8.6	34.1	0.28	1.5	0.134018
D118121		USGS		Geochemistry of rock samples from the National Geochemical Database: U.S. Geological Survey, Reston, VA.	U.S. Geological Survey	USGS		36.8833	-85.25	0.01	69	69	69	UNKNOWN	SEDIMENTARY	UNKNOWN	UNKNOWN	CARBONATE		2.2	39.8	0.43	0.52	0.0298367
D118122		USGS		Geochemistry of rock samples from the National Geochemical Database: U.S. Geological Survey, Reston, VA.	U.S. Geological Survey	USGS		37.1333	-85	0.01	69	69	69	UNKNOWN	SEDIMENTARY	UNKNOWN	UNKNOWN	CARBONATE		3.5	39.2	0.24	1.1	0.0479732
D118127		USGS		Geochemistry of rock samples from the National Geochemical Database: U.S. Geological Survey, Reston, VA.	U.S. Geological Survey	USGS		36.8833	-84	0.01	70	70	70	UNKNOWN	SEDIMENTARY	UNKNOWN	UNKNOWN	CARBONATE		7.2	18.6	0.83	1.2	0.197101
D118129		USGS		Geochemistry of rock samples from the National Geochemical Database: U.S. Geological Survey, Reston, VA.	U.S. Geological Survey	USGS		37.5	-82.1333	0.01	70	70	70	UNKNOWN	SEDIMENTARY	UNKNOWN	UNKNOWN	CARBONATE		8.5	28.1	0.58	1.6	0.157852
D118130		USGS		Geochemistry of rock samples from the National Geochemical Database: U.S. Geological Survey, Reston, VA.	U.S. Geological Survey	USGS		37	-85.25	0.01	68	68	68	UNKNOWN	SEDIMENTARY	UNKNOWN	UNKNOWN	CARBONATE		4	22.2	0.62	0.87	0.0943809
D118131		USGS		Geochemistry of rock samples from the National Geochemical Database: U.S. Geological Survey, Reston, VA.	U.S. Geological Survey	USGS		36.8833	-84.1333	0.01	70	70	70	UNKNOWN	SEDIMENTARY	UNKNOWN	UNKNOWN	CARBONATE		7.8	29.9	0.43	1.4	0.137658
D118140		USGS		Geochemistry of rock samples from the National Geochemical Database: U.S. Geological Survey, Reston, VA.	U.S. Geological Survey	USGS		37.75	-86.5	0.01	68	68	68	UNKNOWN	SEDIMENTARY	UNKNOWN	UNKNOWN	CARBONATE		0.35	54	0.14	0.19	0.00354414
D118141		USGS		Geochemistry of rock samples from the National Geochemical Database: U.S. Geological Survey, Reston, VA.	U.S. Geological Survey	USGS		38	-84.75	0.01	69	69	69	UNKNOWN	SEDIMENTARY	UNKNOWN	UNKNOWN	CARBONATE		1.2	53	0.2	0.4	0.0123381
D118142		USGS		Geochemistry of rock samples from the National Geochemical Database: U.S. Geological Survey, Reston, VA.	U.S. Geological Survey	USGS		37.1333	-84.8833	0.01	69	69	69	UNKNOWN	SEDIMENTARY	UNKNOWN	UNKNOWN	CARBONATE		5.1	24	0.24	1.4	0.111824
D118143		USGS		Geochemistry of rock samples from the National Geochemical Database: U.S. Geological Survey, Reston, VA.	U.S. Geological Survey	USGS		37	-88.1333	0.01	68	68	68	UNKNOWN	SEDIMENTARY	UNKNOWN	UNKNOWN	CARBONATE		0.44	51.9	0.47	0.18	0.00460911
D118147		USGS		Geochemistry of rock samples from the National Geochemical Database: U.S. Geological Survey, Reston, VA.	U.S. Geological Survey	USGS		37.1333	-85	0.01	69	69	69	UNKNOWN	SEDIMENTARY	UNKNOWN	UNKNOWN	CARBONATE		2	48.5	0.33	0.42	0.0223959
D118150		USGS		Geochemistry of rock samples from the National Geochemical Database: U.S. Geological Survey, Reston, VA.	U.S. Geological Survey	USGS		36.8833	-88	0.01	68	68	68	UNKNOWN	SEDIMENTARY	UNKNOWN	UNKNOWN	CARBONATE		1.2	46.4	0.11	0.12	0.0141523
D118151		USGS		Geochemistry of rock samples from the National Geochemical Database: U.S. Geological Survey, Reston, VA.	U.S. Geological Survey	USGS		36.8833	-85.25	0.01	69	69	69	UNKNOWN	SEDIMENTARY	UNKNOWN	UNKNOWN	CARBONATE		2.9	35.6	0.51	0.63	0.0437153
D118152		USGS		Geochemistry of rock samples from the National Geochemical Database: U.S. Geological Survey, Reston, VA.	U.S. Geological Survey	USGS		37.75	-86.75	0.01	70	70	70	UNKNOWN	SEDIMENTARY	UNKNOWN	UNKNOWN	CARBONATE		6.3	1.1	0.29	0.94	1.80139
D118153		USGS		Geochemistry of rock samples from the National Geochemical Database: U.S. Geological Survey, Reston, VA.	U.S. Geological Survey	USGS		37.6333	-82.25	0.01	70	70	70	UNKNOWN	SEDIMENTARY	UNKNOWN	UNKNOWN	CARBONATE		7.8	35.4	0.45	1.3	0.117116
D118154		USGS		Geochemistry of rock samples from the National Geochemical Database: U.S. Geological Survey, Reston, VA.	U.S. Geological Survey	USGS		36.6333	-86.1333	0.01	68	68	68	UNKNOWN	SEDIMENTARY	UNKNOWN	UNKNOWN	CARBONATE		3.4	16.6	0.13	0.89	0.108277
D118156		USGS		Geochemistry of rock samples from the National Geochemical Database: U.S. Geological Survey, Reston, VA.	U.S. Geological Survey	USGS		38.25	-82.6333	0.01	70	70	70	UNKNOWN	SEDIMENTARY	UNKNOWN	UNKNOWN	CARBONATE		5	4.9	0.11	0.93	0.494605
D118157		USGS		Geochemistry of rock samples from the National Geochemical Database: U.S. Geological Survey, Reston, VA.	U.S. Geological Survey	USGS		37	-88.1333	0.01	68	68	68	UNKNOWN	SEDIMENTARY	UNKNOWN	UNKNOWN	CARBONATE		0.48	46.4	0.13	0.33	0.00564359
D118160		USGS		Geochemistry of rock samples from the National Geochemical Database: U.S. Geological Survey, Reston, VA.	U.S. Geological Survey	USGS		37.1333	-84.8833	0.01	69	69	69	UNKNOWN	SEDIMENTARY	UNKNOWN	UNKNOWN	CARBONATE		3.8	25.8	0.16	1	0.0786424
D118164		USGS		Geochemistry of rock samples from the National Geochemical Database: U.S. Geological Survey, Reston, VA.	U.S. Geological Survey	USGS		37.1333	-84.3833	0.01	68	68	68	UNKNOWN	SEDIMENTARY	UNKNOWN	UNKNOWN	CARBONATE		2.2	25	0.31	0.29	0.0474734
D118166		USGS		Geochemistry of rock samples from the National Geochemical Database: U.S. Geological Survey, Reston, VA.	U.S. Geological Survey	USGS		36.8833	-84.1333	0.01	70	70	70	UNKNOWN	SEDIMENTARY	UNKNOWN	UNKNOWN	CARBONATE		7.3	29	0.36	1.5	0.132687
D118177		USGS		Geochemistry of rock samples from the National Geochemical Database: U.S. Geological Survey, Reston, VA.	U.S. Geological Survey	USGS		36.75	-85.6333	0.01	68	68	68	UNKNOWN	SEDIMENTARY	UNKNOWN	UNKNOWN	CARBONATE		2.6	31	0.27	0.69	0.0451129
D118178		USGS		Geochemistry of rock samples from the National Geochemical Database: U.S. Geological Survey, Reston, VA.	U.S. Geological Survey	USGS		36.8833	-86.1333	0.01	68	68	68	UNKNOWN	SEDIMENTARY	UNKNOWN	UNKNOWN	CARBONATE		4.9	16	0.16	1.6	0.157422
D118179		USGS		Geochemistry of rock samples from the National Geochemical Database: U.S. Geological Survey, Reston, VA.	U.S. Geological Survey	USGS		37	-88.1333	0.01	68	68	68	UNKNOWN	SEDIMENTARY	UNKNOWN	UNKNOWN	CARBONATE		1.4	48.4	0.1	0.27	0.015805
D118180		USGS		Geochemistry of rock samples from the National Geochemical Database: U.S. Geological Survey, Reston, VA.	U.S. Geological Survey	USGS		37.5	-82.1333	0.01	70	70	70	UNKNOWN	SEDIMENTARY	UNKNOWN	UNKNOWN	CARBONATE		8.4	28.4	0.53	1.8	0.154048
D118182		USGS		Geochemistry of rock samples from the National Geochemical Database: U.S. Geological Survey, Reston, VA.	U.S. Geological Survey	USGS		37.1333	-83.25	0.01	70	70	70	UNKNOWN	SEDIMENTARY	UNKNOWN	UNKNOWN	CARBONATE		8.6	29.2	0.61	1.9	0.152957
D118185		USGS		Geochemistry of rock samples from the National Geochemical Database: U.S. Geological Survey, Reston, VA.	U.S. Geological Survey	USGS		36.75	-85.8833	0.01	68	68	68	UNKNOWN	SEDIMENTARY	UNKNOWN	UNKNOWN	CARBONATE		4	18.5	0.29	1.1	0.113151
D118186		USGS		Geochemistry of rock samples from the National Geochemical Database: U.S. Geological Survey, Reston, VA.	U.S. Geological Survey	USGS		37.25	-87.3833	0.01	70	70	70	UNKNOWN	SEDIMENTARY	UNKNOWN	UNKNOWN	CARBONATE		0.69	51.6	0.2	0.26	0.00729701
D118189		USGS		Geochemistry of rock samples from the National Geochemical Database: U.S. Geological Survey, Reston, VA.	U.S. Geological Survey	USGS		37.1333	-85	0.01	69	69	69	UNKNOWN	SEDIMENTARY	UNKNOWN	UNKNOWN	CARBONATE		2.6	37.4	0.35	1.1	0.0372167
D118190		USGS		Geochemistry of rock samples from the National Geochemical Database: U.S. Geological Survey, Reston, VA.	U.S. Geological Survey	USGS		37.25	-84.3833	0.01	68	68	68	UNKNOWN	SEDIMENTARY	UNKNOWN	UNKNOWN	CARBONATE		0.43	52.2	0.28	0.26	0.0044893
D118193		USGS		Geochemistry of rock samples from the National Geochemical Database: U.S. Geological Survey, Reston, VA.	U.S. Geological Survey	USGS		36.8833	-87.25	0.01	68	68	68	UNKNOWN	SEDIMENTARY	UNKNOWN	UNKNOWN	CARBONATE		0.88	47.8	0.22	0.23	0.010041
D118195		USGS		Geochemistry of rock samples from the National Geochemical Database: U.S. Geological Survey, Reston, VA.	U.S. Geological Survey	USGS		37.75	-83.3833	0.01	70	70	70	UNKNOWN	SEDIMENTARY	UNKNOWN	UNKNOWN	CARBONATE		6.9	30.3	0.48	1.2	0.120511
D118197		USGS		Geochemistry of rock samples from the National Geochemical Database: U.S. Geological Survey, Reston, VA.	U.S. Geological Survey	USGS		37.75	-86.75	0.01	70	70	70	UNKNOWN	SEDIMENTARY	UNKNOWN	UNKNOWN	CARBONATE		4.5	1.3	0.39	0.83	1.15181
D118202		USGS		Geochemistry of rock samples from the National Geochemical Database: U.S. Geological Survey, Reston, VA.	U.S. Geological Survey	USGS		36.75	-87.8833	0.01	68	68	68	UNKNOWN	SEDIMENTARY	UNKNOWN	UNKNOWN	CARBONATE		0.52	51.3	0.2	0.18	0.00553624
D118204		USGS		Geochemistry of rock samples from the National Geochemical Database: U.S. Geological Survey, Reston, VA.	U.S. Geological Survey	USGS		36.8833	-84	0.01	70	70	70	UNKNOWN	SEDIMENTARY	UNKNOWN	UNKNOWN	CARBONATE		6.3	22	0.87	1.1	0.147619
D118206		USGS		Geochemistry of rock samples from the National Geochemical Database: U.S. Geological Survey, Reston, VA.	U.S. Geological Survey	USGS		38.3833	-83	0.01	68	68	68	UNKNOWN	SEDIMENTARY	UNKNOWN	UNKNOWN	CARBONATE		4.5	23.2	0.28	1.5	0.101523
D118207		USGS		Geochemistry of rock samples from the National Geochemical Database: U.S. Geological Survey, Reston, VA.	U.S. Geological Survey	USGS		37.6333	-82.25	0.01	70	70	70	UNKNOWN	SEDIMENTARY	UNKNOWN	UNKNOWN	CARBONATE		5.5	35.9	0.42	1.2	0.0816588
D118217		USGS		Geochemistry of rock samples from the National Geochemical Database: U.S. Geological Survey, Reston, VA.	U.S. Geological Survey	USGS		36.6333	-86.25	0.01	68	68	68	UNKNOWN	SEDIMENTARY	UNKNOWN	UNKNOWN	CARBONATE		9.6	10.8	0.34	2.5	0.418684
D118230		USGS		Geochemistry of rock samples from the National Geochemical Database: U.S. Geological Survey, Reston, VA.	U.S. Geological Survey	USGS		37.1333	-85.1333	0.01	68	68	68	UNKNOWN	SEDIMENTARY	UNKNOWN	UNKNOWN	CARBONATE		0.52	49.8	0.18	0.12	0.00570817
D118231		USGS		Geochemistry of rock samples from the National Geochemical Database: U.S. Geological Survey, Reston, VA.	U.S. Geological Survey	USGS		37	-85.25	0.01	68	68	68	UNKNOWN	SEDIMENTARY	UNKNOWN	UNKNOWN	CARBONATE		4.1	22.3	0.8	0.93	0.0955163
D118237		USGS		Geochemistry of rock samples from the National Geochemical Database: U.S. Geological Survey, Reston, VA.	U.S. Geological Survey	USGS		36.6333	-84.5	0.01	68	68	68	UNKNOWN	SEDIMENTARY	UNKNOWN	UNKNOWN	CARBONATE		2.5	27.1	0.11	0.36	0.0500882
D118238		USGS		Geochemistry of rock samples from the National Geochemical Database: U.S. Geological Survey, Reston, VA.	U.S. Geological Survey	USGS		37.75	-83.3833	0.01	70	70	70	UNKNOWN	SEDIMENTARY	UNKNOWN	UNKNOWN	CARBONATE		8	24.3	0.8	1.1	0.171123
D118241		USGS		Geochemistry of rock samples from the National Geochemical Database: U.S. Geological Survey, Reston, VA.	U.S. Geological Survey	USGS		37.75	-86.75	0.01	70	70	70	UNKNOWN	SEDIMENTARY	UNKNOWN	UNKNOWN	CARBONATE		6.3	0.56	0.12	0.8	3.02461
D118244		USGS		Geochemistry of rock samples from the National Geochemical Database: U.S. Geological Survey, Reston, VA.	U.S. Geological Survey	USGS		37.1333	-83.25	0.01	70	70	70	UNKNOWN	SEDIMENTARY	UNKNOWN	UNKNOWN	CARBONATE		9	25.4	0.74	1.6	0.182944
D118249		USGS		Geochemistry of rock samples from the National Geochemical Database: U.S. Geological Survey, Reston, VA.	U.S. Geological Survey	USGS		36.8833	-84	0.01	70	70	70	UNKNOWN	SEDIMENTARY	UNKNOWN	UNKNOWN	CARBONATE		7	19.7	0.8	1	0.182928
D118250		USGS		Geochemistry of rock samples from the National Geochemical Database: U.S. Geological Survey, Reston, VA.	U.S. Geological Survey	USGS		36.6333	-86.25	0.01	68	68	68	UNKNOWN	SEDIMENTARY	UNKNOWN	UNKNOWN	CARBONATE		0.96	47.7	0.45	0.14	0.0109414
D118252		USGS		Geochemistry of rock samples from the National Geochemical Database: U.S. Geological Survey, Reston, VA.	U.S. Geological Survey	USGS		36.75	-85.6333	0.01	68	68	68	UNKNOWN	SEDIMENTARY	UNKNOWN	UNKNOWN	CARBONATE		3.4	29.2	0.21	0.95	0.0623412
D118253		USGS		Geochemistry of rock samples from the National Geochemical Database: U.S. Geological Survey, Reston, VA.	U.S. Geological Survey	USGS		36.6333	-86	0.01	69	69	69	UNKNOWN	SEDIMENTARY	UNKNOWN	UNKNOWN	CARBONATE		3.2	27.1	0.22	0.83	0.063239
D118258		USGS		Geochemistry of rock samples from the National Geochemical Database: U.S. Geological Survey, Reston, VA.	U.S. Geological Survey	USGS		38.3833	-83	0.01	68	68	68	UNKNOWN	SEDIMENTARY	UNKNOWN	UNKNOWN	CARBONATE		4.9	31.6	0.12	0.25	0.084479
D118262		USGS		Geochemistry of rock samples from the National Geochemical Database: U.S. Geological Survey, Reston, VA.	U.S. Geological Survey	USGS		36.6333	-86	0.01	69	69	69	UNKNOWN	SEDIMENTARY	UNKNOWN	UNKNOWN	CARBONATE		3.7	22.8	0.46	0.79	0.0857989
D118263		USGS		Geochemistry of rock samples from the National Geochemical Database: U.S. Geological Survey, Reston, VA.	U.S. Geological Survey	USGS		36.8833	-84	0.01	70	70	70	UNKNOWN	SEDIMENTARY	UNKNOWN	UNKNOWN	CARBONATE		7.9	18.2	0.79	1.2	0.221069
D118273		USGS		Geochemistry of rock samples from the National Geochemical Database: U.S. Geological Survey, Reston, VA.	U.S. Geological Survey	USGS		36.75	-85.8833	0.01	68	68	68	UNKNOWN	SEDIMENTARY	UNKNOWN	UNKNOWN	CARBONATE		4.1	19.1	0.59	1	0.111326
D118275		USGS		Geochemistry of rock samples from the National Geochemical Database: U.S. Geological Survey, Reston, VA.	U.S. Geological Survey	USGS		38	-83.25	0.01	68	68	68	UNKNOWN	SEDIMENTARY	UNKNOWN	UNKNOWN	CARBONATE		0.49	51.8	0.1	0.26	0.00517102
D118276		USGS		Geochemistry of rock samples from the National Geochemical Database: U.S. Geological Survey, Reston, VA.	U.S. Geological Survey	USGS		38.5	-83	0.01	68	68	68	UNKNOWN	SEDIMENTARY	UNKNOWN	UNKNOWN	CARBONATE		0.71	52.7	0.1	0.36	0.00735707
D118278		USGS		Geochemistry of rock samples from the National Geochemical Database: U.S. Geological Survey, Reston, VA.	U.S. Geological Survey	USGS		37.1333	-84.3833	0.01	68	68	68	UNKNOWN	SEDIMENTARY	UNKNOWN	UNKNOWN	CARBONATE		1.8	24.1	0.31	0.41	0.040149
D118285		USGS		Geochemistry of rock samples from the National Geochemical Database: U.S. Geological Survey, Reston, VA.	U.S. Geological Survey	USGS		37.1333	-84.8833	0.01	69	69	69	UNKNOWN	SEDIMENTARY	UNKNOWN	UNKNOWN	CARBONATE		5.9	20.3	0.32	1.5	0.150855
D118288		USGS		Geochemistry of rock samples from the National Geochemical Database: U.S. Geological Survey, Reston, VA.	U.S. Geological Survey	USGS		36.75	-87.8833	0.01	68	68	68	UNKNOWN	SEDIMENTARY	UNKNOWN	UNKNOWN	CARBONATE		0.7	50.8	0.13	0.23	0.00753052
D118289		USGS		Geochemistry of rock samples from the National Geochemical Database: U.S. Geological Survey, Reston, VA.	U.S. Geological Survey	USGS		36.6333	-86	0.01	69	69	69	UNKNOWN	SEDIMENTARY	UNKNOWN	UNKNOWN	CARBONATE		3.2	22.4	0.48	0.79	0.0754206
D118292		USGS		Geochemistry of rock samples from the National Geochemical Database: U.S. Geological Survey, Reston, VA.	U.S. Geological Survey	USGS		36.6333	-86.25	0.01	68	68	68	UNKNOWN	SEDIMENTARY	UNKNOWN	UNKNOWN	CARBONATE		1.6	31.8	0.11	0.39	0.0273496
D118296		USGS		Geochemistry of rock samples from the National Geochemical Database: U.S. Geological Survey, Reston, VA.	U.S. Geological Survey	USGS		37	-85.25	0.01	68	68	68	UNKNOWN	SEDIMENTARY	UNKNOWN	UNKNOWN	CARBONATE		0.2	50.5	0.19	0.25	0.00216148
D118297		USGS		Geochemistry of rock samples from the National Geochemical Database: U.S. Geological Survey, Reston, VA.	U.S. Geological Survey	USGS		37	-84.8833	0.01	68	68	68	UNKNOWN	SEDIMENTARY	UNKNOWN	UNKNOWN	CARBONATE		2.3	33	0.25	0.59	0.0376226
D118298		USGS		Geochemistry of rock samples from the National Geochemical Database: U.S. Geological Survey, Reston, VA.	U.S. Geological Survey	USGS		36.8833	-86.1333	0.01	68	68	68	UNKNOWN	SEDIMENTARY	UNKNOWN	UNKNOWN	CARBONATE		5.2	15.9	0.29	1.2	0.169242
D118300		USGS		Geochemistry of rock samples from the National Geochemical Database: U.S. Geological Survey, Reston, VA.	U.S. Geological Survey	USGS		38.3833	-83	0.01	68	68	68	UNKNOWN	SEDIMENTARY	UNKNOWN	UNKNOWN	CARBONATE		3.7	28.7	0.21	0.94	0.0690074
D118301		USGS		Geochemistry of rock samples from the National Geochemical Database: U.S. Geological Survey, Reston, VA.	U.S. Geological Survey	USGS		38.3833	-83	0.01	68	68	68	UNKNOWN	SEDIMENTARY	UNKNOWN	UNKNOWN	CARBONATE		3.7	39.2	0.16	0.97	0.0509045
D118303		USGS		Geochemistry of rock samples from the National Geochemical Database: U.S. Geological Survey, Reston, VA.	U.S. Geological Survey	USGS		36.75	-88	0.01	68	68	68	UNKNOWN	SEDIMENTARY	UNKNOWN	UNKNOWN	CARBONATE		0.48	48	0.09	0.2	0.00546954
D118304		USGS		Geochemistry of rock samples from the National Geochemical Database: U.S. Geological Survey, Reston, VA.	U.S. Geological Survey	USGS		37.1333	-84.3833	0.01	68	68	68	UNKNOWN	SEDIMENTARY	UNKNOWN	UNKNOWN	CARBONATE		0.94	31.4	0.12	0.41	0.0162597
D118305		USGS		Geochemistry of rock samples from the National Geochemical Database: U.S. Geological Survey, Reston, VA.	U.S. Geological Survey	USGS		36.8833	-84	0.01	70	70	70	UNKNOWN	SEDIMENTARY	UNKNOWN	UNKNOWN	CARBONATE		7	18.9	0.88	1.1	0.188935
D118306		USGS		Geochemistry of rock samples from the National Geochemical Database: U.S. Geological Survey, Reston, VA.	U.S. Geological Survey	USGS		37.75	-86.75	0.01	70	70	70	UNKNOWN	SEDIMENTARY	UNKNOWN	UNKNOWN	CARBONATE		6.4	0.86	0.22	0.9	2.20547
D118314		USGS		Geochemistry of rock samples from the National Geochemical Database: U.S. Geological Survey, Reston, VA.	U.S. Geological Survey	USGS		37.1333	-85	0.01	69	69	69	UNKNOWN	SEDIMENTARY	UNKNOWN	UNKNOWN	CARBONATE		2.7	36.9	0.17	0.7	0.0395769
D118316		USGS		Geochemistry of rock samples from the National Geochemical Database: U.S. Geological Survey, Reston, VA.	U.S. Geological Survey	USGS		37.75	-83.3833	0.01	70	70	70	UNKNOWN	SEDIMENTARY	UNKNOWN	UNKNOWN	CARBONATE		8.5	23.3	0.73	1	0.190131
D118318		USGS		Geochemistry of rock samples from the National Geochemical Database: U.S. Geological Survey, Reston, VA.	U.S. Geological Survey	USGS		36.8833	-85.25	0.01	69	69	69	UNKNOWN	SEDIMENTARY	UNKNOWN	UNKNOWN	CARBONATE		3.8	29.8	0.36	0.99	0.0679529
D118319		USGS		Geochemistry of rock samples from the National Geochemical Database: U.S. Geological Survey, Reston, VA.	U.S. Geological Survey	USGS		36.6333	-83.6333	0.01	68	68	68	UNKNOWN	SEDIMENTARY	UNKNOWN	UNKNOWN	CARBONATE		0.4	50.7	0.02	0.1	0.0043266
D118334		USGS		Geochemistry of rock samples from the National Geochemical Database: U.S. Geological Survey, Reston, VA.	U.S. Geological Survey	USGS		36.8833	-85.25	0.01	69	69	69	UNKNOWN	SEDIMENTARY	UNKNOWN	UNKNOWN	CARBONATE		3	38.3	0.17	0.79	0.0423322
D118336		USGS		Geochemistry of rock samples from the National Geochemical Database: U.S. Geological Survey, Reston, VA.	U.S. Geological Survey	USGS		36.8833	-84.1333	0.01	70	70	70	UNKNOWN	SEDIMENTARY	UNKNOWN	UNKNOWN	CARBONATE		8.5	28.7	0.42	1.5	0.155766
D118343		USGS		Geochemistry of rock samples from the National Geochemical Database: U.S. Geological Survey, Reston, VA.	U.S. Geological Survey	USGS		37.1333	-84.8833	0.01	69	69	69	UNKNOWN	SEDIMENTARY	UNKNOWN	UNKNOWN	CARBONATE		7.1	18.8	0.27	2	0.192734
D118344		USGS		Geochemistry of rock samples from the National Geochemical Database: U.S. Geological Survey, Reston, VA.	U.S. Geological Survey	USGS		37.75	-83.3833	0.01	70	70	70	UNKNOWN	SEDIMENTARY	UNKNOWN	UNKNOWN	CARBONATE		7.1	29.9	0.55	1.1	0.125586
D118345		USGS		Geochemistry of rock samples from the National Geochemical Database: U.S. Geological Survey, Reston, VA.	U.S. Geological Survey	USGS		36.8833	-85.25	0.01	69	69	69	UNKNOWN	SEDIMENTARY	UNKNOWN	UNKNOWN	CARBONATE		2.4	36.4	0.42	0.78	0.0353934
D118348		USGS		Geochemistry of rock samples from the National Geochemical Database: U.S. Geological Survey, Reston, VA.	U.S. Geological Survey	USGS		37.75	-83.3833	0.01	70	70	70	UNKNOWN	SEDIMENTARY	UNKNOWN	UNKNOWN	CARBONATE		7.1	30.3	0.51	0.99	0.124391
D118349		USGS		Geochemistry of rock samples from the National Geochemical Database: U.S. Geological Survey, Reston, VA.	U.S. Geological Survey	USGS		37.5	-82.1333	0.01	70	70	70	UNKNOWN	SEDIMENTARY	UNKNOWN	UNKNOWN	CARBONATE		7.7	30.4	0.45	1.7	0.132919
D118351		USGS		Geochemistry of rock samples from the National Geochemical Database: U.S. Geological Survey, Reston, VA.	U.S. Geological Survey	USGS		36.8833	-85.25	0.01	69	69	69	UNKNOWN	SEDIMENTARY	UNKNOWN	UNKNOWN	CARBONATE		2.8	38	0.36	0.74	0.0396711
D118359		USGS		Geochemistry of rock samples from the National Geochemical Database: U.S. Geological Survey, Reston, VA.	U.S. Geological Survey	USGS		37.1333	-83.25	0.01	70	70	70	UNKNOWN	SEDIMENTARY	UNKNOWN	UNKNOWN	CARBONATE		7.9	31.2	0.34	1.6	0.133678
D118360		USGS		Geochemistry of rock samples from the National Geochemical Database: U.S. Geological Survey, Reston, VA.	U.S. Geological Survey	USGS		36.75	-85.3833	0.01	68	68	68	UNKNOWN	SEDIMENTARY	UNKNOWN	UNKNOWN	CARBONATE		1.8	33.6	0.1	0.49	0.0290928
D118362		USGS		Geochemistry of rock samples from the National Geochemical Database: U.S. Geological Survey, Reston, VA.	U.S. Geological Survey	USGS		38.3833	-83	0.01	68	68	68	UNKNOWN	SEDIMENTARY	UNKNOWN	UNKNOWN	CARBONATE		5	35.8	0.17	1.2	0.074895
D118364		USGS		Geochemistry of rock samples from the National Geochemical Database: U.S. Geological Survey, Reston, VA.	U.S. Geological Survey	USGS		37.1333	-84.3833	0.01	68	68	68	UNKNOWN	SEDIMENTARY	UNKNOWN	UNKNOWN	CARBONATE		2.9	24	0.44	0.51	0.0644832
D118369		USGS		Geochemistry of rock samples from the National Geochemical Database: U.S. Geological Survey, Reston, VA.	U.S. Geological Survey	USGS		36.8833	-85.3833	0.01	68	68	68	UNKNOWN	SEDIMENTARY	UNKNOWN	UNKNOWN	CARBONATE		0.99	49	0.15	0.07	0.0110568
D118370		USGS		Geochemistry of rock samples from the National Geochemical Database: U.S. Geological Survey, Reston, VA.	U.S. Geological Survey	USGS		37.6333	-82.25	0.01	70	70	70	UNKNOWN	SEDIMENTARY	UNKNOWN	UNKNOWN	CARBONATE		5.2	36.6	0.38	0.89	0.0762166
D118376		USGS		Geochemistry of rock samples from the National Geochemical Database: U.S. Geological Survey, Reston, VA.	U.S. Geological Survey	USGS		37.5	-82.1333	0.01	70	70	70	UNKNOWN	SEDIMENTARY	UNKNOWN	UNKNOWN	CARBONATE		7.6	30.8	0.44	1.4	0.130322
D118377		USGS		Geochemistry of rock samples from the National Geochemical Database: U.S. Geological Survey, Reston, VA.	U.S. Geological Survey	USGS		37.1333	-85	0.01	69	69	69	UNKNOWN	SEDIMENTARY	UNKNOWN	UNKNOWN	CARBONATE		3.7	39.3	0.26	1.1	0.0505655
D118380		USGS		Geochemistry of rock samples from the National Geochemical Database: U.S. Geological Survey, Reston, VA.	U.S. Geological Survey	USGS		37	-85.25	0.01	68	68	68	UNKNOWN	SEDIMENTARY	UNKNOWN	UNKNOWN	CARBONATE		4.2	23.4	0.36	0.99	0.0948756
D118384		USGS		Geochemistry of rock samples from the National Geochemical Database: U.S. Geological Survey, Reston, VA.	U.S. Geological Survey	USGS		36.8833	-84.25	0.01	68	68	68	UNKNOWN	SEDIMENTARY	UNKNOWN	UNKNOWN	CARBONATE		4.6	4.6	0.12	0.76	0.489606
D118398		USGS		Geochemistry of rock samples from the National Geochemical Database: U.S. Geological Survey, Reston, VA.	U.S. Geological Survey	USGS		36.75	-85.6333	0.01	68	68	68	UNKNOWN	SEDIMENTARY	UNKNOWN	UNKNOWN	CARBONATE		0.39	49.7	0.17	0.15	0.00428894
D118400		USGS		Geochemistry of rock samples from the National Geochemical Database: U.S. Geological Survey, Reston, VA.	U.S. Geological Survey	USGS		37	-85.25	0.01	68	68	68	UNKNOWN	SEDIMENTARY	UNKNOWN	UNKNOWN	CARBONATE		4	23.2	0.47	0.89	0.0909565
D118401		USGS		Geochemistry of rock samples from the National Geochemical Database: U.S. Geological Survey, Reston, VA.	U.S. Geological Survey	USGS		37.6333	-82.25	0.01	70	70	70	UNKNOWN	SEDIMENTARY	UNKNOWN	UNKNOWN	CARBONATE		6.3	32.4	0.51	1.2	0.103061
D118402		USGS		Geochemistry of rock samples from the National Geochemical Database: U.S. Geological Survey, Reston, VA.	U.S. Geological Survey	USGS		37.5	-82.1333	0.01	70	70	70	UNKNOWN	SEDIMENTARY	UNKNOWN	UNKNOWN	CARBONATE		9.7	4.2	0.65	1.6	0.928398
D118403		USGS		Geochemistry of rock samples from the National Geochemical Database: U.S. Geological Survey, Reston, VA.	U.S. Geological Survey	USGS		37.1333	-83.25	0.01	70	70	70	UNKNOWN	SEDIMENTARY	UNKNOWN	UNKNOWN	CARBONATE		8.8	25.4	0.73	1.5	0.179333
D118405		USGS		Geochemistry of rock samples from the National Geochemical Database: U.S. Geological Survey, Reston, VA.	U.S. Geological Survey	USGS		38.3833	-83.5	0.01	69	69	69	UNKNOWN	SEDIMENTARY	UNKNOWN	UNKNOWN	CARBONATE		0.39	52.9	0.13	0.39	0.00402262
D118406		USGS		Geochemistry of rock samples from the National Geochemical Database: U.S. Geological Survey, Reston, VA.	U.S. Geological Survey	USGS		37.1333	-84.3833	0.01	68	68	68	UNKNOWN	SEDIMENTARY	UNKNOWN	UNKNOWN	CARBONATE		2.8	22.7	0.23	0.68	0.0659683
D118410		USGS		Geochemistry of rock samples from the National Geochemical Database: U.S. Geological Survey, Reston, VA.	U.S. Geological Survey	USGS		37	-88	0.01	68	68	68	UNKNOWN	SEDIMENTARY	UNKNOWN	UNKNOWN	CARBONATE		0.54	47.7	0.16	0.45	0.0061645
D118411		USGS		Geochemistry of rock samples from the National Geochemical Database: U.S. Geological Survey, Reston, VA.	U.S. Geological Survey	USGS		36.8833	-84	0.01	70	70	70	UNKNOWN	SEDIMENTARY	UNKNOWN	UNKNOWN	CARBONATE		7.9	17.3	0.72	1.4	0.231007
D118419		USGS		Geochemistry of rock samples from the National Geochemical Database: U.S. Geological Survey, Reston, VA.	U.S. Geological Survey	USGS		36.75	-85.6333	0.01	68	68	68	UNKNOWN	SEDIMENTARY	UNKNOWN	UNKNOWN	CARBONATE		2.8	31.7	0.2	0.78	0.0475463
D118424		USGS		Geochemistry of rock samples from the National Geochemical Database: U.S. Geological Survey, Reston, VA.	U.S. Geological Survey	USGS		37.5	-82.1333	0.01	70	70	70	UNKNOWN	SEDIMENTARY	UNKNOWN	UNKNOWN	CARBONATE		10.3	3.2	0.51	1.7	1.21101
D118428		USGS		Geochemistry of rock samples from the National Geochemical Database: U.S. Geological Survey, Reston, VA.	U.S. Geological Survey	USGS		37.75	-83.3833	0.01	70	70	70	UNKNOWN	SEDIMENTARY	UNKNOWN	UNKNOWN	CARBONATE		6.5	30.8	0.46	1.1	0.11202
D118429		USGS		Geochemistry of rock samples from the National Geochemical Database: U.S. Geological Survey, Reston, VA.	U.S. Geological Survey	USGS		36.8833	-84.25	0.01	68	68	68	UNKNOWN	SEDIMENTARY	UNKNOWN	UNKNOWN	CARBONATE		1.1	32.5	0.1	0.34	0.0184237
D118432		USGS		Geochemistry of rock samples from the National Geochemical Database: U.S. Geological Survey, Reston, VA.	U.S. Geological Survey	USGS		36.6333	-86.25	0.01	68	68	68	UNKNOWN	SEDIMENTARY	UNKNOWN	UNKNOWN	CARBONATE		8.8	11	0.45	2.1	0.381926
D118436		USGS		Geochemistry of rock samples from the National Geochemical Database: U.S. Geological Survey, Reston, VA.	U.S. Geological Survey	USGS		36.8833	-85.25	0.01	69	69	69	UNKNOWN	SEDIMENTARY	UNKNOWN	UNKNOWN	CARBONATE		3.3	30	0.69	1	0.0580588
D118438		USGS		Geochemistry of rock samples from the National Geochemical Database: U.S. Geological Survey, Reston, VA.	U.S. Geological Survey	USGS		36.6333	-86	0.01	69	69	69	UNKNOWN	SEDIMENTARY	UNKNOWN	UNKNOWN	CARBONATE		1.8	28.7	0.16	0.49	0.0339315
D118441		USGS		Geochemistry of rock samples from the National Geochemical Database: U.S. Geological Survey, Reston, VA.	U.S. Geological Survey	USGS		37.1333	-83.25	0.01	70	70	70	UNKNOWN	SEDIMENTARY	UNKNOWN	UNKNOWN	CARBONATE		8.3	25.7	0.94	1.2	0.167212
D118443		USGS		Geochemistry of rock samples from the National Geochemical Database: U.S. Geological Survey, Reston, VA.	U.S. Geological Survey	USGS		37.1333	-84.8833	0.01	69	69	69	UNKNOWN	SEDIMENTARY	UNKNOWN	UNKNOWN	CARBONATE		6.8	20.9	0.19	1.8	0.168677
D118447		USGS		Geochemistry of rock samples from the National Geochemical Database: U.S. Geological Survey, Reston, VA.	U.S. Geological Survey	USGS		36.6333	-86.25	0.01	68	68	68	UNKNOWN	SEDIMENTARY	UNKNOWN	UNKNOWN	CARBONATE		4.6	16.7	0.2	1.2	0.143598
D118448		USGS		Geochemistry of rock samples from the National Geochemical Database: U.S. Geological Survey, Reston, VA.	U.S. Geological Survey	USGS		36.8833	-84	0.01	70	70	70	UNKNOWN	SEDIMENTARY	UNKNOWN	UNKNOWN	CARBONATE		6.2	22	0.91	0.97	0.145531
D118450		USGS		Geochemistry of rock samples from the National Geochemical Database: U.S. Geological Survey, Reston, VA.	U.S. Geological Survey	USGS		36.8833	-85.25	0.01	69	69	69	UNKNOWN	SEDIMENTARY	UNKNOWN	UNKNOWN	CARBONATE		2.3	41.6	0.59	0.63	0.029718
D118455		USGS		Geochemistry of rock samples from the National Geochemical Database: U.S. Geological Survey, Reston, VA.	U.S. Geological Survey	USGS		37.25	-84.3833	0.01	68	68	68	UNKNOWN	SEDIMENTARY	UNKNOWN	UNKNOWN	CARBONATE		0.98	52.2	0.12	0.43	0.0102399
D118459		USGS		Geochemistry of rock samples from the National Geochemical Database: U.S. Geological Survey, Reston, VA.	U.S. Geological Survey	USGS		36.75	-88	0.01	68	68	68	UNKNOWN	SEDIMENTARY	UNKNOWN	UNKNOWN	CARBONATE		0.68	47.5	0.13	0.68	0.00777731
D118467		USGS		Geochemistry of rock samples from the National Geochemical Database: U.S. Geological Survey, Reston, VA.	U.S. Geological Survey	USGS		37.6333	-82.25	0.01	70	70	70	UNKNOWN	SEDIMENTARY	UNKNOWN	UNKNOWN	CARBONATE		5.7	33.2	0.39	1.5	0.0908904
D118472		USGS		Geochemistry of rock samples from the National Geochemical Database: U.S. Geological Survey, Reston, VA.	U.S. Geological Survey	USGS		36.8833	-84.1333	0.01	70	70	70	UNKNOWN	SEDIMENTARY	UNKNOWN	UNKNOWN	CARBONATE		7.3	29.4	0.36	1.5	0.130954
D118477		USGS		Geochemistry of rock samples from the National Geochemical Database: U.S. Geological Survey, Reston, VA.	U.S. Geological Survey	USGS		36.6333	-84.5	0.01	68	68	68	UNKNOWN	SEDIMENTARY	UNKNOWN	UNKNOWN	CARBONATE		2.4	26.5	0.11	0.98	0.048494
D118480		USGS		Geochemistry of rock samples from the National Geochemical Database: U.S. Geological Survey, Reston, VA.	U.S. Geological Survey	USGS		36.6333	-86.25	0.01	68	68	68	UNKNOWN	SEDIMENTARY	UNKNOWN	UNKNOWN	CARBONATE		4.5	16.2	0.16	1.7	0.14241
D118481		USGS		Geochemistry of rock samples from the National Geochemical Database: U.S. Geological Survey, Reston, VA.	U.S. Geological Survey	USGS		37.6333	-82.25	0.01	70	70	70	UNKNOWN	SEDIMENTARY	UNKNOWN	UNKNOWN	CARBONATE		6.7	31.6	0.38	1.4	0.112275
D118482		USGS		Geochemistry of rock samples from the National Geochemical Database: U.S. Geological Survey, Reston, VA.	U.S. Geological Survey	USGS		38.3833	-83	0.01	68	68	68	UNKNOWN	SEDIMENTARY	UNKNOWN	UNKNOWN	CARBONATE		3.8	23	0.24	1.6	0.0863576
D118488		USGS		Geochemistry of rock samples from the National Geochemical Database: U.S. Geological Survey, Reston, VA.	U.S. Geological Survey	USGS		36.6333	-86	0.01	69	69	69	UNKNOWN	SEDIMENTARY	UNKNOWN	UNKNOWN	CARBONATE		1.2	28.4	0.19	0.41	0.0228726
D118493		USGS		Geochemistry of rock samples from the National Geochemical Database: U.S. Geological Survey, Reston, VA.	U.S. Geological Survey	USGS		38	-84.75	0.01	69	69	69	UNKNOWN	SEDIMENTARY	UNKNOWN	UNKNOWN	CARBONATE		1.7	47.3	0.13	0.68	0.0195246
D118494		USGS		Geochemistry of rock samples from the National Geochemical Database: U.S. Geological Survey, Reston, VA.	U.S. Geological Survey	USGS		38.5	-83	0.01	68	68	68	UNKNOWN	SEDIMENTARY	UNKNOWN	UNKNOWN	CARBONATE		0.46	51.9	0.14	0.24	0.00484286
D118500		USGS		Geochemistry of rock samples from the National Geochemical Database: U.S. Geological Survey, Reston, VA.	U.S. Geological Survey	USGS		36.6333	-86	0.01	69	69	69	UNKNOWN	SEDIMENTARY	UNKNOWN	UNKNOWN	CARBONATE		3	25.8	0.14	0.87	0.0623099
D118502		USGS		Geochemistry of rock samples from the National Geochemical Database: U.S. Geological Survey, Reston, VA.	U.S. Geological Survey	USGS		36.8833	-84	0.01	70	70	70	UNKNOWN	SEDIMENTARY	UNKNOWN	UNKNOWN	CARBONATE		7.8	19.1	0.81	0.95	0.210036
D118505		USGS		Geochemistry of rock samples from the National Geochemical Database: U.S. Geological Survey, Reston, VA.	U.S. Geological Survey	USGS		37.75	-83.3833	0.01	70	70	70	UNKNOWN	SEDIMENTARY	UNKNOWN	UNKNOWN	CARBONATE		8.8	23.5	0.8	1.1	0.194289
D118513		USGS		Geochemistry of rock samples from the National Geochemical Database: U.S. Geological Survey, Reston, VA.	U.S. Geological Survey	USGS		37.75	-83.3833	0.01	70	70	70	UNKNOWN	SEDIMENTARY	UNKNOWN	UNKNOWN	CARBONATE		7.9	23.3	0.94	1.1	0.174935
D118515		USGS		Geochemistry of rock samples from the National Geochemical Database: U.S. Geological Survey, Reston, VA.	U.S. Geological Survey	USGS		37.1333	-83.25	0.01	70	70	70	UNKNOWN	SEDIMENTARY	UNKNOWN	UNKNOWN	CARBONATE		8.4	30.6	0.63	1.2	0.144705
D118518		USGS		Geochemistry of rock samples from the National Geochemical Database: U.S. Geological Survey, Reston, VA.	U.S. Geological Survey	USGS		37.1333	-83.25	0.01	70	70	70	UNKNOWN	SEDIMENTARY	UNKNOWN	UNKNOWN	CARBONATE		8.6	25.2	0.88	1.2	0.176851
D118519		USGS		Geochemistry of rock samples from the National Geochemical Database: U.S. Geological Survey, Reston, VA.	U.S. Geological Survey	USGS		37.75	-86.75	0.01	70	70	70	UNKNOWN	SEDIMENTARY	UNKNOWN	UNKNOWN	CARBONATE		5.5	0.87	0.24	0.68	2.02589
D118520		USGS		Geochemistry of rock samples from the National Geochemical Database: U.S. Geological Survey, Reston, VA.	U.S. Geological Survey	USGS		36.75	-85.6333	0.01	68	68	68	UNKNOWN	SEDIMENTARY	UNKNOWN	UNKNOWN	CARBONATE		3.8	28.1	0.25	0.76	0.0725247
D316751		USGS		Geochemistry of rock samples from the National Geochemical Database: U.S. Geological Survey, Reston, VA.	U.S. Geological Survey	USGS		43.5819	-73.1581	0.01				XRF	SEDIMENTARY	UNKNOWN	UNKNOWN	CARBONATE		2.52	23.1	0.15	0.48	0.0588444
M153511		USGS		Geochemistry of rock samples from the National Geochemical Database: U.S. Geological Survey, Reston, VA.	U.S. Geological Survey	USGS		44.7767	170.021	0.01				XRF	SEDIMENTARY	UNKNOWN	UNKNOWN	CARBONATE		3.63	20.3	1.98	0.81	0.088333
M153512		USGS		Geochemistry of rock samples from the National Geochemical Database: U.S. Geological Survey, Reston, VA.	U.S. Geological Survey	USGS		44.7767	170.021	0.01				XRF	SEDIMENTARY	UNKNOWN	UNKNOWN	CARBONATE		2.87	31.5	1.09	0.55	0.0480408
M153515		USGS		Geochemistry of rock samples from the National Geochemical Database: U.S. Geological Survey, Reston, VA.	U.S. Geological Survey	USGS		33.8206	178.919	0.01				XRF	SEDIMENTARY	UNKNOWN	UNKNOWN	CARBONATE		0.76	51	0.24	0.09	0.00814152
W219433		USGS		Geochemistry of rock samples from the National Geochemical Database: U.S. Geological Survey, Reston, VA.	U.S. Geological Survey	USGS		40.5333	-79.3833	0.01				XRF	SEDIMENTARY	UNKNOWN	UNKNOWN	CARBONATE		2.37	48.2	0.17	0.25	0.0268377
WEC8803B-031/0-1		SEDDB	10.1016/0016-7037(96)00236-0	SCAVENGED EXCESS ALUMINUM AND ITS RELATIONSHIP TO BULK TITANIUM IN BIOGENIC SEDIMENT FROM THE CENTRAL EQUATORIAL PACIFIC OCEAN	37	MURRAY, R; LEINEN, M	W88-03	-2.97	-134.98		0		1.806	XRF	SEDIMENTARY	UNKNOWN	UNKNOWN	CARBONATE		0.7	45.2	0.2	0.17	0.00845316
WEC8803B-062/0-1		SEDDB	10.1016/0016-7037(93)90312-K	CHEMICAL TRANSPORT TO THE SEAFLOOR OF THE EQUATORIAL PACIFIC OCEAN ACROSS A LATITUDINAL TRANSECT AT 135W: TRACKING SEDIMENTARY MAJOR, TRACE, AND RARE EARTH ELEMENT FLUXES AT THE EQUATOR AND THE INTERTROPICAL CONVERGENCE ZONE	38	MURRAY, R; LEINEN, M	W88-03	4.23	-133.48		0		1.806	XRF	SEDIMENTARY	UNKNOWN	UNKNOWN	CARBONATE		2.3	31.1	0.86	0.23	0.0394593
WEC8803B-062/0-1		SEDDB	10.1016/0016-7037(96)00236-0	SCAVENGED EXCESS ALUMINUM AND ITS RELATIONSHIP TO BULK TITANIUM IN BIOGENIC SEDIMENT FROM THE CENTRAL EQUATORIAL PACIFIC OCEAN	37	MURRAY, R; LEINEN, M	W88-03	4.23	-133.48		0		1.806	XRF	SEDIMENTARY	UNKNOWN	UNKNOWN	CARBONATE		2.3	31.1	0.86	0.23	0.0394593
WEC8803B-031/0-1		SEDDB	10.1016/0016-7037(93)90312-K	CHEMICAL TRANSPORT TO THE SEAFLOOR OF THE EQUATORIAL PACIFIC OCEAN ACROSS A LATITUDINAL TRANSECT AT 135W: TRACKING SEDIMENTARY MAJOR, TRACE, AND RARE EARTH ELEMENT FLUXES AT THE EQUATOR AND THE INTERTROPICAL CONVERGENCE ZONE	38	MURRAY, R; LEINEN, M	W88-03	-2.97	-134.98		0		1.806	XRF	SEDIMENTARY	UNKNOWN	UNKNOWN	CARBONATE		0.7	45.2	0.2	0.17	0.00845316
WEC8803B-057/0-1		SEDDB	10.1016/0016-7037(93)90312-K	CHEMICAL TRANSPORT TO THE SEAFLOOR OF THE EQUATORIAL PACIFIC OCEAN ACROSS A LATITUDINAL TRANSECT AT 135W: TRACKING SEDIMENTARY MAJOR, TRACE, AND RARE EARTH ELEMENT FLUXES AT THE EQUATOR AND THE INTERTROPICAL CONVERGENCE ZONE	38	MURRAY, R; LEINEN, M	W88-03	2.05	-133.63		0		1.806	XRF	SEDIMENTARY	UNKNOWN	UNKNOWN	CARBONATE		1.16	38.5	0.41	0.13	0.0163581
WEC8803B-057/0-1		SEDDB	10.1016/0016-7037(96)00236-0	SCAVENGED EXCESS ALUMINUM AND ITS RELATIONSHIP TO BULK TITANIUM IN BIOGENIC SEDIMENT FROM THE CENTRAL EQUATORIAL PACIFIC OCEAN	37	MURRAY, R; LEINEN, M	W88-03	2.05	-133.63		0		1.806	XRF	SEDIMENTARY	UNKNOWN	UNKNOWN	CARBONATE		1.16	38.5	0.41	0.13	0.0163581
WEC8803B-047/0-1		SEDDB	10.1016/0016-7037(93)90312-K	CHEMICAL TRANSPORT TO THE SEAFLOOR OF THE EQUATORIAL PACIFIC OCEAN ACROSS A LATITUDINAL TRANSECT AT 135W: TRACKING SEDIMENTARY MAJOR, TRACE, AND RARE EARTH ELEMENT FLUXES AT THE EQUATOR AND THE INTERTROPICAL CONVERGENCE ZONE	38	MURRAY, R; LEINEN, M	W88-03	0.5	-133.32		0		1.806	XRF	SEDIMENTARY	UNKNOWN	UNKNOWN	CARBONATE		0.3	46.6	0.02	0.23	0.00352414
WEC8803B-047/0-1		SEDDB	10.1016/0016-7037(96)00236-0	SCAVENGED EXCESS ALUMINUM AND ITS RELATIONSHIP TO BULK TITANIUM IN BIOGENIC SEDIMENT FROM THE CENTRAL EQUATORIAL PACIFIC OCEAN	37	MURRAY, R; LEINEN, M	W88-03	0.5	-133.32		0		1.806	XRF	SEDIMENTARY	UNKNOWN	UNKNOWN	CARBONATE		0.3	46.6	0.02	0.23	0.00352414
WEC8803B-068/0-1		SEDDB	10.1016/0016-7037(93)90312-K	CHEMICAL TRANSPORT TO THE SEAFLOOR OF THE EQUATORIAL PACIFIC OCEAN ACROSS A LATITUDINAL TRANSECT AT 135W: TRACKING SEDIMENTARY MAJOR, TRACE, AND RARE EARTH ELEMENT FLUXES AT THE EQUATOR AND THE INTERTROPICAL CONVERGENCE ZONE	38	MURRAY, R; LEINEN, M	W88-03	5.83	-135.03		0		1.806	XRF	SEDIMENTARY	UNKNOWN	UNKNOWN	CARBONATE		3.89	34	3.57	0.34	0.057084
WEC8803B-068/0-1		SEDDB	10.1016/0016-7037(96)00236-0	SCAVENGED EXCESS ALUMINUM AND ITS RELATIONSHIP TO BULK TITANIUM IN BIOGENIC SEDIMENT FROM THE CENTRAL EQUATORIAL PACIFIC OCEAN	37	MURRAY, R; LEINEN, M	W88-03	5.83	-135.03		0		1.806	XRF	SEDIMENTARY	UNKNOWN	UNKNOWN	CARBONATE		3.89	34	3.57	0.34	0.057084
WEC8803B-023/0-1		SEDDB	10.1016/0016-7037(93)90312-K	CHEMICAL TRANSPORT TO THE SEAFLOOR OF THE EQUATORIAL PACIFIC OCEAN ACROSS A LATITUDINAL TRANSECT AT 135W: TRACKING SEDIMENTARY MAJOR, TRACE, AND RARE EARTH ELEMENT FLUXES AT THE EQUATOR AND THE INTERTROPICAL CONVERGENCE ZONE	38	MURRAY, R; LEINEN, M	W88-03	-5.98	-134.97		0		1.806	XRF	SEDIMENTARY	UNKNOWN	UNKNOWN	CARBONATE		1.07	45	0.22	0.18	0.0129714
WEC8803B-023/0-1		SEDDB	10.1016/0016-7037(96)00236-0	SCAVENGED EXCESS ALUMINUM AND ITS RELATIONSHIP TO BULK TITANIUM IN BIOGENIC SEDIMENT FROM THE CENTRAL EQUATORIAL PACIFIC OCEAN	37	MURRAY, R; LEINEN, M	W88-03	-5.98	-134.97		0		1.806	XRF	SEDIMENTARY	UNKNOWN	UNKNOWN	CARBONATE		1.07	45	0.22	0.18	0.0129714
WEC8803B-036/0-1		SEDDB	10.1016/0016-7037(93)90312-K	CHEMICAL TRANSPORT TO THE SEAFLOOR OF THE EQUATORIAL PACIFIC OCEAN ACROSS A LATITUDINAL TRANSECT AT 135W: TRACKING SEDIMENTARY MAJOR, TRACE, AND RARE EARTH ELEMENT FLUXES AT THE EQUATOR AND THE INTERTROPICAL CONVERGENCE ZONE	38	MURRAY, R; LEINEN, M	W88-03	-1.97	-132.93		0		1.806	XRF	SEDIMENTARY	UNKNOWN	UNKNOWN	CARBONATE		0.59	44.5	0.24	0.18	0.00722938
WEC8803B-036/0-1		SEDDB	10.1016/0016-7037(96)00236-0	SCAVENGED EXCESS ALUMINUM AND ITS RELATIONSHIP TO BULK TITANIUM IN BIOGENIC SEDIMENT FROM THE CENTRAL EQUATORIAL PACIFIC OCEAN	37	MURRAY, R; LEINEN, M	W88-03	-1.97	-132.93		0		1.806	XRF	SEDIMENTARY	UNKNOWN	UNKNOWN	CARBONATE		0.59	44.5	0.24	0.18	0.00722938
WEC8803B-042/0-1		SEDDB	10.1016/0016-7037(93)90312-K	CHEMICAL TRANSPORT TO THE SEAFLOOR OF THE EQUATORIAL PACIFIC OCEAN ACROSS A LATITUDINAL TRANSECT AT 135W: TRACKING SEDIMENTARY MAJOR, TRACE, AND RARE EARTH ELEMENT FLUXES AT THE EQUATOR AND THE INTERTROPICAL CONVERGENCE ZONE	38	MURRAY, R; LEINEN, M	W88-03	-0.98	-133.52		0		1.806	XRF	SEDIMENTARY	UNKNOWN	UNKNOWN	CARBONATE		0.55	43.6	0.95	0.44	0.00675491
WEC8803B-042/0-1		SEDDB	10.1016/0016-7037(96)00236-0	SCAVENGED EXCESS ALUMINUM AND ITS RELATIONSHIP TO BULK TITANIUM IN BIOGENIC SEDIMENT FROM THE CENTRAL EQUATORIAL PACIFIC OCEAN	37	MURRAY, R; LEINEN, M	W88-03	-0.98	-133.52		0		1.806	XRF	SEDIMENTARY	UNKNOWN	UNKNOWN	CARBONATE		0.55	43.6	0.95	0.44	0.00675491
WEC8803B-052/0-1		SEDDB	10.1016/0016-7037(93)90312-K	CHEMICAL TRANSPORT TO THE SEAFLOOR OF THE EQUATORIAL PACIFIC OCEAN ACROSS A LATITUDINAL TRANSECT AT 135W: TRACKING SEDIMENTARY MAJOR, TRACE, AND RARE EARTH ELEMENT FLUXES AT THE EQUATOR AND THE INTERTROPICAL CONVERGENCE ZONE	38	MURRAY, R; LEINEN, M	W88-03	1.26	-133.58		0		1.806	XRF	SEDIMENTARY	UNKNOWN	UNKNOWN	CARBONATE		0.73	41.2	0.15	0.23	0.0096677
WEC8803B-052/0-1		SEDDB	10.1016/0016-7037(96)00236-0	SCAVENGED EXCESS ALUMINUM AND ITS RELATIONSHIP TO BULK TITANIUM IN BIOGENIC SEDIMENT FROM THE CENTRAL EQUATORIAL PACIFIC OCEAN	37	MURRAY, R; LEINEN, M	W88-03	1.26	-133.58		0		1.806	XRF	SEDIMENTARY	UNKNOWN	UNKNOWN	CARBONATE		0.73	41.2	0.15	0.23	0.0096677
ODP0129-0801B-035R-003,19		SEDDB	10.2973/odp.proc.sr.129.111.1992	SEDIMENTOLOGICAL AND GEOCHEMICAL CHARACTERISTICS OF LEG 129 SILICEOUS DEPOSITS	1	KARL, S; WANDLESS, G; KARPOFF, A	ODP129	18.642	156.36		145.5		199.6	EMP	SEDIMENTARY	UNKNOWN	UNKNOWN	CARBONATE		7.8	0.6	1.13	2.7	1.32793
ODP0129-0801B-033R-001,24		SEDDB	10.2973/odp.proc.sr.129.111.1992	SEDIMENTOLOGICAL AND GEOCHEMICAL CHARACTERISTICS OF LEG 129 SILICEOUS DEPOSITS	1	KARL, S; WANDLESS, G; KARPOFF, A	ODP129	18.642	156.36		145.5		199.6	EMP	SEDIMENTARY	UNKNOWN	UNKNOWN	CARBONATE		4.5	0.5	0.88	1.63	1.09162
ODP0129-0801B-035R-003,1		SEDDB	10.2973/odp.proc.sr.129.111.1992	SEDIMENTOLOGICAL AND GEOCHEMICAL CHARACTERISTICS OF LEG 129 SILICEOUS DEPOSITS	1	KARL, S; WANDLESS, G; KARPOFF, A	ODP129	18.642	156.36		145.5		199.6	EMP	SEDIMENTARY	UNKNOWN	UNKNOWN	CARBONATE		8.4	0.7	1.37	3.06	1.22801
ODP0129-0802A-033R-001/116-120		SEDDB	10.2973/odp.proc.sr.129.111.1992	SEDIMENTOLOGICAL AND GEOCHEMICAL CHARACTERISTICS OF LEG 129 SILICEOUS DEPOSITS	1	KARL, S; WANDLESS, G; KARPOFF, A	ODP129	12.0963	153.21		33.9		55.8	XRF	SEDIMENTARY	UNKNOWN	UNKNOWN	CARBONATE		1.03	27.3	0.33	0.14	0.0204365
ODP0129-0801B-033R-002,48		SEDDB	10.2973/odp.proc.sr.129.111.1992	SEDIMENTOLOGICAL AND GEOCHEMICAL CHARACTERISTICS OF LEG 129 SILICEOUS DEPOSITS	1	KARL, S; WANDLESS, G; KARPOFF, A	ODP129	18.642	156.36		145.5		199.6	EMP	SEDIMENTARY	UNKNOWN	UNKNOWN	CARBONATE		3	0.4	0.68	1.22	0.947138
ODP0185-1149B-027R-001/49-55		SEDDB	10.1029/2002GC000421	Sr-Nd-Pb COMPOSITION OF MESOZOIC PACIFIC OCEANIC CRUST (SITE 1149 AND 801, ODP LEG 185): IMPLICATIONS FOR ALTERATION OF OCEAN CRUST AND INPUT INTO THE IZU-BONIN-MARIANA SUBDUCTION SYSTEM	10	HAUFF, F; HOERNLE, K; SCHMIDT, A	ODP185	31.3422	143.351		65.5		145.5	ICPES	SEDIMENTARY	UNKNOWN	UNKNOWN	CARBONATE		0.9	49.43	0.27	0.34	0.00991079
ODP0129-0801B-035R-002,120		SEDDB	10.2973/odp.proc.sr.129.111.1992	SEDIMENTOLOGICAL AND GEOCHEMICAL CHARACTERISTICS OF LEG 129 SILICEOUS DEPOSITS	1	KARL, S; WANDLESS, G; KARPOFF, A	ODP129	18.642	156.36		145.5		199.6	EMP	SEDIMENTARY	UNKNOWN	UNKNOWN	CARBONATE		11.3	1.4	1.43	3.67	1.27341
ODP0129-0801B-035R-002,140		SEDDB	10.2973/odp.proc.sr.129.111.1992	SEDIMENTOLOGICAL AND GEOCHEMICAL CHARACTERISTICS OF LEG 129 SILICEOUS DEPOSITS	1	KARL, S; WANDLESS, G; KARPOFF, A	ODP129	18.642	156.36		145.5		199.6	EMP	SEDIMENTARY	UNKNOWN	UNKNOWN	CARBONATE		8.3	0.8	1.41	2.78	1.22326
ODP0185-1149B-016R-001/93-98		SEDDB	10.1029/2002GC000421	Sr-Nd-Pb COMPOSITION OF MESOZOIC PACIFIC OCEANIC CRUST (SITE 1149 AND 801, ODP LEG 185): IMPLICATIONS FOR ALTERATION OF OCEAN CRUST AND INPUT INTO THE IZU-BONIN-MARIANA SUBDUCTION SYSTEM	10	HAUFF, F; HOERNLE, K; SCHMIDT, A	ODP185	31.3422	143.351		65.5		145.5	ICPES	SEDIMENTARY	UNKNOWN	UNKNOWN	CARBONATE		5.99	14.38	1.61	1.79	0.194683
ODP0185-1149B-016R-001/93-98		SEDDB	10.1029/2008GC002101	Hf -Nd INPUT FLUX IN THE IZU-MARIANA SUBDUCTION ZONE AND RECYCLING OF SUBDUCTED MATERIAL IN THE MANTLE	281	CHAUVEL, C; MARINI, J-C; PLANK, T; LUDDEN, J	ODP185	31.3422	143.351		65.5		145.5	ICPES	SEDIMENTARY	UNKNOWN	UNKNOWN	CARBONATE		5.99	14.38	1.61	1.79	0.194683
ODP0185-1149B-016R-001/93-98		SEDDB	10.1029/2006GC001444	CHEMICAL COMPOSITION OF SEDIMENTS SUBDUCTING AT THE IZU-BONIN TRENCH	132	PLANK, T; KELLEY, K; MURRAY, R; STERN, L	ODP185	31.3422	143.351		65.5		145.5	ICPES	SEDIMENTARY	UNKNOWN	UNKNOWN	CARBONATE		5.99	14.38	1.61	1.79	0.194683
ODP0129-0802A-032R-002/140-150		SEDDB	10.2973/odp.proc.sr.129.124.1992	MAJOR ELEMENT AND Sr ISOTOPE COMPOSITION OF INTERSTITIAL WATERS IN SEDIMENTS FROM LEG 129; THE ROLE OF DIAGENETIC REACTIONS	12	FRANCE-LANORD, C; MICHARD, A; KARPOFF, A	ODP129	12.0963	153.21		5.332		23.03	ICPMS	SEDIMENTARY	UNKNOWN	UNKNOWN	CARBONATE		3.41	33.42	0.72	0.41	0.0545805
ODP0185-1149B-027R-001/49-55		SEDDB	10.1029/2008GC002101	Hf -Nd INPUT FLUX IN THE IZU-MARIANA SUBDUCTION ZONE AND RECYCLING OF SUBDUCTED MATERIAL IN THE MANTLE	281	CHAUVEL, C; MARINI, J-C; PLANK, T; LUDDEN, J	ODP185	31.3422	143.351		65.5		145.5	ICPES	SEDIMENTARY	UNKNOWN	UNKNOWN	CARBONATE		0.9	49.43	0.27	0.34	0.00991079
ODP0129-0802A-036R-001/80-88		SEDDB	10.2973/odp.proc.sr.129.124.1992	MAJOR ELEMENT AND Sr ISOTOPE COMPOSITION OF INTERSTITIAL WATERS IN SEDIMENTS FROM LEG 129; THE ROLE OF DIAGENETIC REACTIONS	12	FRANCE-LANORD, C; MICHARD, A; KARPOFF, A	ODP129	12.0963	153.21		0		65.5	ICPMS	SEDIMENTARY	UNKNOWN	UNKNOWN	CARBONATE		1.31	49.04	0.08	0.03	0.0146447
ODP0185-1149B-027R-001/49-55		SEDDB	10.1029/2006GC001444	CHEMICAL COMPOSITION OF SEDIMENTS SUBDUCTING AT THE IZU-BONIN TRENCH	132	PLANK, T; KELLEY, K; MURRAY, R; STERN, L	ODP185	31.3422	143.351		65.5		145.5	ICPES	SEDIMENTARY	UNKNOWN	UNKNOWN	CARBONATE		0.9	49.43	0.27	0.34	0.00991079
ODP0185-1149B-029R-001/28-35		SEDDB	10.1029/2002GC000421	Sr-Nd-Pb COMPOSITION OF MESOZOIC PACIFIC OCEANIC CRUST (SITE 1149 AND 801, ODP LEG 185): IMPLICATIONS FOR ALTERATION OF OCEAN CRUST AND INPUT INTO THE IZU-BONIN-MARIANA SUBDUCTION SYSTEM	10	HAUFF, F; HOERNLE, K; SCHMIDT, A	ODP185	31.3422	143.351		65.5		145.5	ICPES	SEDIMENTARY	UNKNOWN	UNKNOWN	CARBONATE		2.01	42.79	0.28	0.84	0.0253538
ODP0185-1149B-029R-001/28-35		SEDDB	10.1029/2008GC002101	Hf -Nd INPUT FLUX IN THE IZU-MARIANA SUBDUCTION ZONE AND RECYCLING OF SUBDUCTED MATERIAL IN THE MANTLE	281	CHAUVEL, C; MARINI, J-C; PLANK, T; LUDDEN, J	ODP185	31.3422	143.351		65.5		145.5	ICPES	SEDIMENTARY	UNKNOWN	UNKNOWN	CARBONATE		2.01	42.79	0.28	0.84	0.0253538
ODP0185-1149B-029R-001/28-35		SEDDB	10.1029/2006GC001444	CHEMICAL COMPOSITION OF SEDIMENTS SUBDUCTING AT THE IZU-BONIN TRENCH	132	PLANK, T; KELLEY, K; MURRAY, R; STERN, L	ODP185	31.3422	143.351		65.5		145.5	ICPES	SEDIMENTARY	UNKNOWN	UNKNOWN	CARBONATE		2.01	42.79	0.28	0.84	0.0253538
DSDP019-0183-035R-001/144-146		SEDDB	10.1016/S0009-2541(97)00150-2	THE CHEMICAL COMPOSITION OF SUBDUCTING SEDIMENT AND ITS CONSEQUENCES FOR THE CRUST AND MANTLE	17	PLANK, T; LANGMUIR, C	DSDP Leg 19	52.5717	-161.206		33.9		55.8	DCP	SEDIMENTARY	UNKNOWN	UNKNOWN	CARBONATE		8.24	24.68	1.64	1.17	0.168509
DSDP019-0183-035R-001/144-146		SEDDB	10.1016/0016-7037(88)90206-2	CRUSTAL RECYCLING AND THE ALEUTIAN ARC	14	KAY, R; KAY, S	DSDP Leg 19	52.5717	-161.206		33.9		55.8	DCP	SEDIMENTARY	UNKNOWN	UNKNOWN	CARBONATE		8.24	24.68	1.64	1.17	0.168509
ODP0205-1253A-003R-001/7-23		SEDDB	10.2973/odp.proc.sr.205.210.2006	BARIUM CYCLING AT THE COSTA RICA CONVERGENT MARGIN	53	SOLOMON, E; KASTNER, M; ROBERTSON, G	ODP205	9.6476	-86.1906		0.0118		23.03	ICPAES	SEDIMENTARY	UNKNOWN	UNKNOWN	CARBONATE		1.95	46.96	1.12	0.39	0.0222183
ODP0205-1253A-003R-001/7-23		SEDDB	10.2973/odp.proc.sr.205.208.2006	CHEMICAL AND ISOTOPIC COMPOSITIONS OF PORE FLUIDS AND SEDIMENTS FROM ACROSS THE MIDDLE AMERICA TRENCH OFFSHORE COSTA RICA	49	KASTNER, M; SOLOMON, E; WEI, W; CHAN, L; SAETHER, O	ODP205	9.6476	-86.1906		0.0118		23.03	ICPAES	SEDIMENTARY	UNKNOWN	UNKNOWN	CARBONATE		1.95	46.96	1.12	0.39	0.0222183
ODP0205-1253A-003R-001/7-23		SEDDB	10.1029/2004JB003276	CARBON AND NITROGEN GEOCHEMISTRY OF SEDIMENTS IN THE CENTRAL AMERICAN CONVERGENT MARGIN INSIGHTS REGARDING SUBDUCTION INPUT FLUXES, DIAGENESIS, AND PALEOPRODUCTIVITY	47	LI, L; BEBOUT, G	ODP205	9.6476	-86.1906		0.0118		23.03	ICPAES	SEDIMENTARY	UNKNOWN	UNKNOWN	CARBONATE		1.95	46.96	1.12	0.39	0.0222183
ODP0205-1253A-004R-003/100-120		SEDDB	10.1029/2004JB003276	CARBON AND NITROGEN GEOCHEMISTRY OF SEDIMENTS IN THE CENTRAL AMERICAN CONVERGENT MARGIN INSIGHTS REGARDING SUBDUCTION INPUT FLUXES, DIAGENESIS, AND PALEOPRODUCTIVITY	47	LI, L; BEBOUT, G	ODP205	9.6476	-86.1906		0.0118		23.03	ICPAES	SEDIMENTARY	UNKNOWN	UNKNOWN	CARBONATE		1.3	2.06	1.43	0.13	0.208205
ODP0205-1253A-004R-003/100-120		SEDDB	10.2973/odp.proc.ir.205.2003	PROCEEDINGS OF THE OCEAN DRILLING PROGRAM, PARTS A: INITIAL REPORTS VOLUME 205; 2003	176	MORRIS, J; VILLINGER, H; SAFFER, D; SANTELLI, C; SCHRAMM, B; SCREATON, E; SOLOMON, E; STASSER, M; THU, K; VANNUCCHI, P; KLAUS, A; CARDACE, D; CHAVAGNAC, V; CLIFT, P; HAECKEL, M; HISAMITSU, T; KASTNER, M; PFENDER, M	ODP205	9.6476	-86.1906		0.0118		23.03	ICPAES	SEDIMENTARY	UNKNOWN	UNKNOWN	CARBONATE		1.3	2.06	1.43	0.13	0.208205
ODP0205-1253A-004R-003/100-120		SEDDB	10.2973/odp.proc.sr.205.208.2006	CHEMICAL AND ISOTOPIC COMPOSITIONS OF PORE FLUIDS AND SEDIMENTS FROM ACROSS THE MIDDLE AMERICA TRENCH OFFSHORE COSTA RICA	49	KASTNER, M; SOLOMON, E; WEI, W; CHAN, L; SAETHER, O	ODP205	9.6476	-86.1906		0.0118		23.03	ICPAES	SEDIMENTARY	UNKNOWN	UNKNOWN	CARBONATE		1.3	2.06	1.43	0.13	0.208205
ODP0205-1253A-004R-003/100-120		SEDDB	10.2973/odp.proc.sr.205.210.2006	BARIUM CYCLING AT THE COSTA RICA CONVERGENT MARGIN	53	SOLOMON, E; KASTNER, M; ROBERTSON, G	ODP205	9.6476	-86.1906		0.0118		23.03	ICPAES	SEDIMENTARY	UNKNOWN	UNKNOWN	CARBONATE		1.3	2.06	1.43	0.13	0.208205
ODP0205-1253A-003R-001/7-23		SEDDB	10.2973/odp.proc.ir.205.2003	PROCEEDINGS OF THE OCEAN DRILLING PROGRAM, PARTS A: INITIAL REPORTS VOLUME 205; 2003	176	MORRIS, J; VILLINGER, H; SAFFER, D; SANTELLI, C; SCHRAMM, B; SCREATON, E; SOLOMON, E; STASSER, M; THU, K; VANNUCCHI, P; KLAUS, A; CARDACE, D; CHAVAGNAC, V; CLIFT, P; HAECKEL, M; HISAMITSU, T; KASTNER, M; PFENDER, M	ODP205	9.6476	-86.1906		0.0118		23.03	ICPAES	SEDIMENTARY	UNKNOWN	UNKNOWN	CARBONATE		1.95	46.96	1.12	0.39	0.0222183
ODP0205-1253A-001R-002/31-33		SEDDB	10.2973/odp.proc.sr.205.207.2006	GEOCHEMICAL ANALYSES OF HYDROTHERMALLY ALTERED SEDIMENTS FROM THE CONVERGENT COSTA RICAN MARGIN	52	CHAVAGNAC, V; FONT, L; MILTON, A; CROUDACE, I	ODP205	9.6476	-86.1906		5.332		23.03	XRF	SEDIMENTARY	UNKNOWN	UNKNOWN	CARBONATE		1.46	37.93	1.72	0.32	0.0202116
ODP0205-1253A-003R-003/13-16		SEDDB	10.2973/odp.proc.sr.205.207.2006	GEOCHEMICAL ANALYSES OF HYDROTHERMALLY ALTERED SEDIMENTS FROM THE CONVERGENT COSTA RICAN MARGIN	52	CHAVAGNAC, V; FONT, L; MILTON, A; CROUDACE, I	ODP205	9.6476	-86.1906		5.332		23.03	XRF	SEDIMENTARY	UNKNOWN	UNKNOWN	CARBONATE		3.25	24.09	2.18	0.47	0.0677705
ODP0205-1253A-010R-002/116-118		SEDDB	10.2973/odp.proc.sr.205.207.2006	GEOCHEMICAL ANALYSES OF HYDROTHERMALLY ALTERED SEDIMENTS FROM THE CONVERGENT COSTA RICAN MARGIN	52	CHAVAGNAC, V; FONT, L; MILTON, A; CROUDACE, I	ODP205	9.6476	-86.1906		5.332		23.03	XRF	SEDIMENTARY	UNKNOWN	UNKNOWN	CARBONATE		1.8	26.03	1.63	0.31	0.0357071
ODP0205-1253A-011R-001/19-21		SEDDB	10.2973/odp.proc.sr.205.207.2006	GEOCHEMICAL ANALYSES OF HYDROTHERMALLY ALTERED SEDIMENTS FROM THE CONVERGENT COSTA RICAN MARGIN	52	CHAVAGNAC, V; FONT, L; MILTON, A; CROUDACE, I	ODP205	9.6476	-86.1906		5.332		23.03	XRF	SEDIMENTARY	UNKNOWN	UNKNOWN	CARBONATE		1.71	25.91	1.96	0.15	0.0338203
ODP0205-1253A-003R-002/92-94		SEDDB	10.2973/odp.proc.sr.205.207.2006	GEOCHEMICAL ANALYSES OF HYDROTHERMALLY ALTERED SEDIMENTS FROM THE CONVERGENT COSTA RICAN MARGIN	52	CHAVAGNAC, V; FONT, L; MILTON, A; CROUDACE, I	ODP205	9.6476	-86.1906		5.332		23.03	XRF	SEDIMENTARY	UNKNOWN	UNKNOWN	CARBONATE		0.77	29.4	1.96	0.26	0.0135005
ODP0205-1253A-003R-003/77-79		SEDDB	10.2973/odp.proc.sr.205.207.2006	GEOCHEMICAL ANALYSES OF HYDROTHERMALLY ALTERED SEDIMENTS FROM THE CONVERGENT COSTA RICAN MARGIN	52	CHAVAGNAC, V; FONT, L; MILTON, A; CROUDACE, I	ODP205	9.6476	-86.1906		5.332		23.03	XRF	SEDIMENTARY	UNKNOWN	UNKNOWN	CARBONATE		2.44	22.05	1.61	0.37	0.056487
ODP0205-1253A-010R-002/49-51		SEDDB	10.2973/odp.proc.sr.205.207.2006	GEOCHEMICAL ANALYSES OF HYDROTHERMALLY ALTERED SEDIMENTS FROM THE CONVERGENT COSTA RICAN MARGIN	52	CHAVAGNAC, V; FONT, L; MILTON, A; CROUDACE, I	ODP205	9.6476	-86.1906		5.332		23.03	XRF	SEDIMENTARY	UNKNOWN	UNKNOWN	CARBONATE		1.45	33.92	0.9	0.13	0.0228779
ODP0205-1253A-011R-002/34-35		SEDDB	10.2973/odp.proc.sr.205.207.2006	GEOCHEMICAL ANALYSES OF HYDROTHERMALLY ALTERED SEDIMENTS FROM THE CONVERGENT COSTA RICAN MARGIN	52	CHAVAGNAC, V; FONT, L; MILTON, A; CROUDACE, I	ODP205	9.6476	-86.1906		5.332		23.03	XRF	SEDIMENTARY	UNKNOWN	UNKNOWN	CARBONATE		2.54	17.41	2.2	0.2	0.0714803
ODP0205-1253A-002R-002/28-30		SEDDB	10.2973/odp.proc.sr.205.207.2006	GEOCHEMICAL ANALYSES OF HYDROTHERMALLY ALTERED SEDIMENTS FROM THE CONVERGENT COSTA RICAN MARGIN	52	CHAVAGNAC, V; FONT, L; MILTON, A; CROUDACE, I	ODP205	9.6476	-86.1906		5.332		23.03	XRF	SEDIMENTARY	UNKNOWN	UNKNOWN	CARBONATE		1.83	35.24	2.13	0.52	0.0268215
ODP0205-1253A-004R-001/66-67		SEDDB	10.2973/odp.proc.sr.205.207.2006	GEOCHEMICAL ANALYSES OF HYDROTHERMALLY ALTERED SEDIMENTS FROM THE CONVERGENT COSTA RICAN MARGIN	52	CHAVAGNAC, V; FONT, L; MILTON, A; CROUDACE, I	ODP205	9.6476	-86.1906		5.332		23.03	XRF	SEDIMENTARY	UNKNOWN	UNKNOWN	CARBONATE		3.15	26.38	1.7	0.61	0.0611801
ODP0205-1253A-004R-004/44-46		SEDDB	10.2973/odp.proc.sr.205.207.2006	GEOCHEMICAL ANALYSES OF HYDROTHERMALLY ALTERED SEDIMENTS FROM THE CONVERGENT COSTA RICAN MARGIN	52	CHAVAGNAC, V; FONT, L; MILTON, A; CROUDACE, I	ODP205	9.6476	-86.1906		5.332		23.03	XRF	SEDIMENTARY	UNKNOWN	UNKNOWN	CARBONATE		1.25	3.73	1.86	0.18	0.124428
ODP0205-1253A-005R-001/0-5		SEDDB	10.2973/odp.proc.sr.205.207.2006	GEOCHEMICAL ANALYSES OF HYDROTHERMALLY ALTERED SEDIMENTS FROM THE CONVERGENT COSTA RICAN MARGIN	52	CHAVAGNAC, V; FONT, L; MILTON, A; CROUDACE, I	ODP205	9.6476	-86.1906		5.332		23.03	XRF	SEDIMENTARY	UNKNOWN	UNKNOWN	CARBONATE		2.14	11.59	0.52	0.28	0.096134
ODP0205-1253A-011R-001/7-9		SEDDB	10.2973/odp.proc.sr.205.207.2006	GEOCHEMICAL ANALYSES OF HYDROTHERMALLY ALTERED SEDIMENTS FROM THE CONVERGENT COSTA RICAN MARGIN	52	CHAVAGNAC, V; FONT, L; MILTON, A; CROUDACE, I	ODP205	9.6476	-86.1906		5.332		23.03	XRF	SEDIMENTARY	UNKNOWN	UNKNOWN	CARBONATE		1.33	24.47	1.66	0.14	0.0280382
ODP0205-1253A-011R-001/38-40		SEDDB	10.2973/odp.proc.sr.205.207.2006	GEOCHEMICAL ANALYSES OF HYDROTHERMALLY ALTERED SEDIMENTS FROM THE CONVERGENT COSTA RICAN MARGIN	52	CHAVAGNAC, V; FONT, L; MILTON, A; CROUDACE, I	ODP205	9.6476	-86.1906		5.332		23.03	XRF	SEDIMENTARY	UNKNOWN	UNKNOWN	CARBONATE		0.83	31.86	1.47	0.17	0.0136941
ODP0205-1253A-011R-002/2-4		SEDDB	10.2973/odp.proc.sr.205.207.2006	GEOCHEMICAL ANALYSES OF HYDROTHERMALLY ALTERED SEDIMENTS FROM THE CONVERGENT COSTA RICAN MARGIN	52	CHAVAGNAC, V; FONT, L; MILTON, A; CROUDACE, I	ODP205	9.6476	-86.1906		5.332		23.03	XRF	SEDIMENTARY	UNKNOWN	UNKNOWN	CARBONATE		3.6	18.24	2.11	0.35	0.0971404
ODP0205-1253A-003R-002/3-5		SEDDB	10.2973/odp.proc.sr.205.207.2006	GEOCHEMICAL ANALYSES OF HYDROTHERMALLY ALTERED SEDIMENTS FROM THE CONVERGENT COSTA RICAN MARGIN	52	CHAVAGNAC, V; FONT, L; MILTON, A; CROUDACE, I	ODP205	9.6476	-86.1906		5.332		23.03	XRF	SEDIMENTARY	UNKNOWN	UNKNOWN	CARBONATE		1.89	34.23	1.94	0.41	0.0286545
ODP0205-1253A-004R-001/37-39		SEDDB	10.2973/odp.proc.sr.205.207.2006	GEOCHEMICAL ANALYSES OF HYDROTHERMALLY ALTERED SEDIMENTS FROM THE CONVERGENT COSTA RICAN MARGIN	52	CHAVAGNAC, V; FONT, L; MILTON, A; CROUDACE, I	ODP205	9.6476	-86.1906		5.332		23.03	XRF	SEDIMENTARY	UNKNOWN	UNKNOWN	CARBONATE		2.36	12.51	1.87	0.32	0.0900771
ODP0205-1253A-004R-001/79-81		SEDDB	10.2973/odp.proc.sr.205.207.2006	GEOCHEMICAL ANALYSES OF HYDROTHERMALLY ALTERED SEDIMENTS FROM THE CONVERGENT COSTA RICAN MARGIN	52	CHAVAGNAC, V; FONT, L; MILTON, A; CROUDACE, I	ODP205	9.6476	-86.1906		5.332		23.03	XRF	SEDIMENTARY	UNKNOWN	UNKNOWN	CARBONATE		2.11	6.98	1.36	0.09	0.140262
ODP0205-1253A-004R-003/79-80		SEDDB	10.2973/odp.proc.sr.205.207.2006	GEOCHEMICAL ANALYSES OF HYDROTHERMALLY ALTERED SEDIMENTS FROM THE CONVERGENT COSTA RICAN MARGIN	52	CHAVAGNAC, V; FONT, L; MILTON, A; CROUDACE, I	ODP205	9.6476	-86.1906		5.332		23.03	XRF	SEDIMENTARY	UNKNOWN	UNKNOWN	CARBONATE		1.32	2.75	1.77	0.15	0.163344
ODP0205-1253A-010R-002/123-124		SEDDB	10.2973/odp.proc.sr.205.207.2006	GEOCHEMICAL ANALYSES OF HYDROTHERMALLY ALTERED SEDIMENTS FROM THE CONVERGENT COSTA RICAN MARGIN	52	CHAVAGNAC, V; FONT, L; MILTON, A; CROUDACE, I	ODP205	9.6476	-86.1906		5.332		23.03	XRF	SEDIMENTARY	UNKNOWN	UNKNOWN	CARBONATE		2.76	19.02	1.94	0.46	0.0720263
ODP0205-1253A-004R-001/15-16		SEDDB	10.2973/odp.proc.sr.205.207.2006	GEOCHEMICAL ANALYSES OF HYDROTHERMALLY ALTERED SEDIMENTS FROM THE CONVERGENT COSTA RICAN MARGIN	52	CHAVAGNAC, V; FONT, L; MILTON, A; CROUDACE, I	ODP205	9.6476	-86.1906		5.332		23.03	XRF	SEDIMENTARY	UNKNOWN	UNKNOWN	CARBONATE		1.81	25.68	1.61	0.32	0.0363813
ODP0205-1253A-010R-002/96-78		SEDDB	10.2973/odp.proc.sr.205.207.2006	GEOCHEMICAL ANALYSES OF HYDROTHERMALLY ALTERED SEDIMENTS FROM THE CONVERGENT COSTA RICAN MARGIN	52	CHAVAGNAC, V; FONT, L; MILTON, A; CROUDACE, I	ODP205	9.6476	-86.1906		5.332		23.03	XRF	SEDIMENTARY	UNKNOWN	UNKNOWN	CARBONATE		3.48	20.49	1.81	0.72	0.0847471
ODP0205-1253A-011R-002/54-56		SEDDB	10.2973/odp.proc.sr.205.207.2006	GEOCHEMICAL ANALYSES OF HYDROTHERMALLY ALTERED SEDIMENTS FROM THE CONVERGENT COSTA RICAN MARGIN	52	CHAVAGNAC, V; FONT, L; MILTON, A; CROUDACE, I	ODP205	9.6476	-86.1906		5.332		23.03	XRF	SEDIMENTARY	UNKNOWN	UNKNOWN	CARBONATE		1.39	21.81	1.41	0.27	0.0328438
ODP0205-1253A-011R-002/14-16		SEDDB	10.2973/odp.proc.sr.205.207.2006	GEOCHEMICAL ANALYSES OF HYDROTHERMALLY ALTERED SEDIMENTS FROM THE CONVERGENT COSTA RICAN MARGIN	52	CHAVAGNAC, V; FONT, L; MILTON, A; CROUDACE, I	ODP205	9.6476	-86.1906		5.332		23.03	XRF	SEDIMENTARY	UNKNOWN	UNKNOWN	CARBONATE		2.33	24.91	1.67	0.19	0.0482333
ODP0205-1253A-004R-001/43-44		SEDDB	10.2973/odp.proc.sr.205.207.2006	GEOCHEMICAL ANALYSES OF HYDROTHERMALLY ALTERED SEDIMENTS FROM THE CONVERGENT COSTA RICAN MARGIN	52	CHAVAGNAC, V; FONT, L; MILTON, A; CROUDACE, I	ODP205	9.6476	-86.1906		5.332		23.03	XRF	SEDIMENTARY	UNKNOWN	UNKNOWN	CARBONATE		0.75	22.59	1.3	0.18	0.0172559
ODP0185-1149B-016R-001/18-21		SEDDB	10.2973/odp.proc.ir.185.104.2000	PROCEEDINGS ODP, INITIAL REPORTS VOL 185, CH.4. SITE 1149	162	LUDDEN, J; PLANK, T; GUERIN, G; HAVEMAN, S; HIRONO, T; HONNOREZ, J; KELLEY, K; LARSON, R; LOZAR, F; MURRAY, R; PIETSCH, T; POCKALNY, R; ESCUTIA, C; ROUXEL, O; SCHMIDT, A; SMITH, D; SPIVACK, A; STAUDIGEL, H; STEINER, M; VALENTINE, R; SUBMITTED ON, STATUS; ,; ABRAMS, L; ALT, J; ARMSTRONG, R; BARR, S; BARTOLINI, A; CAIRNS, G; FISK, M	ODP185	31.3422	143.351		65.5		145.5	XRF	SEDIMENTARY	UNKNOWN	UNKNOWN	CARBONATE		4.98	0.51	1.05	1.705	1.10634
ODP0185-1149B-020R-001/25-35		SEDDB	10.1029/2008GC002101	Hf -Nd INPUT FLUX IN THE IZU-MARIANA SUBDUCTION ZONE AND RECYCLING OF SUBDUCTED MATERIAL IN THE MANTLE	281	CHAUVEL, C; MARINI, J-C; PLANK, T; LUDDEN, J	ODP185	31.3422	143.351		65.5		145.5	ICPES	SEDIMENTARY	UNKNOWN	UNKNOWN	CARBONATE		2.73	23.17	0.49	0.6	0.0625552
ODP0185-1149B-020R-001/25-35		SEDDB	10.1029/2006GC001444	CHEMICAL COMPOSITION OF SEDIMENTS SUBDUCTING AT THE IZU-BONIN TRENCH	132	PLANK, T; KELLEY, K; MURRAY, R; STERN, L	ODP185	31.3422	143.351		65.5		145.5	ICPES	SEDIMENTARY	UNKNOWN	UNKNOWN	CARBONATE		2.73	23.17	0.49	0.6	0.0625552
ODP0185-1149B-018R-001/9-11		SEDDB	10.2973/odp.proc.ir.185.104.2000	PROCEEDINGS ODP, INITIAL REPORTS VOL 185, CH.4. SITE 1149	162	LUDDEN, J; PLANK, T; GUERIN, G; HAVEMAN, S; HIRONO, T; HONNOREZ, J; KELLEY, K; LARSON, R; LOZAR, F; MURRAY, R; PIETSCH, T; POCKALNY, R; ESCUTIA, C; ROUXEL, O; SCHMIDT, A; SMITH, D; SPIVACK, A; STAUDIGEL, H; STEINER, M; VALENTINE, R; SUBMITTED ON, STATUS; ,; ABRAMS, L; ALT, J; ARMSTRONG, R; BARR, S; BARTOLINI, A; CAIRNS, G; FISK, M	ODP185	31.3422	143.351		65.5		145.5	XRF	SEDIMENTARY	UNKNOWN	UNKNOWN	CARBONATE		1.615	2.785	0.235	0.705	0.259631
DSDP067-0495-030R-002/40		SEDDB	10.1007/s004100050562	LOCAL AND REGIONAL VARIATIONS IN CENTRAL AMERICAN ARC LAVAS CONTROLLED BY VARIATIONS IN SUBDUCTED SEDIMENT INPUT	71	PATINO, L; CARR, M; FEIGENSON, M	DSDP Leg 67	12.4963	-91.0377		5.332		23.03	DCPAES	SEDIMENTARY	UNKNOWN	UNKNOWN	CARBONATE		0.62	45.5	0.37	0.27	0.00740357
DSDP067-0495-027R-005/113		SEDDB	10.1007/s004100050562	LOCAL AND REGIONAL VARIATIONS IN CENTRAL AMERICAN ARC LAVAS CONTROLLED BY VARIATIONS IN SUBDUCTED SEDIMENT INPUT	71	PATINO, L; CARR, M; FEIGENSON, M	DSDP Leg 67	12.4963	-91.0377		5.332		23.03	DCPAES	SEDIMENTARY	UNKNOWN	UNKNOWN	CARBONATE		0.95	39.7	0.4	0.26	0.0129743
DSDP067-0495-036R-004/49		SEDDB	10.1007/s004100050562	LOCAL AND REGIONAL VARIATIONS IN CENTRAL AMERICAN ARC LAVAS CONTROLLED BY VARIATIONS IN SUBDUCTED SEDIMENT INPUT	71	PATINO, L; CARR, M; FEIGENSON, M	DSDP Leg 67	12.4963	-91.0377		5.332		23.03	DCPAES	SEDIMENTARY	UNKNOWN	UNKNOWN	CARBONATE		0.14	53	0.12	0.08	0.00144655
DSDP067-0495-039R-003/106		SEDDB	10.1007/s004100050562	LOCAL AND REGIONAL VARIATIONS IN CENTRAL AMERICAN ARC LAVAS CONTROLLED BY VARIATIONS IN SUBDUCTED SEDIMENT INPUT	71	PATINO, L; CARR, M; FEIGENSON, M	DSDP Leg 67	12.4963	-91.0377		5.332		23.03	DCPAES	SEDIMENTARY	UNKNOWN	UNKNOWN	CARBONATE		0.24	54	0.17	0.19	0.00242905
DSDP067-0495-045R-041/25-45		SEDDB	10.1007/s004100050562	LOCAL AND REGIONAL VARIATIONS IN CENTRAL AMERICAN ARC LAVAS CONTROLLED BY VARIATIONS IN SUBDUCTED SEDIMENT INPUT	71	PATINO, L; CARR, M; FEIGENSON, M	DSDP Leg 67	12.4963	-91.0377		5.332		23.03	DCPAES	SEDIMENTARY	UNKNOWN	UNKNOWN	CARBONATE		0.21	48.1	0.31	0.21	0.00237789
DSDP067-0495-046R-001/85		SEDDB	10.1007/s004100050562	LOCAL AND REGIONAL VARIATIONS IN CENTRAL AMERICAN ARC LAVAS CONTROLLED BY VARIATIONS IN SUBDUCTED SEDIMENT INPUT	71	PATINO, L; CARR, M; FEIGENSON, M	DSDP Leg 67	12.4963	-91.0377		5.332		23.03	DCPAES	SEDIMENTARY	UNKNOWN	UNKNOWN	CARBONATE		0.28	54.2	0.27	0.19	0.00281881
DSDP067-0495-024R-007/19		SEDDB	10.1007/s004100050562	LOCAL AND REGIONAL VARIATIONS IN CENTRAL AMERICAN ARC LAVAS CONTROLLED BY VARIATIONS IN SUBDUCTED SEDIMENT INPUT	71	PATINO, L; CARR, M; FEIGENSON, M	DSDP Leg 67	12.4963	-91.0377		5.332		23.03	DCPAES	SEDIMENTARY	UNKNOWN	UNKNOWN	CARBONATE		0.88	41.3	0.43	0.26	0.0115509
DSDP067-0495-033R-005/41		SEDDB	10.1007/s004100050562	LOCAL AND REGIONAL VARIATIONS IN CENTRAL AMERICAN ARC LAVAS CONTROLLED BY VARIATIONS IN SUBDUCTED SEDIMENT INPUT	71	PATINO, L; CARR, M; FEIGENSON, M	DSDP Leg 67	12.4963	-91.0377		5.332		23.03	DCPAES	SEDIMENTARY	UNKNOWN	UNKNOWN	CARBONATE		0.2	51.4	0.13	0.08	0.00213026
DSDP067-0495-021R-007/29		SEDDB	10.1007/s004100050562	LOCAL AND REGIONAL VARIATIONS IN CENTRAL AMERICAN ARC LAVAS CONTROLLED BY VARIATIONS IN SUBDUCTED SEDIMENT INPUT	71	PATINO, L; CARR, M; FEIGENSON, M	DSDP Leg 67	12.4963	-91.0377		5.332		23.03	DCPAES	SEDIMENTARY	UNKNOWN	UNKNOWN	CARBONATE		0.85	52.4	0.33	0.17	0.00884198
DSDP067-0495-043R-005/24		SEDDB	10.1007/s004100050562	LOCAL AND REGIONAL VARIATIONS IN CENTRAL AMERICAN ARC LAVAS CONTROLLED BY VARIATIONS IN SUBDUCTED SEDIMENT INPUT	71	PATINO, L; CARR, M; FEIGENSON, M	DSDP Leg 67	12.4963	-91.0377		5.332		23.03	DCPAES	SEDIMENTARY	UNKNOWN	UNKNOWN	CARBONATE		0.04	52	0.17	0.14	0.000420573
ODP0123-0765B-035X-002/37-42		SEDDB	10.2973/odp.proc.sr.123.158.1992	GEOCHEMISTRY OF SEDIMENTS IN THE ARGO ABYSSAL PLAIN AT SITE 765: A CONTINENTAL MARGIN REFERENCE SECTION FOR SEDIMENT RECYCLING IN SUBDUCTION ZONES	195	PLANK, T; LUDDEN, J	ODP123	-15.2918	117.575		5.332		23.03	DCP	SEDIMENTARY	UNKNOWN	UNKNOWN	CARBONATE		3.2	42.11	0.77	0.518	0.0407655
ODP0123-0765B-029X-002/21-25		SEDDB	10.2973/odp.proc.sr.123.158.1992	GEOCHEMISTRY OF SEDIMENTS IN THE ARGO ABYSSAL PLAIN AT SITE 765: A CONTINENTAL MARGIN REFERENCE SECTION FOR SEDIMENT RECYCLING IN SUBDUCTION ZONES	195	PLANK, T; LUDDEN, J	ODP123	-15.2918	117.575		5.332		23.03	DCP	SEDIMENTARY	UNKNOWN	UNKNOWN	CARBONATE		1.5	45.07	0.5	0.314	0.0180241
ODP0123-0765C-011R-001/93-96		SEDDB	10.2973/odp.proc.sr.123.158.1992	GEOCHEMISTRY OF SEDIMENTS IN THE ARGO ABYSSAL PLAIN AT SITE 765: A CONTINENTAL MARGIN REFERENCE SECTION FOR SEDIMENT RECYCLING IN SUBDUCTION ZONES	195	PLANK, T; LUDDEN, J	ODP123	-15.2918	117.575		1.806		5.332	DCP	SEDIMENTARY	UNKNOWN	UNKNOWN	CARBONATE		2.99	46.38	0.38	0.342	0.0349953
ODP0123-0765B-030X-001/86-92		SEDDB	10.2973/odp.proc.sr.123.158.1992	GEOCHEMISTRY OF SEDIMENTS IN THE ARGO ABYSSAL PLAIN AT SITE 765: A CONTINENTAL MARGIN REFERENCE SECTION FOR SEDIMENT RECYCLING IN SUBDUCTION ZONES	195	PLANK, T; LUDDEN, J	ODP123	-15.2918	117.575		5.332		23.03	DCP	SEDIMENTARY	UNKNOWN	UNKNOWN	CARBONATE		3.84	38.73	0.8	0.512	0.0530486
DSDP067-0495-041R-006/53		SEDDB	10.1007/s004100050562	LOCAL AND REGIONAL VARIATIONS IN CENTRAL AMERICAN ARC LAVAS CONTROLLED BY VARIATIONS IN SUBDUCTED SEDIMENT INPUT	71	PATINO, L; CARR, M; FEIGENSON, M	DSDP Leg 67	12.4963	-91.0377		5.332		23.03	DCPAES	SEDIMENTARY	UNKNOWN	UNKNOWN	CARBONATE		0.21	56.1	0.13	0.22	0.0020469
ODP0123-0765B-016H-001/42-46		SEDDB	10.2973/odp.proc.sr.123.158.1992	GEOCHEMISTRY OF SEDIMENTS IN THE ARGO ABYSSAL PLAIN AT SITE 765: A CONTINENTAL MARGIN REFERENCE SECTION FOR SEDIMENT RECYCLING IN SUBDUCTION ZONES	195	PLANK, T; LUDDEN, J	ODP123	-15.2918	117.575		1.806		5.332	DCP	SEDIMENTARY	UNKNOWN	UNKNOWN	CARBONATE		6.76	32.62	1.093	1.153	0.108268
ODP0123-0765C-011R-001/96-97		SEDDB	10.2973/odp.proc.sr.123.158.1992	GEOCHEMISTRY OF SEDIMENTS IN THE ARGO ABYSSAL PLAIN AT SITE 765: A CONTINENTAL MARGIN REFERENCE SECTION FOR SEDIMENT RECYCLING IN SUBDUCTION ZONES	195	PLANK, T; LUDDEN, J	ODP123	-15.2918	117.575		1.806		5.332	DCP	SEDIMENTARY	UNKNOWN	UNKNOWN	CARBONATE		2.86	47.22	0.36	0.323	0.0329053
DSDP067-0495-046R-006/111		SEDDB	10.1007/s004100050562	LOCAL AND REGIONAL VARIATIONS IN CENTRAL AMERICAN ARC LAVAS CONTROLLED BY VARIATIONS IN SUBDUCTED SEDIMENT INPUT	71	PATINO, L; CARR, M; FEIGENSON, M	DSDP Leg 67	12.4963	-91.0377		5.332		23.03	DCPAES	SEDIMENTARY	UNKNOWN	UNKNOWN	CARBONATE		0.001	52.9	0.19	0.14	1.03327e-05
ODP0123-0765B-036X-002/81-86		SEDDB	10.2973/odp.proc.sr.123.158.1992	GEOCHEMISTRY OF SEDIMENTS IN THE ARGO ABYSSAL PLAIN AT SITE 765: A CONTINENTAL MARGIN REFERENCE SECTION FOR SEDIMENT RECYCLING IN SUBDUCTION ZONES	195	PLANK, T; LUDDEN, J	ODP123	-15.2918	117.575		5.332		23.03	DCP	SEDIMENTARY	UNKNOWN	UNKNOWN	CARBONATE		2.01	48.87	0.62	0.297	0.0222543
ODP0123-0765B-037X-0CC/19-25		SEDDB	10.2973/odp.proc.sr.123.158.1992	GEOCHEMISTRY OF SEDIMENTS IN THE ARGO ABYSSAL PLAIN AT SITE 765: A CONTINENTAL MARGIN REFERENCE SECTION FOR SEDIMENT RECYCLING IN SUBDUCTION ZONES	195	PLANK, T; LUDDEN, J	ODP123	-15.2918	117.575		5.332		23.03	DCP	SEDIMENTARY	UNKNOWN	UNKNOWN	CARBONATE		3.89	41.71	0.68	0.475	0.0501452
ODP0123-0765B-034X-0CC/17-23		SEDDB	10.2973/odp.proc.sr.123.158.1992	GEOCHEMISTRY OF SEDIMENTS IN THE ARGO ABYSSAL PLAIN AT SITE 765: A CONTINENTAL MARGIN REFERENCE SECTION FOR SEDIMENT RECYCLING IN SUBDUCTION ZONES	195	PLANK, T; LUDDEN, J	ODP123	-15.2918	117.575		5.332		23.03	DCP	SEDIMENTARY	UNKNOWN	UNKNOWN	CARBONATE		2.06	26.96	0.4	0.765	0.0407336
ODP0123-0765C-002R-002/90-99		SEDDB	10.2973/odp.proc.sr.123.158.1992	GEOCHEMISTRY OF SEDIMENTS IN THE ARGO ABYSSAL PLAIN AT SITE 765: A CONTINENTAL MARGIN REFERENCE SECTION FOR SEDIMENT RECYCLING IN SUBDUCTION ZONES	195	PLANK, T; LUDDEN, J	ODP123	-15.2918	117.575		0.0118		1.806	DCP	SEDIMENTARY	UNKNOWN	UNKNOWN	CARBONATE		1.88	44.49	0.568	0.207	0.0228816
ODP0123-0765C-006R-001/143-149		SEDDB	10.2973/odp.proc.sr.123.158.1992	GEOCHEMISTRY OF SEDIMENTS IN THE ARGO ABYSSAL PLAIN AT SITE 765: A CONTINENTAL MARGIN REFERENCE SECTION FOR SEDIMENT RECYCLING IN SUBDUCTION ZONES	195	PLANK, T; LUDDEN, J	ODP123	-15.2918	117.575		65.5		145.5	DCP	SEDIMENTARY	UNKNOWN	UNKNOWN	CARBONATE		2.69	43.55	0.79	0.366	0.0332149
ODP0123-0765C-025R-001/92-97		SEDDB	10.2973/odp.proc.sr.123.158.1992	GEOCHEMISTRY OF SEDIMENTS IN THE ARGO ABYSSAL PLAIN AT SITE 765: A CONTINENTAL MARGIN REFERENCE SECTION FOR SEDIMENT RECYCLING IN SUBDUCTION ZONES	195	PLANK, T; LUDDEN, J	ODP123	-15.2918	117.575		0		65.5	DCP	SEDIMENTARY	UNKNOWN	UNKNOWN	CARBONATE		3.52	45.68	0.291	0.297	0.0419195
DSDP067-0495-042R-003/50		SEDDB	10.1007/s004100050562	LOCAL AND REGIONAL VARIATIONS IN CENTRAL AMERICAN ARC LAVAS CONTROLLED BY VARIATIONS IN SUBDUCTED SEDIMENT INPUT	71	PATINO, L; CARR, M; FEIGENSON, M	DSDP Leg 67	12.4963	-91.0377		5.332		23.03	DCPAES	SEDIMENTARY	UNKNOWN	UNKNOWN	CARBONATE		0.14	48.1	0.13	0.09	0.00159294
ODP0123-0765C-005R-003/45-49		SEDDB	10.2973/odp.proc.sr.123.158.1992	GEOCHEMISTRY OF SEDIMENTS IN THE ARGO ABYSSAL PLAIN AT SITE 765: A CONTINENTAL MARGIN REFERENCE SECTION FOR SEDIMENT RECYCLING IN SUBDUCTION ZONES	195	PLANK, T; LUDDEN, J	ODP123	-15.2918	117.575		0.0118		1.806	DCP	SEDIMENTARY	UNKNOWN	UNKNOWN	CARBONATE		4.95	36.41	0.57	0.518	0.073019
ODP0123-0765C-011R-001/91-93		SEDDB	10.2973/odp.proc.sr.123.158.1992	GEOCHEMISTRY OF SEDIMENTS IN THE ARGO ABYSSAL PLAIN AT SITE 765: A CONTINENTAL MARGIN REFERENCE SECTION FOR SEDIMENT RECYCLING IN SUBDUCTION ZONES	195	PLANK, T; LUDDEN, J	ODP123	-15.2918	117.575		1.806		5.332	DCP	SEDIMENTARY	UNKNOWN	UNKNOWN	CARBONATE		3.13	45.88	0.41	0.35	0.037003
ODP0123-0765C-023R-004/62-69		SEDDB	10.2973/odp.proc.sr.123.158.1992	GEOCHEMISTRY OF SEDIMENTS IN THE ARGO ABYSSAL PLAIN AT SITE 765: A CONTINENTAL MARGIN REFERENCE SECTION FOR SEDIMENT RECYCLING IN SUBDUCTION ZONES	195	PLANK, T; LUDDEN, J	ODP123	-15.2918	117.575		0		65.5	DCP	SEDIMENTARY	UNKNOWN	UNKNOWN	CARBONATE		5.48	38.98	0.509	0.814	0.0753888
ODP0185-1149B-028R-001/52-56		SEDDB	10.1029/2006GC001444	CHEMICAL COMPOSITION OF SEDIMENTS SUBDUCTING AT THE IZU-BONIN TRENCH	132	PLANK, T; KELLEY, K; MURRAY, R; STERN, L	ODP185	31.3422	143.351		65.5		145.5	ICPES	SEDIMENTARY	UNKNOWN	UNKNOWN	CARBONATE		0.95	49.29	0.19	0.37	0.0105023
ODP0185-1149B-028R-002/48-56		SEDDB	10.1029/2006GC001444	CHEMICAL COMPOSITION OF SEDIMENTS SUBDUCTING AT THE IZU-BONIN TRENCH	132	PLANK, T; KELLEY, K; MURRAY, R; STERN, L	ODP185	31.3422	143.351		65.5		145.5	ICPES	SEDIMENTARY	UNKNOWN	UNKNOWN	CARBONATE		0.98	49.31	0.22	0.39	0.0108211
ODP0185-1149B-018R-001/41-43		SEDDB	10.1029/2006GC001444	CHEMICAL COMPOSITION OF SEDIMENTS SUBDUCTING AT THE IZU-BONIN TRENCH	132	PLANK, T; KELLEY, K; MURRAY, R; STERN, L	ODP185	31.3422	143.351		65.5		145.5	ICPES	SEDIMENTARY	UNKNOWN	UNKNOWN	CARBONATE		1.31	5.36	0.16	0.44	0.12478
ODP0185-1149B-018R-001/41-43		SEDDB	10.1029/2008GC002101	Hf -Nd INPUT FLUX IN THE IZU-MARIANA SUBDUCTION ZONE AND RECYCLING OF SUBDUCTED MATERIAL IN THE MANTLE	281	CHAUVEL, C; MARINI, J-C; PLANK, T; LUDDEN, J	ODP185	31.3422	143.351		65.5		145.5	ICPES	SEDIMENTARY	UNKNOWN	UNKNOWN	CARBONATE		1.31	5.36	0.16	0.44	0.12478
ODP0185-1149B-028R-001/52-56		SEDDB	10.1029/2008GC002101	Hf -Nd INPUT FLUX IN THE IZU-MARIANA SUBDUCTION ZONE AND RECYCLING OF SUBDUCTED MATERIAL IN THE MANTLE	281	CHAUVEL, C; MARINI, J-C; PLANK, T; LUDDEN, J	ODP185	31.3422	143.351		65.5		145.5	ICPES	SEDIMENTARY	UNKNOWN	UNKNOWN	CARBONATE		0.95	49.29	0.19	0.37	0.0105023
LOG095-N49//70-71		SEDDB	10.1016/j.margeo.2007.09.003	TRACING DUST INPUT TO THE MID-ATLANTIC RIDGE BETWEEN 14 DEGREES 45'N AND 36 DEGREES 14'N: GEOCHEMICAL AND Sr ISOTOPE STUDY	253	CHAVAGNAC, V; LAIR, M; MILTON, J; LLOYD, A; CROUDACE, I; PALMER, M; GREEN, D; CHERKASHEV, G	LOGACHEV 1995	14.7475	-44.9398		0		1.806	XRF	SEDIMENTARY	UNKNOWN	UNKNOWN	CARBONATE		5.01	39.25	1.01	0.75	0.067761
LOG095-N49/50-51		SEDDB	10.1016/j.margeo.2007.09.003	TRACING DUST INPUT TO THE MID-ATLANTIC RIDGE BETWEEN 14 DEGREES 45'N AND 36 DEGREES 14'N: GEOCHEMICAL AND Sr ISOTOPE STUDY	253	CHAVAGNAC, V; LAIR, M; MILTON, J; LLOYD, A; CROUDACE, I; PALMER, M; GREEN, D; CHERKASHEV, G	LOGACHEV 1995	14.7475	-44.9398		0		1.806	XRF	SEDIMENTARY	UNKNOWN	UNKNOWN	CARBONATE		5.1	38.67	1	0.85	0.0698897
LOG095-N49/20-21		SEDDB	10.1016/j.margeo.2007.09.003	TRACING DUST INPUT TO THE MID-ATLANTIC RIDGE BETWEEN 14 DEGREES 45'N AND 36 DEGREES 14'N: GEOCHEMICAL AND Sr ISOTOPE STUDY	253	CHAVAGNAC, V; LAIR, M; MILTON, J; LLOYD, A; CROUDACE, I; PALMER, M; GREEN, D; CHERKASHEV, G	LOGACHEV 1995	14.7475	-44.9398		0		1.806	XRF	SEDIMENTARY	UNKNOWN	UNKNOWN	CARBONATE		1.98	50.72	1.21	0.26	0.0209261
LOG095-N43/10-13		SEDDB	10.1016/j.margeo.2007.09.003	TRACING DUST INPUT TO THE MID-ATLANTIC RIDGE BETWEEN 14 DEGREES 45'N AND 36 DEGREES 14'N: GEOCHEMICAL AND Sr ISOTOPE STUDY	253	CHAVAGNAC, V; LAIR, M; MILTON, J; LLOYD, A; CROUDACE, I; PALMER, M; GREEN, D; CHERKASHEV, G	LOGACHEV 1995	14.749	-44.9836		0		0.0118	XRF	SEDIMENTARY	UNKNOWN	UNKNOWN	CARBONATE		3.69	45.33	2.02	0.53	0.0426937
LOG095-N49/78-80		SEDDB	10.1016/j.margeo.2007.09.003	TRACING DUST INPUT TO THE MID-ATLANTIC RIDGE BETWEEN 14 DEGREES 45'N AND 36 DEGREES 14'N: GEOCHEMICAL AND Sr ISOTOPE STUDY	253	CHAVAGNAC, V; LAIR, M; MILTON, J; LLOYD, A; CROUDACE, I; PALMER, M; GREEN, D; CHERKASHEV, G	LOGACHEV 1995	14.7475	-44.9398		0		1.806	XRF	SEDIMENTARY	UNKNOWN	UNKNOWN	CARBONATE		5.14	38.88	1.04	0.78	0.0700802
LOG095-N49/30-31		SEDDB	10.1016/j.margeo.2007.09.003	TRACING DUST INPUT TO THE MID-ATLANTIC RIDGE BETWEEN 14 DEGREES 45'N AND 36 DEGREES 14'N: GEOCHEMICAL AND Sr ISOTOPE STUDY	253	CHAVAGNAC, V; LAIR, M; MILTON, J; LLOYD, A; CROUDACE, I; PALMER, M; GREEN, D; CHERKASHEV, G	LOGACHEV 1995	14.7475	-44.9398		0		1.806	XRF	SEDIMENTARY	UNKNOWN	UNKNOWN	CARBONATE		2.9	46.58	1.96	0.46	0.0327568
LOG095-N49/40-41		SEDDB	10.1016/j.margeo.2007.09.003	TRACING DUST INPUT TO THE MID-ATLANTIC RIDGE BETWEEN 14 DEGREES 45'N AND 36 DEGREES 14'N: GEOCHEMICAL AND Sr ISOTOPE STUDY	253	CHAVAGNAC, V; LAIR, M; MILTON, J; LLOYD, A; CROUDACE, I; PALMER, M; GREEN, D; CHERKASHEV, G	LOGACHEV 1995	14.7475	-44.9398		0		1.806	XRF	SEDIMENTARY	UNKNOWN	UNKNOWN	CARBONATE		5.2	38.54	0.83	0.8	0.0718216
LOG095-N43/20-22		SEDDB	10.1016/j.margeo.2007.09.003	TRACING DUST INPUT TO THE MID-ATLANTIC RIDGE BETWEEN 14 DEGREES 45'N AND 36 DEGREES 14'N: GEOCHEMICAL AND Sr ISOTOPE STUDY	253	CHAVAGNAC, V; LAIR, M; MILTON, J; LLOYD, A; CROUDACE, I; PALMER, M; GREEN, D; CHERKASHEV, G	LOGACHEV 1995	14.749	-44.9836		0		1.806	XRF	SEDIMENTARY	UNKNOWN	UNKNOWN	CARBONATE		3.75	44.82	1.6	0.51	0.0442277
LOG095-N43/30-33		SEDDB	10.1016/j.margeo.2007.09.003	TRACING DUST INPUT TO THE MID-ATLANTIC RIDGE BETWEEN 14 DEGREES 45'N AND 36 DEGREES 14'N: GEOCHEMICAL AND Sr ISOTOPE STUDY	253	CHAVAGNAC, V; LAIR, M; MILTON, J; LLOYD, A; CROUDACE, I; PALMER, M; GREEN, D; CHERKASHEV, G	LOGACHEV 1995	14.749	-44.9836		0		1.806	XRF	SEDIMENTARY	UNKNOWN	UNKNOWN	CARBONATE		5.37	38.46	1.64	0.74	0.0730378
DSDP019-0183-039R-001/095-097		SEDDB	10.1016/S0009-2541(97)00150-2	THE CHEMICAL COMPOSITION OF SUBDUCTING SEDIMENT AND ITS CONSEQUENCES FOR THE CRUST AND MANTLE	17	PLANK, T; LANGMUIR, C	DSDP Leg 19	52.5717	-161.206			53		DCP	SEDIMENTARY	UNKNOWN	UNKNOWN	CARBONATE		3.51	40.38	0.39	0.78	0.0467961
DSDP019-0183-039R-001/095-097		SEDDB	10.1016/j.gca.2011.07.046	THE Hf-Nd ISOTOPIC COMPOSITION OF MARINE SEDIMENTS	481	VERVOORT, J; PLANK, T; PRYTULAK, J	DSDP Leg 19	52.5717	-161.206			53		DCP	SEDIMENTARY	UNKNOWN	UNKNOWN	CARBONATE		3.51	40.38	0.39	0.78	0.0467961
KS-8		GEOROC	10.1134/S0742046309060013	THE KARYMSKII VOLCANIC CENTER: VOLCANIC ROCK GEOCHEMISTRY		PREDOVSKIY, A. A.; FEDOTOV, ZH. A.; AKHMEDOV, A. M.		69.17	29.81	0.01	542	1521	2500	NOT GIVEN	SEDIMENTARY	UNKNOWN	UNKNOWN	CHALK		0.48	49.07	0.09	0.03	0.00536175
D162977		USGS		Geochemistry of rock samples from the National Geochemical Database: U.S. Geological Survey, Reston, VA.	U.S. Geological Survey	USGS		40.5	-105.125	0.01				UNKNOWN	SEDIMENTARY	UNKNOWN	UNKNOWN	CHALK		7.94	27.1	0.23	1.67	0.154093
W171467		USGS		Geochemistry of rock samples from the National Geochemical Database: U.S. Geological Survey, Reston, VA.	U.S. Geological Survey	USGS		39.3833	-72.0833	0.01				UNKNOWN	SEDIMENTARY	UNKNOWN	UNKNOWN	CHALK		8.1	17.9	1.9	1.4	0.217556
W171468		USGS		Geochemistry of rock samples from the National Geochemical Database: U.S. Geological Survey, Reston, VA.	U.S. Geological Survey	USGS		39.35	-72.0667	0.01				UNKNOWN	SEDIMENTARY	UNKNOWN	UNKNOWN	CHALK		2	39.8	0.84	0.39	0.0269293
11		GEOROC	10.1016/j.precamres.2004.09.006	GEOCHEMISTRY OF PRECAMBRIAN CARBONATE INTERCALATED IN PILLOWS AND ITS HOST BASALT: IMPLICATIONS FOR THE REE COMPOSITION OF CIRCA 3.4 GA SEAWATER	PREC. RESEARCH	YAMAMOTO, KOSHI; ITOH, N.; MATSUMOTO, TAKUYA; TANAKA, TSUYOSHI; ADACHI, M.		-20.8167	119.517	0.01				XRF	SEDIMENTARY	UNKNOWN	UNKNOWN	DOLOMITE		0.095	29.57	0	0.01	0.00176418
3-3		GEOROC	10.1016/j.epsl.2008.08.006	(U-TH)/HE DATING OF KIMBERLITES - A CASE STUDY FROM NORTH-EASTERN KANSAS		PREDOVSKIY, A. A.; MELEZHIK, V. A.; BOLOTOV, V. I.; FEDOTOV, ZH. A.; BASALAEV, A. A.; KOZLOV, N. E.; IVANOV, A. A.		64.8	34	0.01	542	1521	2500	NOT GIVEN	SEDIMENTARY	UNKNOWN	UNKNOWN	DOLOMITE		2.9	27.22	0.21	0.12	0.0579592
TYA-3		GEOROC	10.1029/JB093iB05p04933	GEOCHEMICAL AND EXPERIMENTAL STUDY OF THE GENESIS OF MAGMAS OF REUNION ISLAND, INDIAN OCEAN		PREDOVSKIY, A. A.; FEDOTOV, ZH. A.; AKHMEDOV, A. M.		69.35	30.9	0.01	542	1521	2500	NOT GIVEN	SEDIMENTARY	UNKNOWN	UNKNOWN	DOLOMITE		1.58	16.83	0.3	1	0.0490401
6-23		GEOROC	10.1016/j.jseaes.2013.04.001	PETROCHEMICAL FEATURES OF MIOCENE VOLCANISM AROUND THE CUBUKLUDAG GRABEN AND KARABURUN PENINSULA, WESTERN TURKEY: IMPLICATIONS FOR CRUSTAL MELTING RELATED SILICIC VOLCANISM		PREDOVSKIY, A. A.; MELEZHIK, V. A.; BOLOTOV, V. I.; FEDOTOV, ZH. A.; BASALAEV, A. A.; KOZLOV, N. E.; IVANOV, A. A.		69.34	30.15	0.01	542	1521	2500	NOT GIVEN	SEDIMENTARY	UNKNOWN	UNKNOWN	DOLOMITE		0.42	28.27	0.03	0.11	0.00813323
LP-5		GEOROC	10.1180/002646100549634	PETROGRAPHY AND MINERAL CHEMISTRY OF MANTLE XENOLITHS IN A CARBONATE-RICH MELILITITIC TUFF FROM MT. VULTURE VOLCANO, SOUTHERN ITALY		PREDOVSKIY, A. A.; FEDOTOV, ZH. A.; AKHMEDOV, A. M.		69.39	30.15	0.01	542	1521	2500	NOT GIVEN	SEDIMENTARY	UNKNOWN	UNKNOWN	DOLOMITE		0.14	28	0.24	0.2	0.00271364
TYA-2		GEOROC	10.1016/j.lithos.2016.03.017	MAGMATIC EVOLUTION OF THE EARLY PLIOCENE ETRÜSK STRATOVOLCANO, EASTERN ANATOLIAN COLLISION ZONE, TURKEY		PREDOVSKIY, A. A.; FEDOTOV, ZH. A.; AKHMEDOV, A. M.		69.35	30.9	0.01	542	1521	2500	NOT GIVEN	SEDIMENTARY	UNKNOWN	UNKNOWN	DOLOMITE		0.82	22.42	0.36	0.9	0.0193457
5-20		GEOROC	10.1016/j.tecto.2009.11.013	STRUCTURE AND EVOLUTION OF THE LITHOSPHERIC MANTLE BENEATH SIBERIAN CRATON, THERMOBAROMETRIC STUDY		PREDOVSKIY, A. A.; MELEZHIK, V. A.; BOLOTOV, V. I.; FEDOTOV, ZH. A.; BASALAEV, A. A.; KOZLOV, N. E.; IVANOV, A. A.		69.34	30.15	0.01	542	1521	2500	NOT GIVEN	SEDIMENTARY	UNKNOWN	UNKNOWN	DOLOMITE		1.34	21.22	0.44	0.12	0.0339333
2-9		GEOROC	10.1130/2006.2412(07)	DIVERSE VOLCANISM IN SOUTHEASTERN GUATEMALA: THE ROLE OF CRUSTAL CONTAMINATION		PREDOVSKIY, A. A.; MELEZHIK, V. A.; BOLOTOV, V. I.; FEDOTOV, ZH. A.; BASALAEV, A. A.; KOZLOV, N. E.; IVANOV, A. A.		69.42	30.4	0.01	542	1521	2500	NOT GIVEN	SEDIMENTARY	UNKNOWN	UNKNOWN	DOLOMITE		0.75	17.7	0.17	0.38	0.0227842
A66A		GEOROC	10.1016/j.lithos.2016.02.005	CARBONATITE ASSOCIATED WITH ULTRAMAFIC DIATREMES IN THE AVON VOLCANIC DISTRICT, MISSOURI, USA: FIELD, PETROGRAPHIC, AND GEOCHEMICAL CONSTRAINTS	LITHOS	SHAVERS, E. J.; GHULAM, A.; ENCARNACION, J. P.; BRIDGES, D. L.; LUETKEMEYER, P. B.		37.76	-90.21	0.01	251	275	299	XRF	SEDIMENTARY	UNKNOWN	UNKNOWN	DOLOMITE		1.39	28.61	0.08	0.17	0.0265236
LM-11		GEOROC	10.1007/s00410-008-0292-2	MILLENNIAL TIMESCALE RESOLUTION OF RHYOLITE MAGMA RECHARGE AT TARAWERA VOLCANO: INSIGHTS FROM QUARTZ CHEMISTRY AND MELT INCLUSIONS		PREDOVSKIY, A. A.; FEDOTOV, ZH. A.; AKHMEDOV, A. M.		69.39	30.83	0.01	542	1521	2500	NOT GIVEN	SEDIMENTARY	UNKNOWN	UNKNOWN	DOLOMITE		0.75	39.17	0.05	0.07	0.0104931
IYA-3		GEOROC	10.1016/j.gca.2010.09.027	HIGHLY DEPLETED HADEAN MANTLE RESERVOIRS IN THE SOURCES OF EARLY ARCHEAN ARC-LIKE ROCKS, ISUA SUPRACRUSTAL BELT, SOUTHERN WEST GREENLAND		PREDOVSKIY, A. A.; FEDOTOV, ZH. A.; AKHMEDOV, A. M.		69.37	30.53	0.01	542	1521	2500	NOT GIVEN	SEDIMENTARY	UNKNOWN	UNKNOWN	DOLOMITE		4.92	18.05	0.36	2.1	0.137703
10		GEOROC	10.1016/j.precamres.2004.09.006	GEOCHEMISTRY OF PRECAMBRIAN CARBONATE INTERCALATED IN PILLOWS AND ITS HOST BASALT: IMPLICATIONS FOR THE REE COMPOSITION OF CIRCA 3.4 GA SEAWATER	PREC. RESEARCH	YAMAMOTO, KOSHI; ITOH, N.; MATSUMOTO, TAKUYA; TANAKA, TSUYOSHI; ADACHI, M.		-20.8167	119.517	0.01				XRF	SEDIMENTARY	UNKNOWN	UNKNOWN	DOLOMITE		0.016	29.06	0	0	0.000302401
3-3		GEOROC	10.1080/08120099508728211	THOLEIITIC AND HIGH-MG MAFIC/ULTRAMAFIC SILLS IN THE EASTERN GOLDFIELDS PROVINCE, WESTERN AUSTRALIA: IMPLICATIONS FOR TECTONIC SETTINGS		PREDOVSKIY, A. A.; MELEZHIK, V. A.; BOLOTOV, V. I.; FEDOTOV, ZH. A.; BASALAEV, A. A.; KOZLOV, N. E.; IVANOV, A. A.		64.8	34	0.01	542	1521	2500	NOT GIVEN	SEDIMENTARY	UNKNOWN	UNKNOWN	DOLOMITE		0.45	28.19	0.09	0.1	0.00872393
KR-7		GEOROC	10.1080/00288306.1980.10424146	K-AR AGE, COMPOSITION, AND ORIGIN OF MESOZOIC MAFIC ROCKS RELATED TO FERRAR GROUP, PENSACOLA MOUNTAINS, ANTARCTICA		PREDOVSKIY, A. A.; FEDOTOV, ZH. A.; AKHMEDOV, A. M.		69.49	30.33	0.01	542	1521	2500	NOT GIVEN	SEDIMENTARY	UNKNOWN	UNKNOWN	DOLOMITE		1.79	25.36	0.05	0.6	0.0381622
2-6		GEOROC	10.1016/j.lithos.2010.08.011	E WILLOURAN BASIC PROVINCE OF SOUTH AUSTRALIA: ITS RELATION TO THE GUIBEI LARGE IGNEOUS PROVINCE IN SOUTH CHINA AND THE BREAKUP OF RODINIA		PREDOVSKIY, A. A.; MELEZHIK, V. A.; BOLOTOV, V. I.; FEDOTOV, ZH. A.; BASALAEV, A. A.; KOZLOV, N. E.; IVANOV, A. A.		69.34	30.15	0.01	542	1521	2500	NOT GIVEN	SEDIMENTARY	UNKNOWN	UNKNOWN	DOLOMITE		0.52	31.21	0.33	0.45	0.00898807
OSD 32-93		GEOROC	10.1016/j.lithos.2009.03.039	KIMBERLITE FROM WEKUSKO LAKE, MANITOBA: ACTUALLY A DIAMOND-INDICATOR-BEARING DOLOMITE CARBONATITE	LITHOS	CHAKHMOURADIAN, A. R.; BÖHM, C. O.; DEMENY, A.; REGUIR, E. P.; HEGNER, E.; CREASER, R. A.; CHEN, WEI; YANG, PANSEOK		54.75	-99.83	0.01	470	470	470	ICPAES/ICPMS	SEDIMENTARY	UNKNOWN	UNKNOWN	DOLOMITE		0.21	30.23	0.33	0.08	0.00377225
L111		GEOROC	10.1016/j.lithos.2016.02.005	CARBONATITE ASSOCIATED WITH ULTRAMAFIC DIATREMES IN THE AVON VOLCANIC DISTRICT, MISSOURI, USA: FIELD, PETROGRAPHIC, AND GEOCHEMICAL CONSTRAINTS	LITHOS	SHAVERS, E. J.; GHULAM, A.; ENCARNACION, J. P.; BRIDGES, D. L.; LUETKEMEYER, P. B.		37.76	-90.21	0.01	251	275	299	XRF	SEDIMENTARY	UNKNOWN	UNKNOWN	DOLOMITE		3.36	21.94	0.22	1.58	0.0799647
8-27		GEOROC	10.1016/j.gr.2013.05.019	THE CARBONATED SOURCE REGION OF CENOZOIC MAFIC AND ULTRA-MAFIC LAVAS FROM WESTERN QINLING: IMPLICATIONS FOR EASTERN MANTLE EXTRUSION IN THE NORTHEASTERN MARGIN OF THE TIBETAN PLATEAU		PREDOVSKIY, A. A.; MELEZHIK, V. A.; BOLOTOV, V. I.; FEDOTOV, ZH. A.; BASALAEV, A. A.; KOZLOV, N. E.; IVANOV, A. A.		69.42	30.4	0.01	542	1521	2500	NOT GIVEN	SEDIMENTARY	UNKNOWN	UNKNOWN	DOLOMITE		1.93	27.33	0.27	0.41	0.0381061
9-20		GEOROC	10.1016/j.lithos.2010.08.012	RELATIONSHIP BETWEEN MONOGENETIC MAGMATISM AND STRATOVOLCANOES IN WESTERN MEXICO: THE ROLE OF LOW-PRESSURE MAGMATIC PROCESSES		PREDOVSKIY, A. A.; MELEZHIK, V. A.; BOLOTOV, V. I.; FEDOTOV, ZH. A.; BASALAEV, A. A.; KOZLOV, N. E.; IVANOV, A. A.		67.1	35.23	0.01	542	1521	2500	NOT GIVEN	SEDIMENTARY	UNKNOWN	UNKNOWN	DOLOMITE		2.42	25.68	0.37	0.45	0.0505729
9-27		GEOROC	10.1007/S00410-014-1035-1	SR-ND ISOTOPE SYSTEMATICS OF XENOLITHS IN CENOZOIC VOLCANIC ROCKS FROM SW JAPAN		PREDOVSKIY, A. A.; MELEZHIK, V. A.; BOLOTOV, V. I.; FEDOTOV, ZH. A.; BASALAEV, A. A.; KOZLOV, N. E.; IVANOV, A. A.		66.5	32.57	0.01	542	1521	2500	NOT GIVEN	SEDIMENTARY	UNKNOWN	UNKNOWN	DOLOMITE		2.76	22.46	0.59	0.83	0.064543
3-5		GEOROC	10.1016/0012-821X(81)90057-1	ISLAND ARC CHARACTER AND LATE PRECAMBRIAN AGE OF VOLCANICS AT WADI SHWAS, HIJAZ, SAUDI ARABIA: GEOCHEMICAL EVIDENCE AND SR AND ND ISOTOPIC EVIDENCE		PREDOVSKIY, A. A.; MELEZHIK, V. A.; BOLOTOV, V. I.; FEDOTOV, ZH. A.; BASALAEV, A. A.; KOZLOV, N. E.; IVANOV, A. A.		69.34	30.15	0.01	542	1521	2500	NOT GIVEN	SEDIMENTARY	UNKNOWN	UNKNOWN	DOLOMITE		1.47	42.82	0.02	0.54	0.018707
H8C B241		GEOROC	10.1007/s00710-006-0177-x	NEW EVIDENCE FROM A CALCITE-DOLOMITE CARBONATITE DYKE FOR THE MAGMATIC ORIGIN OF THE MASSIVE BAYAN OBO ORE-BEARING DOLOMITE MARBLE, INNER MONGOLIA, CHINA	MINERAL. PETROL.	LE BAS, M. J.; XUEMING, Y.; TAYLOR, R. N.; SPIRO, B.; MILTON, J. A.; PEISHAN, Z.		41.8083	109.96	0.01				XRF	SEDIMENTARY	UNKNOWN	UNKNOWN	DOLOMITE		0.21	26.25	0	0.07	0.00438693
KR-8		GEOROC	10.1130/B26300.1	ON THE GABBRO OF THE CAPE OF MUROTO, SHIKOKU ISLAND, JAPAN. PART 2		PREDOVSKIY, A. A.; FEDOTOV, ZH. A.; AKHMEDOV, A. M.		69.49	30.33	0.01	542	1521	2500	NOT GIVEN	SEDIMENTARY	UNKNOWN	UNKNOWN	DOLOMITE		0.24	17.92	0.04	0.24	0.00728315
LP-12		GEOROC	10.1016/S0377-0273(99)00038-4	THE BASALTS AND PHONOLITES OF THE RHÖN, THEIR DISTRIBUTION AND CHEMICAL COMPOSITION		PREDOVSKIY, A. A.; FEDOTOV, ZH. A.; AKHMEDOV, A. M.		69.39	30.15	0.01	542	1521	2500	NOT GIVEN	SEDIMENTARY	UNKNOWN	UNKNOWN	DOLOMITE		0.13	13.92	0.03	0.06	0.00510632
9		GEOROC	10.1016/j.precamres.2004.09.006	GEOCHEMISTRY OF PRECAMBRIAN CARBONATE INTERCALATED IN PILLOWS AND ITS HOST BASALT: IMPLICATIONS FOR THE REE COMPOSITION OF CIRCA 3.4 GA SEAWATER	PREC. RESEARCH	YAMAMOTO, KOSHI; ITOH, N.; MATSUMOTO, TAKUYA; TANAKA, TSUYOSHI; ADACHI, M.		-20.8167	119.517	0.01				XRF	SEDIMENTARY	UNKNOWN	UNKNOWN	DOLOMITE		0.07	28.46	0	0.012	0.00135056
BO63		GEOROC	10.1007/BF01164647	CARBONATITE DYKES AT BAYAN OBO, INNER MONGOLIA, CHINA	MINERAL. PETROL.	LE BAS, M. J.; KELLER, J.; KEJIE, TAO; WALL, F.; WILLIAMS, C. T.; ZHANG, PEISHAN		42	110	0.01				XRF	SEDIMENTARY	UNKNOWN	UNKNOWN	DOLOMITE		0.01	31.91	0	0.03	0.000172024
A62C		GEOROC	10.1016/j.lithos.2016.02.005	CARBONATITE ASSOCIATED WITH ULTRAMAFIC DIATREMES IN THE AVON VOLCANIC DISTRICT, MISSOURI, USA: FIELD, PETROGRAPHIC, AND GEOCHEMICAL CONSTRAINTS	LITHOS	SHAVERS, E. J.; GHULAM, A.; ENCARNACION, J. P.; BRIDGES, D. L.; LUETKEMEYER, P. B.		37.76	-90.21	0.01	251	275	299	XRF	SEDIMENTARY	UNKNOWN	UNKNOWN	DOLOMITE		3.37	25.57	0.15	0.88	0.0705686
4-25		GEOROC	10.1080/00288306.1977.10427596	PALEOMAGNETISM, K-AR DATING AND TECTONIC INTERPRETATION OF UPPER CRETACEOUS AND CENOZOIC VOLCANIC ROCKS OF THE CHATHAM ISLANDS, NEW ZEALAND		PREDOVSKIY, A. A.; MELEZHIK, V. A.; BOLOTOV, V. I.; FEDOTOV, ZH. A.; BASALAEV, A. A.; KOZLOV, N. E.; IVANOV, A. A.		69.47	31.07	0.01	542	1521	2500	NOT GIVEN	SEDIMENTARY	UNKNOWN	UNKNOWN	DOLOMITE		3.27	19.21	1.26	0.76	0.086345
KR-6		GEOROC	10.1139/e17-086	AM-ND GEOCHEMISTRY AND U-PB GEOCHRONOLOGY OF THE PREISSAC AND LAMOTTE LEUCOGRANITES, ABITIBI SUBPROVINCE		PREDOVSKIY, A. A.; FEDOTOV, ZH. A.; AKHMEDOV, A. M.		69.49	30.33	0.01	542	1521	2500	NOT GIVEN	SEDIMENTARY	UNKNOWN	UNKNOWN	DOLOMITE		0.59	15.28	0.07	0.35	0.0208374
6		GEOROC	10.1016/j.precamres.2004.09.006	GEOCHEMISTRY OF PRECAMBRIAN CARBONATE INTERCALATED IN PILLOWS AND ITS HOST BASALT: IMPLICATIONS FOR THE REE COMPOSITION OF CIRCA 3.4 GA SEAWATER	PREC. RESEARCH	YAMAMOTO, KOSHI; ITOH, N.; MATSUMOTO, TAKUYA; TANAKA, TSUYOSHI; ADACHI, M.		-20.8167	119.517	0.01				XRF	SEDIMENTARY	UNKNOWN	UNKNOWN	DOLOMITE		0.047	28.21	0	0.006	0.000914951
TR-4		GEOROC	10.1111/j.1440-1738.1998.00205.x	CAUSES OF SPATIAL COMPOSITIONAL VARIATIONS IN MARIANA ARC LAVAS: TRACE ELEMENT EVIDENCE		PREDOVSKIY, A. A.; FEDOTOV, ZH. A.; AKHMEDOV, A. M.		69.43	30.6	0.01	542	1521	2500	NOT GIVEN	SEDIMENTARY	UNKNOWN	UNKNOWN	DOLOMITE		0.41	24.98	0.18	0.48	0.00885585
7-4		GEOROC	10.1016/j.chemgeo.2014.08.014	SUBDUCTION-RELATED ENRICHMENT OF THE NEAPOLITAN VOLCANOES (SOUTHERN ITALY) MANTLE SOURCE: NEW CONSTRAINTS ON THE CHARACTERISTICS OF THE SLAB-DERIVED COMPONENTS		PREDOVSKIY, A. A.; MELEZHIK, V. A.; BOLOTOV, V. I.; FEDOTOV, ZH. A.; BASALAEV, A. A.; KOZLOV, N. E.; IVANOV, A. A.		64.8	34	0.01	542	1521	2500	NOT GIVEN	SEDIMENTARY	UNKNOWN	UNKNOWN	DOLOMITE		3.74	32.54	0.38	0.52	0.0618857
KYA-1		GEOROC	10.1016/j.precamres.2014.02.016	K.AR RADIOMETRIC CHRONOLOGY OF MIOCENE VOLCANICS IN EASTERN MOROCCO: TECTONIC AND MAGMATOLOGIC IMPLICATIONS		PREDOVSKIY, A. A.; FEDOTOV, ZH. A.; AKHMEDOV, A. M.		69.35	30.33	0.01	542	1521	2500	NOT GIVEN	SEDIMENTARY	UNKNOWN	UNKNOWN	DOLOMITE		0.88	30.19	0.1	0.8	0.0157149
LP-13		GEOROC	10.1016/j.jvolgeores.2016.04.030	EVOLUTION OF THE 120 KA CALDERA-FORMING ERUPTION OF KUTCHARO VOLCANO, EASTERN HOKKAIDO, JAPAN: GEOLOGIC AND PETROLOGIC EVIDENCE FOR MULTIPLE VENT SYSTEMS AND RAPID GENERATION OF PYROCLASTIC FLOW		PREDOVSKIY, A. A.; FEDOTOV, ZH. A.; AKHMEDOV, A. M.		69.39	30.15	0.01	542	1521	2500	NOT GIVEN	SEDIMENTARY	UNKNOWN	UNKNOWN	DOLOMITE		0.54	22.91	0.02	0.11	0.0128987
SV-3/1946		GEOROC	10.1016/S0377-0273(96)	CHEMICAL AND ISOTOPIC SIGNATURES OF THE BASEMENT ROCKS FROM THE CAMPI FLEGREI GEOTHERMAL FIELD (NAPLES, SOUTHERN ITALY): INFERENCES ABOUT THE ORIGIN AND EVOLUTION OF ITS HYDROTHERMAL FLUIDS	J. VOLCANOL. GEOTHERM. RES.	CAPRARELLI, G.; TSUTSUMI, M.; TURI, B.		40.81	14.07	0.01	0.01	1.305	2.6	XRF	SEDIMENTARY	UNKNOWN	UNKNOWN	DOLOMITE		15.36	15.64	1.68	5.09	0.417971
BO62		GEOROC	10.1007/BF01164647	CARBONATITE DYKES AT BAYAN OBO, INNER MONGOLIA, CHINA	MINERAL. PETROL.	LE BAS, M. J.; KELLER, J.; KEJIE, TAO; WALL, F.; WILLIAMS, C. T.; ZHANG, PEISHAN		42	110	0.01				XRF	SEDIMENTARY	UNKNOWN	UNKNOWN	DOLOMITE		0.08	32.45	0.04	0.03	0.0013518
7		GEOROC	10.1016/j.precamres.2004.09.006	GEOCHEMISTRY OF PRECAMBRIAN CARBONATE INTERCALATED IN PILLOWS AND ITS HOST BASALT: IMPLICATIONS FOR THE REE COMPOSITION OF CIRCA 3.4 GA SEAWATER	PREC. RESEARCH	YAMAMOTO, KOSHI; ITOH, N.; MATSUMOTO, TAKUYA; TANAKA, TSUYOSHI; ADACHI, M.		-20.8167	119.517	0.01				XRF	SEDIMENTARY	UNKNOWN	UNKNOWN	DOLOMITE		0.082	28.57	0	0.016	0.00157586
2-6		GEOROC	10.1007/s00445-007-0150-5	KATLA VOLCANO, ICELAND: MAGMA COMPOSITION, DYNAMICS AND ERUPTION FREQUENCY AS RECORDED BY HOLOCENE TEPHRA LAYERS		PREDOVSKIY, A. A.; MELEZHIK, V. A.; BOLOTOV, V. I.; FEDOTOV, ZH. A.; BASALAEV, A. A.; KOZLOV, N. E.; IVANOV, A. A.		69.42	30.4	0.01	542	1521	2500	NOT GIVEN	SEDIMENTARY	UNKNOWN	UNKNOWN	DOLOMITE		1.02	32.47	0.02	0.22	0.0171747
IYA-4		GEOROC	10.1130/SPE268-p95	EASTERN NORTH AMERICAN FLOOD BASALTS IN THE CONTEXT OF THE INCIPIENT BREAKUP OF PANGEA		PREDOVSKIY, A. A.; FEDOTOV, ZH. A.; AKHMEDOV, A. M.		69.37	30.53	0.01	542	1521	2500	NOT GIVEN	SEDIMENTARY	UNKNOWN	UNKNOWN	DOLOMITE		0.9	34.43	0.12	0.7	0.0141415
5-20		GEOROC	10.1093/petrology/egt059	OXYGEN AND STRONTIUM ISOTOPIC INVESTIGATIONS ON THE ORIGIN OF VOLCANISM IN THE IZU-VOLCANO-MARIANA ISLAND ARC		PREDOVSKIY, A. A.; MELEZHIK, V. A.; BOLOTOV, V. I.; FEDOTOV, ZH. A.; BASALAEV, A. A.; KOZLOV, N. E.; IVANOV, A. A.		69.42	30.4	0.01	542	1521	2500	NOT GIVEN	SEDIMENTARY	UNKNOWN	UNKNOWN	DOLOMITE		0.81	25.85	0.14	0.59	0.0168981
4-4		GEOROC	10.1127/0935-1221/2005/0017-0423	MINERAL INCLUSIONS IN DIAMONDS FROM THE PANDA KIMBERLITE, SLAVE PROVINCE, CANADA		PREDOVSKIY, A. A.; MELEZHIK, V. A.; BOLOTOV, V. I.; FEDOTOV, ZH. A.; BASALAEV, A. A.; KOZLOV, N. E.; IVANOV, A. A.		69.34	30.15	0.01	542	1521	2500	NOT GIVEN	SEDIMENTARY	UNKNOWN	UNKNOWN	DOLOMITE		1.74	27.31	0.02	0.32	0.0347285
8		GEOROC	10.1016/j.precamres.2004.09.006	GEOCHEMISTRY OF PRECAMBRIAN CARBONATE INTERCALATED IN PILLOWS AND ITS HOST BASALT: IMPLICATIONS FOR THE REE COMPOSITION OF CIRCA 3.4 GA SEAWATER	PREC. RESEARCH	YAMAMOTO, KOSHI; ITOH, N.; MATSUMOTO, TAKUYA; TANAKA, TSUYOSHI; ADACHI, M.		-20.8167	119.517	0.01				XRF	SEDIMENTARY	UNKNOWN	UNKNOWN	DOLOMITE		0.052	29.59	0	0.01	0.000965004
KR-9		GEOROC	10.1007/s00410-009-0399-0	CRYSTALLOCHEMISTRY AND ORIGIN OF PYROXENES IN KOMATIITES		PREDOVSKIY, A. A.; FEDOTOV, ZH. A.; AKHMEDOV, A. M.		69.49	30.33	0.01	542	1521	2500	NOT GIVEN	SEDIMENTARY	UNKNOWN	UNKNOWN	DOLOMITE		0.13	26.3	0.02	0.18	0.002702
88/152		GEOROC	10.1007/BF01164647	CARBONATITE DYKES AT BAYAN OBO, INNER MONGOLIA, CHINA	MINERAL. PETROL.	LE BAS, M. J.; KELLER, J.; KEJIE, TAO; WALL, F.; WILLIAMS, C. T.; ZHANG, PEISHAN		42	110	0.01				XRF	SEDIMENTARY	UNKNOWN	UNKNOWN	DOLOMITE		0	34.1	0	0	0
2-5		GEOROC	10.1016/j.jvolgeores.2007.08.019	SILICIC VOLCANISM AT LJOSUFJÖLL, ICELAND: INSIGHTS INTO EVOLUTION AND ERUPTIVE HISTORY FROM AR-AR DATING		PREDOVSKIY, A. A.; MELEZHIK, V. A.; BOLOTOV, V. I.; FEDOTOV, ZH. A.; BASALAEV, A. A.; KOZLOV, N. E.; IVANOV, A. A.		67.1	35.23	0.01	542	1521	2500	NOT GIVEN	SEDIMENTARY	UNKNOWN	UNKNOWN	DOLOMITE		8.17	0.38	2.26	1.44	1.36888
MF-1/1599		GEOROC	10.1016/S0377-0273(96)	CHEMICAL AND ISOTOPIC SIGNATURES OF THE BASEMENT ROCKS FROM THE CAMPI FLEGREI GEOTHERMAL FIELD (NAPLES, SOUTHERN ITALY): INFERENCES ABOUT THE ORIGIN AND EVOLUTION OF ITS HYDROTHERMAL FLUIDS	J. VOLCANOL. GEOTHERM. RES.	CAPRARELLI, G.; TSUTSUMI, M.; TURI, B.		40.81	14.07	0.01	0.01	1.305	2.6	XRF	SEDIMENTARY	UNKNOWN	UNKNOWN	DOLOMITE		9.9	24.28	0.85	2.09	0.206821
KR-11		GEOROC	10.2465/ganko1941.79.289	WHOLE-ROCK AND GLASS MAJOR-ELEMENT GEOCHEMISTRY OF KILAUEA VOLCANO, HAWAII, NEAR-VENT ERUPTIVE PRODUCTS: SEPTEMBER 1994 THROUGH SEPTEMBER 2001		PREDOVSKIY, A. A.; FEDOTOV, ZH. A.; AKHMEDOV, A. M.		69.49	30.33	0.01	542	1521	2500	NOT GIVEN	SEDIMENTARY	UNKNOWN	UNKNOWN	DOLOMITE		0.59	20.78	0.01	0.22	0.01549
88/150		GEOROC	10.1007/BF01164647	CARBONATITE DYKES AT BAYAN OBO, INNER MONGOLIA, CHINA	MINERAL. PETROL.	LE BAS, M. J.; KELLER, J.; KEJIE, TAO; WALL, F.; WILLIAMS, C. T.; ZHANG, PEISHAN		42	110	0.01				XRF	SEDIMENTARY	UNKNOWN	UNKNOWN	DOLOMITE		0.31	30.62	0.06	0.03	0.00554746
D101862		USGS		Geochemistry of rock samples from the National Geochemical Database: U.S. Geological Survey, Reston, VA.	U.S. Geological Survey	USGS		39.9667	-112.067	0.01	67	67	67	UNKNOWN	SEDIMENTARY	UNKNOWN	UNKNOWN	DOLOMITE		0.83	30.05	0.05	0.31	0.0150553
D115516		USGS		Geochemistry of rock samples from the National Geochemical Database: U.S. Geological Survey, Reston, VA.	U.S. Geological Survey	USGS		32.75	-107.25	0.01	69	69	69	UNKNOWN	SEDIMENTARY	UNKNOWN	UNKNOWN	DOLOMITE		0.9	27.9	0.08	0.27	0.0175707
D115548		USGS		Geochemistry of rock samples from the National Geochemical Database: U.S. Geological Survey, Reston, VA.	U.S. Geological Survey	USGS		41.5	-111.883	0.01	67	67	67	UNKNOWN	SEDIMENTARY	UNKNOWN	UNKNOWN	DOLOMITE		0.55	28.5	1.4	0.27	0.0100944
D115550		USGS		Geochemistry of rock samples from the National Geochemical Database: U.S. Geological Survey, Reston, VA.	U.S. Geological Survey	USGS		38.5	-105.133	0.01	69	69	69	UNKNOWN	SEDIMENTARY	UNKNOWN	UNKNOWN	DOLOMITE		0.7	27.6	2.4	0.19	0.0128663
D115590		USGS		Geochemistry of rock samples from the National Geochemical Database: U.S. Geological Survey, Reston, VA.	U.S. Geological Survey	USGS		40.5	-111.5	0.01	67	67	67	UNKNOWN	SEDIMENTARY	UNKNOWN	UNKNOWN	DOLOMITE		0.1	29.7	1.5	0.08	0.00176587
D115606		USGS		Geochemistry of rock samples from the National Geochemical Database: U.S. Geological Survey, Reston, VA.	U.S. Geological Survey	USGS		38.5	-105	0.01	69	69	69	UNKNOWN	SEDIMENTARY	UNKNOWN	UNKNOWN	DOLOMITE		1	28.1	0.09	0.11	0.0194442
D115608		USGS		Geochemistry of rock samples from the National Geochemical Database: U.S. Geological Survey, Reston, VA.	U.S. Geological Survey	USGS		37.25	-115.25	0.01	67	67	67	UNKNOWN	SEDIMENTARY	UNKNOWN	UNKNOWN	DOLOMITE		0.1	30.1	0.9	0.07	0.00177431
D115620		USGS		Geochemistry of rock samples from the National Geochemical Database: U.S. Geological Survey, Reston, VA.	U.S. Geological Survey	USGS		45.6333	-112.633	0.01	67	67	67	UNKNOWN	SEDIMENTARY	UNKNOWN	UNKNOWN	DOLOMITE		1.1	28.6	3	0.08	0.0192664
D115623		USGS		Geochemistry of rock samples from the National Geochemical Database: U.S. Geological Survey, Reston, VA.	U.S. Geological Survey	USGS		37.25	-115.25	0.01	67	67	67	UNKNOWN	SEDIMENTARY	UNKNOWN	UNKNOWN	DOLOMITE		0.48	29.2	0.08	0.11	0.00898615
D115640		USGS		Geochemistry of rock samples from the National Geochemical Database: U.S. Geological Survey, Reston, VA.	U.S. Geological Survey	USGS		45.6333	-112.633	0.01	67	67	67	UNKNOWN	SEDIMENTARY	UNKNOWN	UNKNOWN	DOLOMITE		0.5	30.7	0.12	0.16	0.00888628
D115669		USGS		Geochemistry of rock samples from the National Geochemical Database: U.S. Geological Survey, Reston, VA.	U.S. Geological Survey	USGS		38.5	-105.133	0.01	69	69	69	UNKNOWN	SEDIMENTARY	UNKNOWN	UNKNOWN	DOLOMITE		1.4	27.1	0.12	0.17	0.0281561
D115670		USGS		Geochemistry of rock samples from the National Geochemical Database: U.S. Geological Survey, Reston, VA.	U.S. Geological Survey	USGS		38.5	-105.133	0.01	69	69	69	UNKNOWN	SEDIMENTARY	UNKNOWN	UNKNOWN	DOLOMITE		0.7	25.9	0.1	0.05	0.0147757
D115707		USGS		Geochemistry of rock samples from the National Geochemical Database: U.S. Geological Survey, Reston, VA.	U.S. Geological Survey	USGS		41.6333	-111.633	0.01	67	67	67	UNKNOWN	SEDIMENTARY	UNKNOWN	UNKNOWN	DOLOMITE		0.24	21.5	0.08	0.89	0.00596417
D115721		USGS		Geochemistry of rock samples from the National Geochemical Database: U.S. Geological Survey, Reston, VA.	U.S. Geological Survey	USGS		32.75	-108.25	0.01	69	69	69	UNKNOWN	SEDIMENTARY	UNKNOWN	UNKNOWN	DOLOMITE		0.37	28.2	0.08	0.05	0.0071803
D115728		USGS		Geochemistry of rock samples from the National Geochemical Database: U.S. Geological Survey, Reston, VA.	U.S. Geological Survey	USGS		40	-113.883	0.01	69	69	69	UNKNOWN	SEDIMENTARY	UNKNOWN	UNKNOWN	DOLOMITE		0.5	30.5	1.5	0.53	0.00853635
D115742		USGS		Geochemistry of rock samples from the National Geochemical Database: U.S. Geological Survey, Reston, VA.	U.S. Geological Survey	USGS		38.6333	-106.383	0.01	69	69	69	UNKNOWN	SEDIMENTARY	UNKNOWN	UNKNOWN	DOLOMITE		0.6	30.3	1.7	0.13	0.0103261
D115794		USGS		Geochemistry of rock samples from the National Geochemical Database: U.S. Geological Survey, Reston, VA.	U.S. Geological Survey	USGS		36	-111.883	0.01	67	67	67	UNKNOWN	SEDIMENTARY	UNKNOWN	UNKNOWN	DOLOMITE		1.4	26.1	2.3	0.72	0.0268798
D115818		USGS		Geochemistry of rock samples from the National Geochemical Database: U.S. Geological Survey, Reston, VA.	U.S. Geological Survey	USGS		38.5	-105	0.01	69	69	69	UNKNOWN	SEDIMENTARY	UNKNOWN	UNKNOWN	DOLOMITE		0.6	27.3	0.9	0.07	0.0117046
D115823		USGS		Geochemistry of rock samples from the National Geochemical Database: U.S. Geological Survey, Reston, VA.	U.S. Geological Survey	USGS		37.25	-115.25	0.01	67	67	67	UNKNOWN	SEDIMENTARY	UNKNOWN	UNKNOWN	DOLOMITE		0.29	30.4	0.08	0.03	0.00522393
D115829		USGS		Geochemistry of rock samples from the National Geochemical Database: U.S. Geological Survey, Reston, VA.	U.S. Geological Survey	USGS		32.75	-107.25	0.01	69	69	69	UNKNOWN	SEDIMENTARY	UNKNOWN	UNKNOWN	DOLOMITE		0.7	28.7	1.3	0.27	0.0128005
D115843		USGS		Geochemistry of rock samples from the National Geochemical Database: U.S. Geological Survey, Reston, VA.	U.S. Geological Survey	USGS		32.75	-108.25	0.01	69	69	69	UNKNOWN	SEDIMENTARY	UNKNOWN	UNKNOWN	DOLOMITE		0.4	28.6	0.08	0.04	0.00765589
D115898		USGS		Geochemistry of rock samples from the National Geochemical Database: U.S. Geological Survey, Reston, VA.	U.S. Geological Survey	USGS		36.6333	-115.25	0.01	67	67	67	UNKNOWN	SEDIMENTARY	UNKNOWN	UNKNOWN	DOLOMITE		0.2	30.1	3.1	0.1	0.0033327
D115900		USGS		Geochemistry of rock samples from the National Geochemical Database: U.S. Geological Survey, Reston, VA.	U.S. Geological Survey	USGS		39.25	-112.133	0.01	69	68	67	UNKNOWN	SEDIMENTARY	UNKNOWN	UNKNOWN	DOLOMITE		0.2	29.7	2	0.14	0.00347724
D115921		USGS		Geochemistry of rock samples from the National Geochemical Database: U.S. Geological Survey, Reston, VA.	U.S. Geological Survey	USGS		38.6333	-106.383	0.01	69	69	69	UNKNOWN	SEDIMENTARY	UNKNOWN	UNKNOWN	DOLOMITE		0.1	30.8	0.42	0.11	0.00175784
D115938		USGS		Geochemistry of rock samples from the National Geochemical Database: U.S. Geological Survey, Reston, VA.	U.S. Geological Survey	USGS		38.5	-105	0.01	69	69	69	UNKNOWN	SEDIMENTARY	UNKNOWN	UNKNOWN	DOLOMITE		0.2	26.2	1.5	0.11	0.00397698
D115939		USGS		Geochemistry of rock samples from the National Geochemical Database: U.S. Geological Survey, Reston, VA.	U.S. Geological Survey	USGS		45.5	-112.5	0.01	67	67	67	UNKNOWN	SEDIMENTARY	UNKNOWN	UNKNOWN	DOLOMITE		0.1	31.7	0.5	0.1	0.0017051
D115940		USGS		Geochemistry of rock samples from the National Geochemical Database: U.S. Geological Survey, Reston, VA.	U.S. Geological Survey	USGS		39.8833	-113.75	0.01	67	67	67	UNKNOWN	SEDIMENTARY	UNKNOWN	UNKNOWN	DOLOMITE		0.4	30.5	1.1	0.1	0.00696262
D115953		USGS		Geochemistry of rock samples from the National Geochemical Database: U.S. Geological Survey, Reston, VA.	U.S. Geological Survey	USGS		39.25	-112.133	0.01	69	68	67	UNKNOWN	SEDIMENTARY	UNKNOWN	UNKNOWN	DOLOMITE		0.4	30	0.5	0.22	0.00718364
D115985		USGS		Geochemistry of rock samples from the National Geochemical Database: U.S. Geological Survey, Reston, VA.	U.S. Geological Survey	USGS		38.5	-105.133	0.01	69	69	69	UNKNOWN	SEDIMENTARY	UNKNOWN	UNKNOWN	DOLOMITE		1.1	28.1	2.4	0.33	0.0198315
D115997		USGS		Geochemistry of rock samples from the National Geochemical Database: U.S. Geological Survey, Reston, VA.	U.S. Geological Survey	USGS		32.75	-107.25	0.01	69	69	69	UNKNOWN	SEDIMENTARY	UNKNOWN	UNKNOWN	DOLOMITE		0.3	26.2	0.85	0.15	0.00608972
D126185		USGS		Geochemistry of rock samples from the National Geochemical Database: U.S. Geological Survey, Reston, VA.	U.S. Geological Survey	USGS		34.8667	-112.867	0.01	67	67	67	UNKNOWN	SEDIMENTARY	UNKNOWN	UNKNOWN	DOLOMITE		5.8	17.7	0.15	3	0.162372
D126186		USGS		Geochemistry of rock samples from the National Geochemical Database: U.S. Geological Survey, Reston, VA.	U.S. Geological Survey	USGS		34.8667	-112.75	0.01	67	67	67	UNKNOWN	SEDIMENTARY	UNKNOWN	UNKNOWN	DOLOMITE		1.4	27.5	0.05	0.9	0.0273833
D126189		USGS		Geochemistry of rock samples from the National Geochemical Database: U.S. Geological Survey, Reston, VA.	U.S. Geological Survey	USGS		34.8667	-112.75	0.01	67	67	67	UNKNOWN	SEDIMENTARY	UNKNOWN	UNKNOWN	DOLOMITE		5.7	21.7	0.25	2.6	0.13338
D126191		USGS		Geochemistry of rock samples from the National Geochemical Database: U.S. Geological Survey, Reston, VA.	U.S. Geological Survey	USGS		34.8667	-112.75	0.01	67	67	67	UNKNOWN	SEDIMENTARY	UNKNOWN	UNKNOWN	DOLOMITE		1.4	28.8	0.15	0.55	0.0262769
D126194		USGS		Geochemistry of rock samples from the National Geochemical Database: U.S. Geological Survey, Reston, VA.	U.S. Geological Survey	USGS		34.8667	-112.867	0.01	67	67	67	UNKNOWN	SEDIMENTARY	UNKNOWN	UNKNOWN	DOLOMITE		5.7	17.4	0.15	3	0.16205
D126203		USGS		Geochemistry of rock samples from the National Geochemical Database: U.S. Geological Survey, Reston, VA.	U.S. Geological Survey	USGS		34.8667	-112.75	0.01	67	67	67	UNKNOWN	SEDIMENTARY	UNKNOWN	UNKNOWN	DOLOMITE		5.7	20.4	0.06	3.1	0.140406
D126174		USGS		Geochemistry of rock samples from the National Geochemical Database: U.S. Geological Survey, Reston, VA.	U.S. Geological Survey	USGS		34.8667	-112.75	0.01	67	67	67	UNKNOWN	SEDIMENTARY	UNKNOWN	UNKNOWN	DOLOMITE		1.4	27.7	0.07	0.8	0.0272295
D132104		USGS		Geochemistry of rock samples from the National Geochemical Database: U.S. Geological Survey, Reston, VA.	U.S. Geological Survey	USGS		40.8833	-109.75	0.01	71	71	71	UNKNOWN	SEDIMENTARY	UNKNOWN	UNKNOWN	DOLOMITE		1.36	13.5	0.12	0.48	0.0537622
D132078		USGS		Geochemistry of rock samples from the National Geochemical Database: U.S. Geological Survey, Reston, VA.	U.S. Geological Survey	USGS		40.8833	-109.75	0.01	71	71	71	UNKNOWN	SEDIMENTARY	UNKNOWN	UNKNOWN	DOLOMITE		5.7	30.5	0.95	0.86	0.0982328
D132102		USGS		Geochemistry of rock samples from the National Geochemical Database: U.S. Geological Survey, Reston, VA.	U.S. Geological Survey	USGS		40.8833	-109.75	0.01	71	71	71	UNKNOWN	SEDIMENTARY	UNKNOWN	UNKNOWN	DOLOMITE		1.55	18	0.1	0.22	0.0467212
D133672		USGS		Geochemistry of rock samples from the National Geochemical Database: U.S. Geological Survey, Reston, VA.	U.S. Geological Survey	USGS		39.5	-116.133	0.01	73	73	73	UNKNOWN	SEDIMENTARY	UNKNOWN	UNKNOWN	DOLOMITE		0.48	29	0.02	0.21	0.00904621
D139038		USGS		Geochemistry of rock samples from the National Geochemical Database: U.S. Geological Survey, Reston, VA.	U.S. Geological Survey	USGS		38.5417	-116.4	0.01	73	73	73	UNKNOWN	SEDIMENTARY	UNKNOWN	UNKNOWN	DOLOMITE		0.27	28	0.08	0.17	0.00526361
D139039		USGS		Geochemistry of rock samples from the National Geochemical Database: U.S. Geological Survey, Reston, VA.	U.S. Geological Survey	USGS		38.55	-116.4	0.01	73	73	73	UNKNOWN	SEDIMENTARY	UNKNOWN	UNKNOWN	DOLOMITE		1.3	26.5	0.14	0.23	0.0266786
D139040		USGS		Geochemistry of rock samples from the National Geochemical Database: U.S. Geological Survey, Reston, VA.	U.S. Geological Survey	USGS		38.55	-116.4	0.01	73	73	73	UNKNOWN	SEDIMENTARY	UNKNOWN	UNKNOWN	DOLOMITE		0.7	24.7	0.07	0.2	0.0154514
D141116		USGS		Geochemistry of rock samples from the National Geochemical Database: U.S. Geological Survey, Reston, VA.	U.S. Geological Survey	USGS		40.8833	-116.35	0.01	69	69	69	UNKNOWN	SEDIMENTARY	UNKNOWN	UNKNOWN	DOLOMITE		0.27	26	0.02	0.07	0.00569053
D142214		USGS		Geochemistry of rock samples from the National Geochemical Database: U.S. Geological Survey, Reston, VA.	U.S. Geological Survey	USGS		37.6419	-90.9114	0.01	67	67	67	UNKNOWN	SEDIMENTARY	UNKNOWN	UNKNOWN	DOLOMITE		2	30	0.06	0.5	0.0361917
D142220		USGS		Geochemistry of rock samples from the National Geochemical Database: U.S. Geological Survey, Reston, VA.	U.S. Geological Survey	USGS		37.4739	-90.9094	0.01	67	67	67	UNKNOWN	SEDIMENTARY	UNKNOWN	UNKNOWN	DOLOMITE		2	25	0.04	0.7	0.043158
D142221		USGS		Geochemistry of rock samples from the National Geochemical Database: U.S. Geological Survey, Reston, VA.	U.S. Geological Survey	USGS		37.4722	-90.9136	0.01	67	67	67	UNKNOWN	SEDIMENTARY	UNKNOWN	UNKNOWN	DOLOMITE		1	32	0.06	0.1	0.0171028
D142222		USGS		Geochemistry of rock samples from the National Geochemical Database: U.S. Geological Survey, Reston, VA.	U.S. Geological Survey	USGS		37.6861	-90.7094	0.01	67	67	67	UNKNOWN	SEDIMENTARY	UNKNOWN	UNKNOWN	DOLOMITE		1	32	0.06	0.3	0.0170398
D142235		USGS		Geochemistry of rock samples from the National Geochemical Database: U.S. Geological Survey, Reston, VA.	U.S. Geological Survey	USGS		37.6861	-90.7094	0.01	67	67	67	UNKNOWN	SEDIMENTARY	UNKNOWN	UNKNOWN	DOLOMITE		1	32	0.04	0.4	0.0170179
D142215		USGS		Geochemistry of rock samples from the National Geochemical Database: U.S. Geological Survey, Reston, VA.	U.S. Geological Survey	USGS		37.6861	-90.7117	0.01	67	67	67	UNKNOWN	SEDIMENTARY	UNKNOWN	UNKNOWN	DOLOMITE		1	45	0.02	0.3	0.0121522
D142216		USGS		Geochemistry of rock samples from the National Geochemical Database: U.S. Geological Survey, Reston, VA.	U.S. Geological Survey	USGS		37.6883	-90.7094	0.01	67	67	67	UNKNOWN	SEDIMENTARY	UNKNOWN	UNKNOWN	DOLOMITE		3	30	0.05	1.1	0.0536727
D142217		USGS		Geochemistry of rock samples from the National Geochemical Database: U.S. Geological Survey, Reston, VA.	U.S. Geological Survey	USGS		37.4739	-90.9094	0.01	67	67	67	UNKNOWN	SEDIMENTARY	UNKNOWN	UNKNOWN	DOLOMITE		12	26	0.04	1.5	0.244758
D142218		USGS		Geochemistry of rock samples from the National Geochemical Database: U.S. Geological Survey, Reston, VA.	U.S. Geological Survey	USGS		37.685	-90.7094	0.01	67	67	67	UNKNOWN	SEDIMENTARY	UNKNOWN	UNKNOWN	DOLOMITE		1	33	0.06	0.1	0.0165864
D142219		USGS		Geochemistry of rock samples from the National Geochemical Database: U.S. Geological Survey, Reston, VA.	U.S. Geological Survey	USGS		37.6861	-90.7072	0.01	67	67	67	UNKNOWN	SEDIMENTARY	UNKNOWN	UNKNOWN	DOLOMITE		2	32	0.06	0.4	0.0340168
D143925		USGS		Geochemistry of rock samples from the National Geochemical Database: U.S. Geological Survey, Reston, VA.	U.S. Geological Survey	USGS		40.875	-116.25	0.01	55	64	73	UNKNOWN	SEDIMENTARY	UNKNOWN	UNKNOWN	DOLOMITE		3.4	27.3	0.09	1.6	0.0659102
D143926		USGS		Geochemistry of rock samples from the National Geochemical Database: U.S. Geological Survey, Reston, VA.	U.S. Geological Survey	USGS		40.875	-116.25	0.01	55	64	73	UNKNOWN	SEDIMENTARY	UNKNOWN	UNKNOWN	DOLOMITE		4.5	28.8	0.12	1.6	0.0827726
D144201		USGS		Geochemistry of rock samples from the National Geochemical Database: U.S. Geological Survey, Reston, VA.	U.S. Geological Survey	USGS		38.6167	-117.117	0.01	55	64	73	UNKNOWN	SEDIMENTARY	UNKNOWN	UNKNOWN	DOLOMITE		4.6	16.3	0.32	2.3	0.140701
D144207		USGS		Geochemistry of rock samples from the National Geochemical Database: U.S. Geological Survey, Reston, VA.	U.S. Geological Survey	USGS		39	-116.617	0.01	55	64	73	UNKNOWN	SEDIMENTARY	UNKNOWN	UNKNOWN	DOLOMITE		3.3	30.6	0.03	0.75	0.0583297
D143927		USGS		Geochemistry of rock samples from the National Geochemical Database: U.S. Geological Survey, Reston, VA.	U.S. Geological Survey	USGS		40.875	-116.25	0.01	55	64	73	UNKNOWN	SEDIMENTARY	UNKNOWN	UNKNOWN	DOLOMITE		3.8	31.4	0.05	1.4	0.064661
D149407		USGS		Geochemistry of rock samples from the National Geochemical Database: U.S. Geological Survey, Reston, VA.	U.S. Geological Survey	USGS		39.6667	-116.75	0.01	73	73	73	UNKNOWN	SEDIMENTARY	UNKNOWN	UNKNOWN	DOLOMITE		5.8	29.1	0.72	1.9	0.103159
D155189		USGS		Geochemistry of rock samples from the National Geochemical Database: U.S. Geological Survey, Reston, VA.	U.S. Geological Survey	USGS		38.5269	-116.89	0.01	59	64.5	70	UNKNOWN	SEDIMENTARY	UNKNOWN	UNKNOWN	DOLOMITE		0.5	25.5	0.02	0.05	0.0107492
D155199		USGS		Geochemistry of rock samples from the National Geochemical Database: U.S. Geological Survey, Reston, VA.	U.S. Geological Survey	USGS		38.7042	-117.26	0.01	59	64.5	70	UNKNOWN	SEDIMENTARY	UNKNOWN	UNKNOWN	DOLOMITE		1.9	19.5	0.02	0.35	0.0529017
D155195		USGS		Geochemistry of rock samples from the National Geochemical Database: U.S. Geological Survey, Reston, VA.	U.S. Geological Survey	USGS		38.4922	-117.199	0.01	59	64.5	70	UNKNOWN	SEDIMENTARY	UNKNOWN	UNKNOWN	DOLOMITE		2.4	21	0.09	0.44	0.0617613
D173852		USGS		Geochemistry of rock samples from the National Geochemical Database: U.S. Geological Survey, Reston, VA.	U.S. Geological Survey	USGS		43.4083	-108.179	0.01	69	69	69	UNKNOWN	SEDIMENTARY	UNKNOWN	UNKNOWN	DOLOMITE		0.75	31.1	0.06	0.425	0.0131158
D173966		USGS		Geochemistry of rock samples from the National Geochemical Database: U.S. Geological Survey, Reston, VA.	U.S. Geological Survey	USGS		44.0917	-113.338	0.01	69	69	69	UNKNOWN	SEDIMENTARY	UNKNOWN	UNKNOWN	DOLOMITE		0.895	38	0.02	0.674	0.0127949
D205725		USGS		Geochemistry of rock samples from the National Geochemical Database: U.S. Geological Survey, Reston, VA.	U.S. Geological Survey	USGS		38.375	-106.25	0.01	68	68	68	UNKNOWN	SEDIMENTARY	UNKNOWN	UNKNOWN	DOLOMITE		1.3	25.8	0.01	0.21	0.0275318
D205721		USGS		Geochemistry of rock samples from the National Geochemical Database: U.S. Geological Survey, Reston, VA.	U.S. Geological Survey	USGS		38.375	-106.25	0.01	68	68	68	UNKNOWN	SEDIMENTARY	UNKNOWN	UNKNOWN	DOLOMITE		5.4	14.7	0.14	1.6	0.187979
D205722		USGS		Geochemistry of rock samples from the National Geochemical Database: U.S. Geological Survey, Reston, VA.	U.S. Geological Survey	USGS		38.375	-106.25	0.01	68	68	68	UNKNOWN	SEDIMENTARY	UNKNOWN	UNKNOWN	DOLOMITE		1.5	27.6	0.02	0.38	0.0295882
D205723		USGS		Geochemistry of rock samples from the National Geochemical Database: U.S. Geological Survey, Reston, VA.	U.S. Geological Survey	USGS		38.375	-106.25	0.01	68	68	68	UNKNOWN	SEDIMENTARY	UNKNOWN	UNKNOWN	DOLOMITE		1.2	29.6	0.01	0.1	0.0222149
D205724		USGS		Geochemistry of rock samples from the National Geochemical Database: U.S. Geological Survey, Reston, VA.	U.S. Geological Survey	USGS		38.375	-106.25	0.01	68	68	68	UNKNOWN	SEDIMENTARY	UNKNOWN	UNKNOWN	DOLOMITE		1.6	22.6	0.08	0.26	0.0384975
D205733		USGS		Geochemistry of rock samples from the National Geochemical Database: U.S. Geological Survey, Reston, VA.	U.S. Geological Survey	USGS		38.375	-106.25	0.01	68	68	68	UNKNOWN	SEDIMENTARY	UNKNOWN	UNKNOWN	DOLOMITE		0.98	23.8	0.03	0.08	0.0225448
D205739		USGS		Geochemistry of rock samples from the National Geochemical Database: U.S. Geological Survey, Reston, VA.	U.S. Geological Survey	USGS		38.375	-106.25	0.01	68	68	68	UNKNOWN	SEDIMENTARY	UNKNOWN	UNKNOWN	DOLOMITE		1.9	25.9	0.08	0.5	0.0397246
D205726		USGS		Geochemistry of rock samples from the National Geochemical Database: U.S. Geological Survey, Reston, VA.	U.S. Geological Survey	USGS		38.375	-106.25	0.01	68	68	68	UNKNOWN	SEDIMENTARY	UNKNOWN	UNKNOWN	DOLOMITE		0.59	28.6	0.03	0.07	0.0113032
D205727		USGS		Geochemistry of rock samples from the National Geochemical Database: U.S. Geological Survey, Reston, VA.	U.S. Geological Survey	USGS		38.375	-106.25	0.01	68	68	68	UNKNOWN	SEDIMENTARY	UNKNOWN	UNKNOWN	DOLOMITE		8.3	10.1	0.09	1.6	0.409491
D205728		USGS		Geochemistry of rock samples from the National Geochemical Database: U.S. Geological Survey, Reston, VA.	U.S. Geological Survey	USGS		38.375	-106.25	0.01	68	68	68	UNKNOWN	SEDIMENTARY	UNKNOWN	UNKNOWN	DOLOMITE		2	26.5	0.16	0.57	0.0407091
D205729		USGS		Geochemistry of rock samples from the National Geochemical Database: U.S. Geological Survey, Reston, VA.	U.S. Geological Survey	USGS		38.375	-106.25	0.01	68	68	68	UNKNOWN	SEDIMENTARY	UNKNOWN	UNKNOWN	DOLOMITE		3.5	15.7	0.02	0.91	0.118231
D205730		USGS		Geochemistry of rock samples from the National Geochemical Database: U.S. Geological Survey, Reston, VA.	U.S. Geological Survey	USGS		38.375	-106.25	0.01	68	68	68	UNKNOWN	SEDIMENTARY	UNKNOWN	UNKNOWN	DOLOMITE		7.1	7.4	0.04	1.6	0.464937
D255303		USGS		Geochemistry of rock samples from the National Geochemical Database: U.S. Geological Survey, Reston, VA.	U.S. Geological Survey	USGS		38	-109.625	0.01	70	70	70	XRF	SEDIMENTARY	UNKNOWN	UNKNOWN	DOLOMITE		15.8	0.35	0.43	2.07	4.40706
D260785		USGS		Geochemistry of rock samples from the National Geochemical Database: U.S. Geological Survey, Reston, VA.	U.S. Geological Survey	USGS		42.875	-102.75	0.01	15	15	15	XRF	SEDIMENTARY	UNKNOWN	UNKNOWN	DOLOMITE		6.22	17.9	0.78	1.54	0.17501
D265909		USGS		Geochemistry of rock samples from the National Geochemical Database: U.S. Geological Survey, Reston, VA.	U.S. Geological Survey	USGS		36.6083	-112.7	0.01	71	71	71	XRF	SEDIMENTARY	UNKNOWN	UNKNOWN	DOLOMITE		0.49	11.2	0.19	0.15	0.0234821
D275549		USGS		Geochemistry of rock samples from the National Geochemical Database: U.S. Geological Survey, Reston, VA.	U.S. Geological Survey	USGS		37.0697	-113.671	0.01				XRF	SEDIMENTARY	UNKNOWN	UNKNOWN	DOLOMITE		1.18	17.6	0.18	0.18	0.0362681
D325575		USGS		Geochemistry of rock samples from the National Geochemical Database: U.S. Geological Survey, Reston, VA.	U.S. Geological Survey	USGS		32.1667	-121.267	0.01				XRF	SEDIMENTARY	UNKNOWN	UNKNOWN	DOLOMITE		2	27.4	0.46	0.29	0.0392479
D528000		USGS		Geochemistry of rock samples from the National Geochemical Database: U.S. Geological Survey, Reston, VA.	U.S. Geological Survey	USGS		-13.4953	-76.7981	0.01	6	6	6	XRF	SEDIMENTARY	UNKNOWN	UNKNOWN	DOLOMITE		9.44	13.4	2.45	1.55	0.313562
D528005		USGS		Geochemistry of rock samples from the National Geochemical Database: U.S. Geological Survey, Reston, VA.	U.S. Geological Survey	USGS		-13.5111	-76.9081	0.01	6	6	6	XRF	SEDIMENTARY	UNKNOWN	UNKNOWN	DOLOMITE		6.71	18.7	1.77	1.04	0.176186
D528001		USGS		Geochemistry of rock samples from the National Geochemical Database: U.S. Geological Survey, Reston, VA.	U.S. Geological Survey	USGS		-13.4953	-76.7981	0.01	6	6	6	XRF	SEDIMENTARY	UNKNOWN	UNKNOWN	DOLOMITE		6.31	21.8	1.97	1.03	0.143255
D576569		USGS		Geochemistry of rock samples from the National Geochemical Database: U.S. Geological Survey, Reston, VA.	U.S. Geological Survey	USGS		44.35	-103.75	0.01	72	72	72	XRF	SEDIMENTARY	UNKNOWN	UNKNOWN	DOLOMITE		8.71	13.1	0.2	1.87	0.332387
M148161		USGS		Geochemistry of rock samples from the National Geochemical Database: U.S. Geological Survey, Reston, VA.	U.S. Geological Survey	USGS		34.75	-120.375	0.01	11	11	11	XRF	SEDIMENTARY	UNKNOWN	UNKNOWN	DOLOMITE		2.61	25.4	0.3	0.58	0.0551011
M156398		USGS		Geochemistry of rock samples from the National Geochemical Database: U.S. Geological Survey, Reston, VA.	U.S. Geological Survey	USGS		34.3833	-119.9	0.01	11	11	11	XRF	SEDIMENTARY	UNKNOWN	UNKNOWN	DOLOMITE		3.84	20.3	1	0.65	0.0976873
M154903		USGS		Geochemistry of rock samples from the National Geochemical Database: U.S. Geological Survey, Reston, VA.	U.S. Geological Survey	USGS		34.6167	-120.367	0.01	11	11	11	XRF	SEDIMENTARY	UNKNOWN	UNKNOWN	DOLOMITE		0.6	26.9	0.26	0.08	0.0121233
M156404		USGS		Geochemistry of rock samples from the National Geochemical Database: U.S. Geological Survey, Reston, VA.	U.S. Geological Survey	USGS		34.475	-120.425	0.01	11	11	11	XRF	SEDIMENTARY	UNKNOWN	UNKNOWN	DOLOMITE		0.25	28.2	0.29	0.02	0.00482226
M156424		USGS		Geochemistry of rock samples from the National Geochemical Database: U.S. Geological Survey, Reston, VA.	U.S. Geological Survey	USGS		34.3833	-119.9	0.01	11	11	11	XRF	SEDIMENTARY	UNKNOWN	UNKNOWN	DOLOMITE		4.4	13.8	0.63	0.83	0.162598
M198819		USGS		Geochemistry of rock samples from the National Geochemical Database: U.S. Geological Survey, Reston, VA.	U.S. Geological Survey	USGS		42.5	-110.5	0.01	71	71	71	XRF	SEDIMENTARY	UNKNOWN	UNKNOWN	DOLOMITE		11.7	9.46	1.43	3.51	0.500523
M198832		USGS		Geochemistry of rock samples from the National Geochemical Database: U.S. Geological Survey, Reston, VA.	U.S. Geological Survey	USGS		42.5	-110.5	0.01	71	71	71	XRF	SEDIMENTARY	UNKNOWN	UNKNOWN	DOLOMITE		0.34	29.1	0.16	0.09	0.0063738
M198827		USGS		Geochemistry of rock samples from the National Geochemical Database: U.S. Geological Survey, Reston, VA.	U.S. Geological Survey	USGS		42.5	-110.5	0.01	71	71	71	XRF	SEDIMENTARY	UNKNOWN	UNKNOWN	DOLOMITE		1.48	17.5	0.66	0.21	0.0446112
M198836		USGS		Geochemistry of rock samples from the National Geochemical Database: U.S. Geological Survey, Reston, VA.	U.S. Geological Survey	USGS		42.5	-110.5	0.01	71	71	71	XRF	SEDIMENTARY	UNKNOWN	UNKNOWN	DOLOMITE		4.8	13.8	0.67	1.54	0.172074
M198833		USGS		Geochemistry of rock samples from the National Geochemical Database: U.S. Geological Survey, Reston, VA.	U.S. Geological Survey	USGS		42.5	-110.5	0.01	71	71	71	XRF	SEDIMENTARY	UNKNOWN	UNKNOWN	DOLOMITE		0.83	29.8	0.34	0.18	0.0150878
W171981		USGS		Geochemistry of rock samples from the National Geochemical Database: U.S. Geological Survey, Reston, VA.	U.S. Geological Survey	USGS		40.75	-75.625	0.01	73	73	73	UNKNOWN	SEDIMENTARY	UNKNOWN	UNKNOWN	DOLOMITE		8.3	17.3	0.19	2.3	0.24198
W176777		USGS		Geochemistry of rock samples from the National Geochemical Database: U.S. Geological Survey, Reston, VA.	U.S. Geological Survey	USGS		40.875	-117.25	0.01	69	69	69	UNKNOWN	SEDIMENTARY	UNKNOWN	UNKNOWN	DOLOMITE		10.5	2.2	0.12	0.3	2.31906
W176783		USGS		Geochemistry of rock samples from the National Geochemical Database: U.S. Geological Survey, Reston, VA.	U.S. Geological Survey	USGS		40.875	-117.25	0.01	69	69	69	UNKNOWN	SEDIMENTARY	UNKNOWN	UNKNOWN	DOLOMITE		4.7	11.3	0.04	2	0.206098
W176784		USGS		Geochemistry of rock samples from the National Geochemical Database: U.S. Geological Survey, Reston, VA.	U.S. Geological Survey	USGS		40.875	-117.25	0.01	69	69	69	UNKNOWN	SEDIMENTARY	UNKNOWN	UNKNOWN	DOLOMITE		3.8	14	0.03	1.5	0.139897
W176785		USGS		Geochemistry of rock samples from the National Geochemical Database: U.S. Geological Survey, Reston, VA.	U.S. Geological Survey	USGS		40.875	-117.25	0.01	69	69	69	UNKNOWN	SEDIMENTARY	UNKNOWN	UNKNOWN	DOLOMITE		4.1	15.5	0.04	1.3	0.138075
W176786		USGS		Geochemistry of rock samples from the National Geochemical Database: U.S. Geological Survey, Reston, VA.	U.S. Geological Survey	USGS		40.875	-117.25	0.01	69	69	69	UNKNOWN	SEDIMENTARY	UNKNOWN	UNKNOWN	DOLOMITE		6.6	11	0.08	3.4	0.276851
W176778		USGS		Geochemistry of rock samples from the National Geochemical Database: U.S. Geological Survey, Reston, VA.	U.S. Geological Survey	USGS		40.875	-117.25	0.01	69	69	69	UNKNOWN	SEDIMENTARY	UNKNOWN	UNKNOWN	DOLOMITE		7.1	5.6	0.03	1	0.62678
W191347		USGS		Geochemistry of rock samples from the National Geochemical Database: U.S. Geological Survey, Reston, VA.	U.S. Geological Survey	USGS		34.4667	-120.367	0.01	11	11	11	UNKNOWN	SEDIMENTARY	UNKNOWN	UNKNOWN	DOLOMITE		1.6	31.6	0.16	0.22	0.0275691
W191362		USGS		Geochemistry of rock samples from the National Geochemical Database: U.S. Geological Survey, Reston, VA.	U.S. Geological Survey	USGS		34.4667	-120.233	0.01	11	11	11	UNKNOWN	SEDIMENTARY	UNKNOWN	UNKNOWN	DOLOMITE		2	16.5	0.45	0.5	0.0638503
W191348		USGS		Geochemistry of rock samples from the National Geochemical Database: U.S. Geological Survey, Reston, VA.	U.S. Geological Survey	USGS		34.4667	-120.367	0.01	11	11	11	UNKNOWN	SEDIMENTARY	UNKNOWN	UNKNOWN	DOLOMITE		1.6	25.8	0.22	0.55	0.0333809
W193537		USGS		Geochemistry of rock samples from the National Geochemical Database: U.S. Geological Survey, Reston, VA.	U.S. Geological Survey	USGS		42.7	-113.183	0.01	71	70.5	70	UNKNOWN	SEDIMENTARY	UNKNOWN	UNKNOWN	DOLOMITE		0.68	17	0.02	0.11	0.0218621
W193525		USGS		Geochemistry of rock samples from the National Geochemical Database: U.S. Geological Survey, Reston, VA.	U.S. Geological Survey	USGS		43.7	-113.183	0.01	71	71	71	UNKNOWN	SEDIMENTARY	UNKNOWN	UNKNOWN	DOLOMITE		4	26.2	0.47	1.4	0.080014
W193535		USGS		Geochemistry of rock samples from the National Geochemical Database: U.S. Geological Survey, Reston, VA.	U.S. Geological Survey	USGS		42.7	-113.183	0.01	71	70.5	70	UNKNOWN	SEDIMENTARY	UNKNOWN	UNKNOWN	DOLOMITE		1.4	19.5	0.03	0.34	0.0389741
W218803		USGS		Geochemistry of rock samples from the National Geochemical Database: U.S. Geological Survey, Reston, VA.	U.S. Geological Survey	USGS		43.35	-72.8833	0.01	67	67	67	AAS	SEDIMENTARY	UNKNOWN	UNKNOWN	DOLOMITE		0.05	30.8	0.01	0.12	0.000889295
W218804		USGS		Geochemistry of rock samples from the National Geochemical Database: U.S. Geological Survey, Reston, VA.	U.S. Geological Survey	USGS		43.35	-72.8833	0.01	67	67	67	AAS	SEDIMENTARY	UNKNOWN	UNKNOWN	DOLOMITE		0.07	31.4	0.07	0.16	0.00121826
W218806		USGS		Geochemistry of rock samples from the National Geochemical Database: U.S. Geological Survey, Reston, VA.	U.S. Geological Survey	USGS		43.3667	-72.8	0.01	67	67	67	AAS	SEDIMENTARY	UNKNOWN	UNKNOWN	DOLOMITE		0.39	30.8	0.21	0.16	0.00689087
W237712		USGS		Geochemistry of rock samples from the National Geochemical Database: U.S. Geological Survey, Reston, VA.	U.S. Geological Survey	USGS		44.25	-107.5	0.01	70	69	68	AAS	SEDIMENTARY	UNKNOWN	UNKNOWN	DOLOMITE		0.12	28.1	0.09	0.29	0.0023245
W237717		USGS		Geochemistry of rock samples from the National Geochemical Database: U.S. Geological Survey, Reston, VA.	U.S. Geological Survey	USGS		44.375	-107.5	0.01	70	69	68	AAS	SEDIMENTARY	UNKNOWN	UNKNOWN	DOLOMITE		0.1	30.1	0.08	0.05	0.00181854
W237718		USGS		Geochemistry of rock samples from the National Geochemical Database: U.S. Geological Survey, Reston, VA.	U.S. Geological Survey	USGS		44.25	-107.5	0.01	70	69	68	AAS	SEDIMENTARY	UNKNOWN	UNKNOWN	DOLOMITE		0.18	32.6	0.08	0.16	0.00301709
W251320		USGS		Geochemistry of rock samples from the National Geochemical Database: U.S. Geological Survey, Reston, VA.	U.S. Geological Survey	USGS		37.6017	-80.2886	0.01	69	69	69	AAS	SEDIMENTARY	UNKNOWN	UNKNOWN	DOLOMITE		1.3	30	0.06	0.51	0.02352
IGPC		GEOROC	10.1016/S0024-4937(01)00054-8	PETROLOGY OF MELILITE-BEARING ROCKS FROM THE MONTEFIASCONE VOLCANIC COMPLEX (ROMAN MAGMATIC PROVINCE): NEW INSIGHTS INTO THE ULTRAPOTASSIC VOLCANISM OF CENTRAL ITALY	LITHOS	DI BATTISTINI, G.; SAKAMOTO, M.; MONTANINI, A.; VENTURELLI, G.; TONARINI, S.		42.6	11.93	0.01				ICPMS	SEDIMENTARY	UNKNOWN	UNKNOWN	LIMESTONE		1.03	51.7	0.01	0.08	0.0109302
1		GEOROC	10.1016/j.jvolgeores.2016.07.003	ORIGIN OF SALTS AND ALKALI CARBONATES IN THE UDACHNAYA EAST KIMBERLITE: INSIGHTS FROM PETROGRAPHY OF KIMBERLITE PHASES AND THEIR CARBONATE AND EVAPORITE XENOLITHS	J. VOLCANOL. GEOTHERM. RES.	KOPYLOVA, M. G.; GAUDET, M.; KOSTROVITSKY, S. I.; POLOZOV, A. G.; YAKOVLEV, D. A.		66.13	110.63	0.01	359	387.5	416	XRF	SEDIMENTARY	UNKNOWN	UNKNOWN	LIMESTONE		0.8	51.4	0	0.41	0.00850806
26		GEOROC	10.1016/j.jvolgeores.2016.07.003	ORIGIN OF SALTS AND ALKALI CARBONATES IN THE UDACHNAYA EAST KIMBERLITE: INSIGHTS FROM PETROGRAPHY OF KIMBERLITE PHASES AND THEIR CARBONATE AND EVAPORITE XENOLITHS	J. VOLCANOL. GEOTHERM. RES.	KOPYLOVA, M. G.; GAUDET, M.; KOSTROVITSKY, S. I.; POLOZOV, A. G.; YAKOVLEV, D. A.		66.17	111.68	0.01	359	387.5	416	XRF	SEDIMENTARY	UNKNOWN	UNKNOWN	LIMESTONE		0.07	0.52	0.1	0.01	0.0623829
16		GEOROC	10.1016/j.lithos.2009.06.004	CARBONATITES, NEPHELINE SYENITES, KIMBERLITES AND RELATED ROCKS IN BRITISH COLUMBIA	BULL. BRITISH COLUMBIA GEOL. SURV.	PELL, J.		50.2	-115.13	0.01	359	387.5	416	ICPAES	SEDIMENTARY	UNKNOWN	UNKNOWN	LIMESTONE		2.25	26.84	0.21	1.17	0.0445723
A		GEOROC	10.1093/petrology/egu063	GEOLOGY OF ISHIGAKI-SHIMA, RYUKYU-RETTO	U. S. GEOL. SURV. PROF. PAP.	FOSTER, H. L.		24.32	124.07	0.01				NOT GIVEN	SEDIMENTARY	UNKNOWN	UNKNOWN	LIMESTONE		0.62	54.02	0.089	0.083	0.00628859
D18-3		GEOROC	10.1016/0025-3227(88)90113-2	COBALT- AND PLATINUM-RICH FERROMANGANESE CRUSTS AND ASSOCIATED SUBSTRATE ROCKS FROM THE MARSHALL ISLANDS	MAR. GEOL.	HEIN, J. R.; SCHWAB, W. C.; DAVIS, A. S.	L9-84-CP	13.9	167.653	0.01	65.5	105.5	145.5	XRF	SEDIMENTARY	UNKNOWN	UNKNOWN	LIMESTONE		3.85	42.4	1.21	0.51	0.0482814
06B272		GEOROC	10.1016/j.oregeorev.2011.05.008	MESOPROTEROZOIC CARBONATITIC MAGMATISM IN THE BAYAN OBO DEPOSIT, INNER MONGOLIA, NORTH CHINA: CONSTRAINTS FOR THE MECHANISM OF SUPER ACCUMULATION OF RARE EARTH ELEMENTS	ORE GEOL. REV.	YANG, KUI-FENG; FAN, HONG-RUI; SANTOSH, M.; HU, FANG-FANG; WANG, KAIYI		42	110	0.01				XRF	SEDIMENTARY	UNKNOWN	UNKNOWN	LIMESTONE		0.43	53.85	0.01	0.09	0.00438063
Z-623		GEOROC	10.1093/petrology/egm006	A NORTH-SOUTH TRANSECT ACROSS THE CENTRAL MEXICAN VOLCANIC BELT AT ~100°W: SPATIAL DISTRIBUTION, PETROLOGICAL, GEOCHEMICAL, AND ISOTOPIC CHARACTERISTICS OF QUATERNARY VOLCANISM	J. PETROL.	BLATTER, D. L.; FARMER, G. L.; CARMICHAEL, I. S. E.		19.4583	-100.461	0.01				XRF	SEDIMENTARY	UNKNOWN	UNKNOWN	LIMESTONE		0.33	65.31	0	0.05	0.00277393
24		GEOROC	10.1016/j.jvolgeores.2016.07.003	ORIGIN OF SALTS AND ALKALI CARBONATES IN THE UDACHNAYA EAST KIMBERLITE: INSIGHTS FROM PETROGRAPHY OF KIMBERLITE PHASES AND THEIR CARBONATE AND EVAPORITE XENOLITHS	J. VOLCANOL. GEOTHERM. RES.	KOPYLOVA, M. G.; GAUDET, M.; KOSTROVITSKY, S. I.; POLOZOV, A. G.; YAKOVLEV, D. A.		66.17	111.68	0.01	359	387.5	416	XRF	SEDIMENTARY	UNKNOWN	UNKNOWN	LIMESTONE		0.07	0.45	0.06	0.01	0.075362
23		GEOROC	10.1016/j.jvolgeores.2016.07.003	ORIGIN OF SALTS AND ALKALI CARBONATES IN THE UDACHNAYA EAST KIMBERLITE: INSIGHTS FROM PETROGRAPHY OF KIMBERLITE PHASES AND THEIR CARBONATE AND EVAPORITE XENOLITHS	J. VOLCANOL. GEOTHERM. RES.	KOPYLOVA, M. G.; GAUDET, M.; KOSTROVITSKY, S. I.; POLOZOV, A. G.; YAKOVLEV, D. A.		66.17	111.68	0.01	359	387.5	416	XRF	SEDIMENTARY	UNKNOWN	UNKNOWN	LIMESTONE		0.07	0.38	0.07	0	0.0867381
4-20		GEOROC	10.1080/00206819509465404	TERTIARY VOLCANIC ROCKS FROM THE SOUTHERN PANNONIAN BASIN, CROATIA		PREDOVSKIY, A. A.; MELEZHIK, V. A.; BOLOTOV, V. I.; FEDOTOV, ZH. A.; BASALAEV, A. A.; KOZLOV, N. E.; IVANOV, A. A.		67.1	35.23	0.01	542	1521	2500	NOT GIVEN	SEDIMENTARY	UNKNOWN	UNKNOWN	LIMESTONE		2.71	42.98	0.53	0.61	0.0339657
3-3		GEOROC	10.1016/j.epsl.2006.06.001	CHEMICAL COMPOSITION, TRACE ELEMENTS, AND VOLATILE COMPONENTS OF MELT INCLUSIONS IN MINERALS FROM ANDESITES OF THE AVACHINSKII VOLCANO, KAMCHATKA		PREDOVSKIY, A. A.; MELEZHIK, V. A.; BOLOTOV, V. I.; FEDOTOV, ZH. A.; BASALAEV, A. A.; KOZLOV, N. E.; IVANOV, A. A.		66.5	32.57	0.01	542	1521	2500	NOT GIVEN	SEDIMENTARY	UNKNOWN	UNKNOWN	LIMESTONE		3.09	30.42	0.34	1	0.0541841
19-183-39-1,95-97		GEOROC	10.1016/S0009-2541(97)00150-2	THE CHEMICAL COMPOSITION OF SUBDUCTING SEDIMENT AND ITS CONSEQUENCES FOR THE CRUST AND MANTLE	CHEM. GEOL.	PLANK, T.; LANGMUIR, C. H.	DSDP	52.5717	-161.206	0.01				DCPAES	SEDIMENTARY	UNKNOWN	UNKNOWN	LIMESTONE		3.51	40.38	0.39	0.78	0.0467961
WP-3		GEOROC	10.1016/j.jsames.2012.10.004	AN OVERVIEW OF MONOGENETIC CARBONATITIC MAGMATISM FROM UGANDA, ITALY, CHINA AND SPAIN: VOLCANOLOGIC AND GEOCHEMICAL FEATURES	J. S. AMER. EARTH SCI.	STOPPA, F.; SCHIAZZA, M.		34.0975	105.107	0.01	0.01	1.305	2.6	XRF/WET/ICP	SEDIMENTARY	UNKNOWN	UNKNOWN	LIMESTONE		0.19	55.4	0	0.05	0.00188265
X79		GEOROC	10.1016/j.gr.2007.10.005	HIGHLY HETEROGENEOUS PRECAMBRIAN BASEMENT UNDER THE CENTRAL DECCAN TRAPS, INDIA: DIRECT EVIDENCE FROM XENOLITHS IN DYKES	GONDWANA RES.	RAY, R.; SHUKLA, A. D.; SHETH, H. C.; RAY, J. S.; DURAISWAMI, R. A.; VANDERKLUYSEN, L.; RAUTELA, C. S.; MALLIK, J.		20.65	74.95	0.01				XRF	SEDIMENTARY	UNKNOWN	UNKNOWN	LIMESTONE		3.56	39.21	0.01	0.23	0.0496821
8		GEOROC	10.1016/j.jvolgeores.2016.07.003	ORIGIN OF SALTS AND ALKALI CARBONATES IN THE UDACHNAYA EAST KIMBERLITE: INSIGHTS FROM PETROGRAPHY OF KIMBERLITE PHASES AND THEIR CARBONATE AND EVAPORITE XENOLITHS	J. VOLCANOL. GEOTHERM. RES.	KOPYLOVA, M. G.; GAUDET, M.; KOSTROVITSKY, S. I.; POLOZOV, A. G.; YAKOVLEV, D. A.		66.13	110.63	0.01	359	387.5	416	XRF	SEDIMENTARY	UNKNOWN	UNKNOWN	LIMESTONE		1.61	47.62	0	0.78	0.0183902
LIMESTONE		GEOROC	10.1007/BF01163061	THE ITALIAN CARBONATITES: FIELD OCCURRENCE, PETROLOGY AND REGIONAL SIGNIFICANCE	MINERAL. PETROL.	STOPPA, F.; WOOLLEY, A. R.		42.5928	12.8483	0.01	175.6	188.6	201.6	NOT GIVEN	SEDIMENTARY	UNKNOWN	UNKNOWN	LIMESTONE		0	56.97	0	0	0
D10-1B		GEOROC	10.1016/0025-3227(88)90113-2	COBALT- AND PLATINUM-RICH FERROMANGANESE CRUSTS AND ASSOCIATED SUBSTRATE ROCKS FROM THE MARSHALL ISLANDS	MAR. GEOL.	HEIN, J. R.; SCHWAB, W. C.; DAVIS, A. S.	L9-84-CP	10.085	169.607	0.01	65.5	105.5	145.5	XRF	SEDIMENTARY	UNKNOWN	UNKNOWN	LIMESTONE		0.36	54.5	0	0.02	0.00362718
NX394		GEOROC	10.1007/s00710-013-0301-7	GEOCHEMISTRY AND PETROGENESIS OF CARBONATITES FROM SOUTH NAM XE, LAI CHAU AREA, NORTHWEST VIETNAM	MINERAL. PETROL.	THI, T. N.; WADA, H.; ISHIKAWA, TSUYOSHI; SHIMANO, T.		22.5	103.4	0.01	251	275	299	XRF	SEDIMENTARY	UNKNOWN	UNKNOWN	LIMESTONE		0	66.88	0.38	0.03	0
D2-3A		GEOROC	10.1016/0025-3227(88)90113-2	COBALT- AND PLATINUM-RICH FERROMANGANESE CRUSTS AND ASSOCIATED SUBSTRATE ROCKS FROM THE MARSHALL ISLANDS	MAR. GEOL.	HEIN, J. R.; SCHWAB, W. C.; DAVIS, A. S.	L9-84-CP	7.235	171.003	0.01	65.5	105.5	145.5	XRF	SEDIMENTARY	UNKNOWN	UNKNOWN	LIMESTONE		0.16	52.7	0.31	0	0.00165869
3-2		GEOROC	10.1016/0012-821X(85)90164-5	SR-ND-PB ISOTOPIC EVIDENCE FOR CRUSTAL CONTAMINATION IN THE RHUM INTRUSION		PREDOVSKIY, A. A.; MELEZHIK, V. A.; BOLOTOV, V. I.; FEDOTOV, ZH. A.; BASALAEV, A. A.; KOZLOV, N. E.; IVANOV, A. A.		64.8	34	0.01	542	1521	2500	NOT GIVEN	SEDIMENTARY	UNKNOWN	UNKNOWN	LIMESTONE		0.98	52.39	0.16	0.13	0.0102306
TMG		GEOROC	10.1016/j.chemgeo.2014.08.014	SUBDUCTION-RELATED ENRICHMENT OF THE NEAPOLITAN VOLCANOES (SOUTHERN ITALY) MANTLE SOURCE: NEW CONSTRAINTS ON THE CHARACTERISTICS OF THE SLAB-DERIVED COMPONENTS	CHEM. GEOL.	MAZZEO, F. C.; D^ANTONIO, M.; ARIENZO, I.; AULINAS, M.; DI RENZO, V.; GIMENO, D.		39.9808	16.1876	0.01				XRF	SEDIMENTARY	UNKNOWN	UNKNOWN	LIMESTONE		0.6	47.85	0.39	0.31	0.00681057
5-5		GEOROC	10.2465/ganko1941.65.149	ON THE ORIKABE GRANITIC BODY, KITAKAMI MOUNTAINLAND		PREDOVSKIY, A. A.; MELEZHIK, V. A.; BOLOTOV, V. I.; FEDOTOV, ZH. A.; BASALAEV, A. A.; KOZLOV, N. E.; IVANOV, A. A.		69.34	30.15	0.01	542	1521	2500	NOT GIVEN	SEDIMENTARY	UNKNOWN	UNKNOWN	LIMESTONE		4.78	36.1	0.39	1.03	0.0708314
6		GEOROC	10.1016/j.jvolgeores.2016.07.003	ORIGIN OF SALTS AND ALKALI CARBONATES IN THE UDACHNAYA EAST KIMBERLITE: INSIGHTS FROM PETROGRAPHY OF KIMBERLITE PHASES AND THEIR CARBONATE AND EVAPORITE XENOLITHS	J. VOLCANOL. GEOTHERM. RES.	KOPYLOVA, M. G.; GAUDET, M.; KOSTROVITSKY, S. I.; POLOZOV, A. G.; YAKOVLEV, D. A.		66.13	110.63	0.01	359	387.5	416	XRF	SEDIMENTARY	UNKNOWN	UNKNOWN	LIMESTONE		0.64	29.83	0	0.4	0.0116906
5		GEOROC	10.1016/j.jvolgeores.2016.07.003	ORIGIN OF SALTS AND ALKALI CARBONATES IN THE UDACHNAYA EAST KIMBERLITE: INSIGHTS FROM PETROGRAPHY OF KIMBERLITE PHASES AND THEIR CARBONATE AND EVAPORITE XENOLITHS	J. VOLCANOL. GEOTHERM. RES.	KOPYLOVA, M. G.; GAUDET, M.; KOSTROVITSKY, S. I.; POLOZOV, A. G.; YAKOVLEV, D. A.		66.13	110.63	0.01	359	387.5	416	XRF	SEDIMENTARY	UNKNOWN	UNKNOWN	LIMESTONE		0.73	29.85	0	0.47	0.0133073
2-1		GEOROC	10.2465/ganko.92.351	PETROLOGY OF THE AMAMI PLUTONIC ROCKS, KAGOSHIMA PREFECTURE, JAPAN		PREDOVSKIY, A. A.; MELEZHIK, V. A.; BOLOTOV, V. I.; FEDOTOV, ZH. A.; BASALAEV, A. A.; KOZLOV, N. E.; IVANOV, A. A.		67.5	33	0.01	542	1521	2500	NOT GIVEN	SEDIMENTARY	UNKNOWN	UNKNOWN	LIMESTONE		4.17	33.73	0.49	0.57	0.0663635
A007-2		GEOROC	10.1093/PETROLOGY/EGU026	POLYMAGMATIC ACTIVITY AT THE MONOGENETIC MT GAMBIER VOLCANIC COMPLEX IN THE NEWER VOLCANICS PROVINCE, SE AUSTRALIA: NEW INSIGHTS INTO THE OCCURRENCE OF INTRAPLATE VOLCANIC ACTIVITY IN AUSTRALIA	J. PETROL.	VAN OTTERLOO, J.; RAVEGGI, M.; CAS, R. A. F.; MAAS, R.		-37.8333	140.75	0.01	0.005	0.005	0.005	XRF	SEDIMENTARY	UNKNOWN	UNKNOWN	LIMESTONE		2.12349	63.6707	0.234433	0.793336	0.0181231
D15-4		GEOROC	10.1016/0025-3227(88)90113-2	COBALT- AND PLATINUM-RICH FERROMANGANESE CRUSTS AND ASSOCIATED SUBSTRATE ROCKS FROM THE MARSHALL ISLANDS	MAR. GEOL.	HEIN, J. R.; SCHWAB, W. C.; DAVIS, A. S.	L9-84-CP	12.1783	168.995	0.01	65.5	105.5	145.5	XRF	SEDIMENTARY	UNKNOWN	UNKNOWN	LIMESTONE		0.86	47.3	1.1	0.09	0.00976975
9		GEOROC	10.1016/j.jvolgeores.2016.07.003	ORIGIN OF SALTS AND ALKALI CARBONATES IN THE UDACHNAYA EAST KIMBERLITE: INSIGHTS FROM PETROGRAPHY OF KIMBERLITE PHASES AND THEIR CARBONATE AND EVAPORITE XENOLITHS	J. VOLCANOL. GEOTHERM. RES.	KOPYLOVA, M. G.; GAUDET, M.; KOSTROVITSKY, S. I.; POLOZOV, A. G.; YAKOVLEV, D. A.		66.13	110.63	0.01	359	387.5	416	XRF	SEDIMENTARY	UNKNOWN	UNKNOWN	LIMESTONE		0.96	47.76	0	0.46	0.010977
3		GEOROC	10.1016/j.jvolgeores.2016.07.003	ORIGIN OF SALTS AND ALKALI CARBONATES IN THE UDACHNAYA EAST KIMBERLITE: INSIGHTS FROM PETROGRAPHY OF KIMBERLITE PHASES AND THEIR CARBONATE AND EVAPORITE XENOLITHS	J. VOLCANOL. GEOTHERM. RES.	KOPYLOVA, M. G.; GAUDET, M.; KOSTROVITSKY, S. I.; POLOZOV, A. G.; YAKOVLEV, D. A.		66.13	110.63	0.01	359	387.5	416	XRF	SEDIMENTARY	UNKNOWN	UNKNOWN	LIMESTONE		1.21	49.68	0	0.63	0.013277
17		GEOROC	10.1016/j.jvolgeores.2016.07.003	ORIGIN OF SALTS AND ALKALI CARBONATES IN THE UDACHNAYA EAST KIMBERLITE: INSIGHTS FROM PETROGRAPHY OF KIMBERLITE PHASES AND THEIR CARBONATE AND EVAPORITE XENOLITHS	J. VOLCANOL. GEOTHERM. RES.	KOPYLOVA, M. G.; GAUDET, M.; KOSTROVITSKY, S. I.; POLOZOV, A. G.; YAKOVLEV, D. A.		66.17	111.68	0.01	359	387.5	416	XRF	SEDIMENTARY	UNKNOWN	UNKNOWN	LIMESTONE		0.04	0.52	0.01	0	0.0415273
2		GEOROC	10.1016/j.jvolgeores.2016.07.003	ORIGIN OF SALTS AND ALKALI CARBONATES IN THE UDACHNAYA EAST KIMBERLITE: INSIGHTS FROM PETROGRAPHY OF KIMBERLITE PHASES AND THEIR CARBONATE AND EVAPORITE XENOLITHS	J. VOLCANOL. GEOTHERM. RES.	KOPYLOVA, M. G.; GAUDET, M.; KOSTROVITSKY, S. I.; POLOZOV, A. G.; YAKOVLEV, D. A.		66.13	110.63	0.01	359	387.5	416	XRF	SEDIMENTARY	UNKNOWN	UNKNOWN	LIMESTONE		1.16	44.25	0	0.62	0.0142791
D17-4		GEOROC	10.1016/0025-3227(88)90113-2	COBALT- AND PLATINUM-RICH FERROMANGANESE CRUSTS AND ASSOCIATED SUBSTRATE ROCKS FROM THE MARSHALL ISLANDS	MAR. GEOL.	HEIN, J. R.; SCHWAB, W. C.; DAVIS, A. S.	L9-84-CP	13.9033	167.627	0.01	65.5	105.5	145.5	XRF	SEDIMENTARY	UNKNOWN	UNKNOWN	LIMESTONE		0.12	53.1	0.7	0	0.0012266
NX386		GEOROC	10.1007/s00710-013-0301-7	GEOCHEMISTRY AND PETROGENESIS OF CARBONATITES FROM SOUTH NAM XE, LAI CHAU AREA, NORTHWEST VIETNAM	MINERAL. PETROL.	THI, T. N.; WADA, H.; ISHIKAWA, TSUYOSHI; SHIMANO, T.		22.5	103.4	0.01	201.6	226.3	251	XRF	SEDIMENTARY	UNKNOWN	UNKNOWN	LIMESTONE		4.87	50.14	0.21	0.98	0.0525369
G413		GEOROC	10.1007/BF00302833	ALKALINE AND THOLEIITIC DYKE SWARM ASSOCIATED WITH AMBA DONGAR AND PHENAI MATA COMPLEXES, CHHOTA UDAIPUR, ALKALINE SUBPROVINCE, WESTERN INDIA	MEM. GEOL. SOC. INDIA	GWALANI, L. G.; FERNANDEZ, S.; KARANTH, R. V.		22	74.08	0.01				NOT GIVEN	SEDIMENTARY	UNKNOWN	UNKNOWN	LIMESTONE		0.34	35.86	0.11	0.07	0.00518707
22		GEOROC	10.1016/j.jvolgeores.2016.07.003	ORIGIN OF SALTS AND ALKALI CARBONATES IN THE UDACHNAYA EAST KIMBERLITE: INSIGHTS FROM PETROGRAPHY OF KIMBERLITE PHASES AND THEIR CARBONATE AND EVAPORITE XENOLITHS	J. VOLCANOL. GEOTHERM. RES.	KOPYLOVA, M. G.; GAUDET, M.; KOSTROVITSKY, S. I.; POLOZOV, A. G.; YAKOVLEV, D. A.		66.17	111.68	0.01	359	387.5	416	XRF	SEDIMENTARY	UNKNOWN	UNKNOWN	LIMESTONE		0.04	0.38	0.08	0	0.0485745
6-6		GEOROC	10.1016/j.chemgeo.2012.10.033	SR-ND-HF-OS ISOTOPIC CHARACTERIZATIONS OF THE JIAOHE PERIDOTITE XENOLITHS IN JILIN PROVINCE AND CONSTRAINTS ON THE LITHOSPHERIC MANTLE AGE IN NORTHEASTERN CHINA		PREDOVSKIY, A. A.; MELEZHIK, V. A.; BOLOTOV, V. I.; FEDOTOV, ZH. A.; BASALAEV, A. A.; KOZLOV, N. E.; IVANOV, A. A.		69.34	30.15	0.01	542	1521	2500	NOT GIVEN	SEDIMENTARY	UNKNOWN	UNKNOWN	LIMESTONE		3.58	33.68	0.09	1.77	0.0564798
C224195		USGS		Geochemistry of rock samples from the National Geochemical Database: U.S. Geological Survey, Reston, VA.	U.S. Geological Survey	USGS		33.2039	-111.057	0.01				XRF	SEDIMENTARY	UNKNOWN	UNKNOWN	LIMESTONE		1.09	28.29	0.01	0.2	0.0210665
C224199		USGS		Geochemistry of rock samples from the National Geochemical Database: U.S. Geological Survey, Reston, VA.	U.S. Geological Survey	USGS		33.2383	-111.087	0.01				XRF	SEDIMENTARY	UNKNOWN	UNKNOWN	LIMESTONE		0.62	48.44	0.03	0.07	0.00701989
D101861		USGS		Geochemistry of rock samples from the National Geochemical Database: U.S. Geological Survey, Reston, VA.	U.S. Geological Survey	USGS		39.9667	-112.067	0.01	67	67	67	UNKNOWN	SEDIMENTARY	UNKNOWN	UNKNOWN	LIMESTONE		0.53	52.86	0.03	0.15	0.00549481
D101912		USGS		Geochemistry of rock samples from the National Geochemical Database: U.S. Geological Survey, Reston, VA.	U.S. Geological Survey	USGS		38.8667	-114.25	0.01				UNKNOWN	SEDIMENTARY	UNKNOWN	UNKNOWN	LIMESTONE		0.81	15.59	0.11	0.06	0.0282912
D101917		USGS		Geochemistry of rock samples from the National Geochemical Database: U.S. Geological Survey, Reston, VA.	U.S. Geological Survey	USGS		38.8667	-114.25	0.01				UNKNOWN	SEDIMENTARY	UNKNOWN	UNKNOWN	LIMESTONE		0.48	31.41	0.05	0.12	0.00836226
D101918		USGS		Geochemistry of rock samples from the National Geochemical Database: U.S. Geological Survey, Reston, VA.	U.S. Geological Survey	USGS		38.8667	-114.133	0.01				UNKNOWN	SEDIMENTARY	UNKNOWN	UNKNOWN	LIMESTONE		2.12	47.96	0.24	0.8	0.0239326
D101919		USGS		Geochemistry of rock samples from the National Geochemical Database: U.S. Geological Survey, Reston, VA.	U.S. Geological Survey	USGS		38.8667	-114.133	0.01				UNKNOWN	SEDIMENTARY	UNKNOWN	UNKNOWN	LIMESTONE		0.15	54.66	0.03	0.02	0.00150616
D101920		USGS		Geochemistry of rock samples from the National Geochemical Database: U.S. Geological Survey, Reston, VA.	U.S. Geological Survey	USGS		38.8667	-114.133	0.01				UNKNOWN	SEDIMENTARY	UNKNOWN	UNKNOWN	LIMESTONE		0.89	52.98	0.03	0.25	0.00919598
D101921		USGS		Geochemistry of rock samples from the National Geochemical Database: U.S. Geological Survey, Reston, VA.	U.S. Geological Survey	USGS		38.8667	-114.133	0.01				UNKNOWN	SEDIMENTARY	UNKNOWN	UNKNOWN	LIMESTONE		10.6	27.07	0.89	2.13	0.199788
D101922		USGS		Geochemistry of rock samples from the National Geochemical Database: U.S. Geological Survey, Reston, VA.	U.S. Geological Survey	USGS		38.8667	-114.133	0.01				UNKNOWN	SEDIMENTARY	UNKNOWN	UNKNOWN	LIMESTONE		1.37	49.41	0.14	0.48	0.0151029
D101923		USGS		Geochemistry of rock samples from the National Geochemical Database: U.S. Geological Survey, Reston, VA.	U.S. Geological Survey	USGS		38.8667	-114.133	0.01				UNKNOWN	SEDIMENTARY	UNKNOWN	UNKNOWN	LIMESTONE		0.13	54.37	0.01	0.03	0.00131259
D101924		USGS		Geochemistry of rock samples from the National Geochemical Database: U.S. Geological Survey, Reston, VA.	U.S. Geological Survey	USGS		38.8667	-114.133	0.01				UNKNOWN	SEDIMENTARY	UNKNOWN	UNKNOWN	LIMESTONE		0.18	54.4	0.03	0.06	0.00181523
D101925		USGS		Geochemistry of rock samples from the National Geochemical Database: U.S. Geological Survey, Reston, VA.	U.S. Geological Survey	USGS		38.8667	-114.133	0.01				UNKNOWN	SEDIMENTARY	UNKNOWN	UNKNOWN	LIMESTONE		0.08	52.61	0.01	0.02	0.000834848
D101913		USGS		Geochemistry of rock samples from the National Geochemical Database: U.S. Geological Survey, Reston, VA.	U.S. Geological Survey	USGS		38.8667	-114.25	0.01				UNKNOWN	SEDIMENTARY	UNKNOWN	UNKNOWN	LIMESTONE		0.47	24.86	0.03	0.1	0.0103477
D101914		USGS		Geochemistry of rock samples from the National Geochemical Database: U.S. Geological Survey, Reston, VA.	U.S. Geological Survey	USGS		38.8667	-114.25	0.01				UNKNOWN	SEDIMENTARY	UNKNOWN	UNKNOWN	LIMESTONE		0.4	21.45	0.03	0.08	0.0102066
D102025		USGS		Geochemistry of rock samples from the National Geochemical Database: U.S. Geological Survey, Reston, VA.	U.S. Geological Survey	USGS		38.8667	-114.25	0.01	67	67	67	UNKNOWN	SEDIMENTARY	UNKNOWN	UNKNOWN	LIMESTONE		9.39	31.4	0.99	1.24	0.156133
D101915		USGS		Geochemistry of rock samples from the National Geochemical Database: U.S. Geological Survey, Reston, VA.	U.S. Geological Survey	USGS		38.8667	-114.25	0.01				UNKNOWN	SEDIMENTARY	UNKNOWN	UNKNOWN	LIMESTONE		0.5	20.09	0.05	0.1	0.0135985
D101916		USGS		Geochemistry of rock samples from the National Geochemical Database: U.S. Geological Survey, Reston, VA.	U.S. Geological Survey	USGS		38.8667	-114.25	0.01				UNKNOWN	SEDIMENTARY	UNKNOWN	UNKNOWN	LIMESTONE		0.23	28.84	0.04	0.03	0.00437199
D102816		USGS		Geochemistry of rock samples from the National Geochemical Database: U.S. Geological Survey, Reston, VA.	U.S. Geological Survey	USGS		39.6319	-112.001	0.01	15	15	15	UNKNOWN	SEDIMENTARY	UNKNOWN	UNKNOWN	LIMESTONE		0.28	54.53	0.12	0.13	0.00281063
D115526		USGS		Geochemistry of rock samples from the National Geochemical Database: U.S. Geological Survey, Reston, VA.	U.S. Geological Survey	USGS		32.8833	-107.217	0.01	69	69	69	UNKNOWN	SEDIMENTARY	UNKNOWN	UNKNOWN	LIMESTONE		1.8	42.6	0.08	1.1	0.0228181
D115537		USGS		Geochemistry of rock samples from the National Geochemical Database: U.S. Geological Survey, Reston, VA.	U.S. Geological Survey	USGS		32.1333	-109.633	0.01	69	68	67	UNKNOWN	SEDIMENTARY	UNKNOWN	UNKNOWN	LIMESTONE		0.42	29.3	0.08	0.13	0.00783301
D115538		USGS		Geochemistry of rock samples from the National Geochemical Database: U.S. Geological Survey, Reston, VA.	U.S. Geological Survey	USGS		39.3833	-115.883	0.01	69	69	69	UNKNOWN	SEDIMENTARY	UNKNOWN	UNKNOWN	LIMESTONE		0.99	43.5	0.08	0.25	0.0124367
D115539		USGS		Geochemistry of rock samples from the National Geochemical Database: U.S. Geological Survey, Reston, VA.	U.S. Geological Survey	USGS		38.8833	-104.883	0.01	69	69	69	UNKNOWN	SEDIMENTARY	UNKNOWN	UNKNOWN	LIMESTONE		1.8	35.9	0.75	0.29	0.0269013
D115546		USGS		Geochemistry of rock samples from the National Geochemical Database: U.S. Geological Survey, Reston, VA.	U.S. Geological Survey	USGS		45.6333	-112.5	0.01	67	67	67	UNKNOWN	SEDIMENTARY	UNKNOWN	UNKNOWN	LIMESTONE		0.65	29.4	0.06	0.14	0.0120864
D115549		USGS		Geochemistry of rock samples from the National Geochemical Database: U.S. Geological Survey, Reston, VA.	U.S. Geological Survey	USGS		42.5	-108	0.01	67	67	67	UNKNOWN	SEDIMENTARY	UNKNOWN	UNKNOWN	LIMESTONE		2.9	33.5	0.1	1.6	0.0461121
D115551		USGS		Geochemistry of rock samples from the National Geochemical Database: U.S. Geological Survey, Reston, VA.	U.S. Geological Survey	USGS		38.8833	-104.883	0.01	69	69	69	UNKNOWN	SEDIMENTARY	UNKNOWN	UNKNOWN	LIMESTONE		1.5	35.6	0.8	0.75	0.0224064
D115552		USGS		Geochemistry of rock samples from the National Geochemical Database: U.S. Geological Survey, Reston, VA.	U.S. Geological Survey	USGS		38.8833	-104.883	0.01	69	69	69	UNKNOWN	SEDIMENTARY	UNKNOWN	UNKNOWN	LIMESTONE		1.7	34.1	0.8	0.75	0.0264739
D115553		USGS		Geochemistry of rock samples from the National Geochemical Database: U.S. Geological Survey, Reston, VA.	U.S. Geological Survey	USGS		38.8833	-104.883	0.01	69	69	69	UNKNOWN	SEDIMENTARY	UNKNOWN	UNKNOWN	LIMESTONE		1.4	35.1	0.65	0.78	0.0212699
D115554		USGS		Geochemistry of rock samples from the National Geochemical Database: U.S. Geological Survey, Reston, VA.	U.S. Geological Survey	USGS		38.8833	-104.883	0.01	69	69	69	UNKNOWN	SEDIMENTARY	UNKNOWN	UNKNOWN	LIMESTONE		1.5	34.6	0.75	0.75	0.0230619
D115559		USGS		Geochemistry of rock samples from the National Geochemical Database: U.S. Geological Survey, Reston, VA.	U.S. Geological Survey	USGS		36	-112	0.01	67	67	67	UNKNOWN	SEDIMENTARY	UNKNOWN	UNKNOWN	LIMESTONE		0.84	48.2	0.08	0.34	0.00951755
D115560		USGS		Geochemistry of rock samples from the National Geochemical Database: U.S. Geological Survey, Reston, VA.	U.S. Geological Survey	USGS		38.6333	-106.383	0.01	69	69	69	UNKNOWN	SEDIMENTARY	UNKNOWN	UNKNOWN	LIMESTONE		1.2	29.6	0.08	0.29	0.0220837
D115565		USGS		Geochemistry of rock samples from the National Geochemical Database: U.S. Geological Survey, Reston, VA.	U.S. Geological Survey	USGS		47.8833	-108.5	0.01	69	68	67	UNKNOWN	SEDIMENTARY	UNKNOWN	UNKNOWN	LIMESTONE		0.1	31.1	0.06	0.02	0.00176228
D115567		USGS		Geochemistry of rock samples from the National Geochemical Database: U.S. Geological Survey, Reston, VA.	U.S. Geological Survey	USGS		42.75	-108	0.01	67	67	67	UNKNOWN	SEDIMENTARY	UNKNOWN	UNKNOWN	LIMESTONE		5.5	28.4	0.1	2.5	0.100772
D115571		USGS		Geochemistry of rock samples from the National Geochemical Database: U.S. Geological Survey, Reston, VA.	U.S. Geological Survey	USGS		47.25	-112.5	0.01	67	67	67	UNKNOWN	SEDIMENTARY	UNKNOWN	UNKNOWN	LIMESTONE		4.3	40.1	0.45	1.4	0.0571305
D115580		USGS		Geochemistry of rock samples from the National Geochemical Database: U.S. Geological Survey, Reston, VA.	U.S. Geological Survey	USGS		34.5	-115.383	0.01	67	67	67	UNKNOWN	SEDIMENTARY	UNKNOWN	UNKNOWN	LIMESTONE		8.7	6.3	1.2	3.1	0.517858
D115586		USGS		Geochemistry of rock samples from the National Geochemical Database: U.S. Geological Survey, Reston, VA.	U.S. Geological Survey	USGS		38.5	-105.25	0.01	69	69	69	UNKNOWN	SEDIMENTARY	UNKNOWN	UNKNOWN	LIMESTONE		0.1	34.8	0.06	0.08	0.00157366
D115587		USGS		Geochemistry of rock samples from the National Geochemical Database: U.S. Geological Survey, Reston, VA.	U.S. Geological Survey	USGS		42.5	-108	0.01	67	67	67	UNKNOWN	SEDIMENTARY	UNKNOWN	UNKNOWN	LIMESTONE		3.2	28.5	3	1.7	0.0545464
D115588		USGS		Geochemistry of rock samples from the National Geochemical Database: U.S. Geological Survey, Reston, VA.	U.S. Geological Survey	USGS		31.5	-110.383	0.01	69	68	67	UNKNOWN	SEDIMENTARY	UNKNOWN	UNKNOWN	LIMESTONE		9.1	20.7	1.1	4.6	0.204599
D115591		USGS		Geochemistry of rock samples from the National Geochemical Database: U.S. Geological Survey, Reston, VA.	U.S. Geological Survey	USGS		33	-107.133	0.01	69	69	69	UNKNOWN	SEDIMENTARY	UNKNOWN	UNKNOWN	LIMESTONE		2.9	40.2	0.65	1.4	0.03827
D115592		USGS		Geochemistry of rock samples from the National Geochemical Database: U.S. Geological Survey, Reston, VA.	U.S. Geological Survey	USGS		44.3833	-103.633	0.01	69	68	67	UNKNOWN	SEDIMENTARY	UNKNOWN	UNKNOWN	LIMESTONE		5.9	23.4	0.75	2.3	0.127353
D115593		USGS		Geochemistry of rock samples from the National Geochemical Database: U.S. Geological Survey, Reston, VA.	U.S. Geological Survey	USGS		39	-114.5	0.01	67	67	67	UNKNOWN	SEDIMENTARY	UNKNOWN	UNKNOWN	LIMESTONE		0.6	49.3	0.65	0.24	0.00658687
D115594		USGS		Geochemistry of rock samples from the National Geochemical Database: U.S. Geological Survey, Reston, VA.	U.S. Geological Survey	USGS		38.8833	-104.883	0.01	69	69	69	UNKNOWN	SEDIMENTARY	UNKNOWN	UNKNOWN	LIMESTONE		1.4	37.7	0.85	0.87	0.0197236
D115595		USGS		Geochemistry of rock samples from the National Geochemical Database: U.S. Geological Survey, Reston, VA.	U.S. Geological Survey	USGS		40.25	-111.5	0.01	67	67	67	UNKNOWN	SEDIMENTARY	UNKNOWN	UNKNOWN	LIMESTONE		1.4	49	0.2	0.57	0.0155278
D115597		USGS		Geochemistry of rock samples from the National Geochemical Database: U.S. Geological Survey, Reston, VA.	U.S. Geological Survey	USGS		37.25	-115.633	0.01	69	69	69	UNKNOWN	SEDIMENTARY	UNKNOWN	UNKNOWN	LIMESTONE		1.7	41.2	0.26	0.69	0.0223132
D115599		USGS		Geochemistry of rock samples from the National Geochemical Database: U.S. Geological Survey, Reston, VA.	U.S. Geological Survey	USGS		36.6333	-115.25	0.01	67	67	67	UNKNOWN	SEDIMENTARY	UNKNOWN	UNKNOWN	LIMESTONE		0.32	41.8	0.02	0.27	0.00418678
D115600		USGS		Geochemistry of rock samples from the National Geochemical Database: U.S. Geological Survey, Reston, VA.	U.S. Geological Survey	USGS		33	-107.133	0.01	69	69	69	UNKNOWN	SEDIMENTARY	UNKNOWN	UNKNOWN	LIMESTONE		1.1	31.9	0.09	0.57	0.0186929
D115602		USGS		Geochemistry of rock samples from the National Geochemical Database: U.S. Geological Survey, Reston, VA.	U.S. Geological Survey	USGS		44.1333	-103.383	0.01	69	68	67	UNKNOWN	SEDIMENTARY	UNKNOWN	UNKNOWN	LIMESTONE		1.6	42.8	2.1	1.1	0.0193771
D115603		USGS		Geochemistry of rock samples from the National Geochemical Database: U.S. Geological Survey, Reston, VA.	U.S. Geological Survey	USGS		38.8833	-104.883	0.01	69	69	69	UNKNOWN	SEDIMENTARY	UNKNOWN	UNKNOWN	LIMESTONE		1.3	38.1	0.12	0.83	0.0184489
D115604		USGS		Geochemistry of rock samples from the National Geochemical Database: U.S. Geological Survey, Reston, VA.	U.S. Geological Survey	USGS		38.8833	-104.883	0.01	69	69	69	UNKNOWN	SEDIMENTARY	UNKNOWN	UNKNOWN	LIMESTONE		1.5	37.5	0.12	0.86	0.0216123
D115605		USGS		Geochemistry of rock samples from the National Geochemical Database: U.S. Geological Survey, Reston, VA.	U.S. Geological Survey	USGS		31.3833	-110.25	0.01	69	68	67	UNKNOWN	SEDIMENTARY	UNKNOWN	UNKNOWN	LIMESTONE		4.4	39.1	0.18	2	0.0597414
D115612		USGS		Geochemistry of rock samples from the National Geochemical Database: U.S. Geological Survey, Reston, VA.	U.S. Geological Survey	USGS		41.5	-111.883	0.01	67	67	67	UNKNOWN	SEDIMENTARY	UNKNOWN	UNKNOWN	LIMESTONE		0.27	32.6	0.08	0.04	0.00453551
D115613		USGS		Geochemistry of rock samples from the National Geochemical Database: U.S. Geological Survey, Reston, VA.	U.S. Geological Survey	USGS		42.6333	-108	0.01	67	67	67	UNKNOWN	SEDIMENTARY	UNKNOWN	UNKNOWN	LIMESTONE		0.35	51.7	0.08	0.11	0.00370835
D115621		USGS		Geochemistry of rock samples from the National Geochemical Database: U.S. Geological Survey, Reston, VA.	U.S. Geological Survey	USGS		32.75	-107.883	0.01	69	69	69	UNKNOWN	SEDIMENTARY	UNKNOWN	UNKNOWN	LIMESTONE		0.5	27.5	2	0.21	0.0093306
D115624		USGS		Geochemistry of rock samples from the National Geochemical Database: U.S. Geological Survey, Reston, VA.	U.S. Geological Survey	USGS		38.8833	-104.883	0.01	69	69	69	UNKNOWN	SEDIMENTARY	UNKNOWN	UNKNOWN	LIMESTONE		1.2	34.3	2.3	0.78	0.0178895
D115625		USGS		Geochemistry of rock samples from the National Geochemical Database: U.S. Geological Survey, Reston, VA.	U.S. Geological Survey	USGS		39.3833	-116	0.01	67	67	67	UNKNOWN	SEDIMENTARY	UNKNOWN	UNKNOWN	LIMESTONE		0.26	53	2	0.05	0.00260411
D115626		USGS		Geochemistry of rock samples from the National Geochemical Database: U.S. Geological Survey, Reston, VA.	U.S. Geological Survey	USGS		42.5	-107.883	0.01	67	67	67	UNKNOWN	SEDIMENTARY	UNKNOWN	UNKNOWN	LIMESTONE		3.7	36.2	2.2	2.1	0.0515306
D115627		USGS		Geochemistry of rock samples from the National Geochemical Database: U.S. Geological Survey, Reston, VA.	U.S. Geological Survey	USGS		38.5	-105.133	0.01	69	69	69	UNKNOWN	SEDIMENTARY	UNKNOWN	UNKNOWN	LIMESTONE		0.83	30.3	0.1	0.22	0.014936
D115628		USGS		Geochemistry of rock samples from the National Geochemical Database: U.S. Geological Survey, Reston, VA.	U.S. Geological Survey	USGS		32.3833	-109.133	0.01	69	69	69	UNKNOWN	SEDIMENTARY	UNKNOWN	UNKNOWN	LIMESTONE		3	38.7	2.6	0.99	0.0395724
D115629		USGS		Geochemistry of rock samples from the National Geochemical Database: U.S. Geological Survey, Reston, VA.	U.S. Geological Survey	USGS		38.8833	-104.883	0.01	69	69	69	UNKNOWN	SEDIMENTARY	UNKNOWN	UNKNOWN	LIMESTONE		1.6	37.1	0.12	0.91	0.0232792
D115630		USGS		Geochemistry of rock samples from the National Geochemical Database: U.S. Geological Survey, Reston, VA.	U.S. Geological Survey	USGS		42.5	-108	0.01	67	67	67	UNKNOWN	SEDIMENTARY	UNKNOWN	UNKNOWN	LIMESTONE		2.2	36	0.06	1.1	0.0329169
D115634		USGS		Geochemistry of rock samples from the National Geochemical Database: U.S. Geological Survey, Reston, VA.	U.S. Geological Survey	USGS		38.8833	-104.883	0.01	69	69	69	UNKNOWN	SEDIMENTARY	UNKNOWN	UNKNOWN	LIMESTONE		1.5	35.7	0.27	0.9	0.0225843
D115635		USGS		Geochemistry of rock samples from the National Geochemical Database: U.S. Geological Survey, Reston, VA.	U.S. Geological Survey	USGS		38.8833	-104.883	0.01	69	69	69	UNKNOWN	SEDIMENTARY	UNKNOWN	UNKNOWN	LIMESTONE		1.4	36.1	0.12	0.87	0.0209371
D115636		USGS		Geochemistry of rock samples from the National Geochemical Database: U.S. Geological Survey, Reston, VA.	U.S. Geological Survey	USGS		38.8833	-104.883	0.01	69	69	69	UNKNOWN	SEDIMENTARY	UNKNOWN	UNKNOWN	LIMESTONE		1.1	35.5	2.7	0.9	0.0157028
D115637		USGS		Geochemistry of rock samples from the National Geochemical Database: U.S. Geological Survey, Reston, VA.	U.S. Geological Survey	USGS		38.8833	-104.883	0.01	69	69	69	UNKNOWN	SEDIMENTARY	UNKNOWN	UNKNOWN	LIMESTONE		1.2	35.4	2.2	0.88	0.017385
D115638		USGS		Geochemistry of rock samples from the National Geochemical Database: U.S. Geological Survey, Reston, VA.	U.S. Geological Survey	USGS		44.25	-103.75	0.01	69	68	67	UNKNOWN	SEDIMENTARY	UNKNOWN	UNKNOWN	LIMESTONE		4.9	26.4	0.12	2.4	0.0963392
D115639		USGS		Geochemistry of rock samples from the National Geochemical Database: U.S. Geological Survey, Reston, VA.	U.S. Geological Survey	USGS		32.3833	-109.133	0.01	69	69	69	UNKNOWN	SEDIMENTARY	UNKNOWN	UNKNOWN	LIMESTONE		0.3	45.2	2.2	0.21	0.00348259
D115646		USGS		Geochemistry of rock samples from the National Geochemical Database: U.S. Geological Survey, Reston, VA.	U.S. Geological Survey	USGS		47.8833	-108.5	0.01	69	68	67	UNKNOWN	SEDIMENTARY	UNKNOWN	UNKNOWN	LIMESTONE		7.2	16.4	0.23	4.1	0.207637
D115647		USGS		Geochemistry of rock samples from the National Geochemical Database: U.S. Geological Survey, Reston, VA.	U.S. Geological Survey	USGS		33	-107.133	0.01	69	69	69	UNKNOWN	SEDIMENTARY	UNKNOWN	UNKNOWN	LIMESTONE		0.7	30.7	0.12	0.26	0.0124169
D115648		USGS		Geochemistry of rock samples from the National Geochemical Database: U.S. Geological Survey, Reston, VA.	U.S. Geological Survey	USGS		36	-112	0.01	67	67	67	UNKNOWN	SEDIMENTARY	UNKNOWN	UNKNOWN	LIMESTONE		1.5	49.2	0.06	0.76	0.0165745
D115649		USGS		Geochemistry of rock samples from the National Geochemical Database: U.S. Geological Survey, Reston, VA.	U.S. Geological Survey	USGS		39.5	-107.383	0.01	67	67	67	UNKNOWN	SEDIMENTARY	UNKNOWN	UNKNOWN	LIMESTONE		2.5	40.8	1.1	1.2	0.0323024
D115650		USGS		Geochemistry of rock samples from the National Geochemical Database: U.S. Geological Survey, Reston, VA.	U.S. Geological Survey	USGS		38.8833	-104.883	0.01	69	69	69	UNKNOWN	SEDIMENTARY	UNKNOWN	UNKNOWN	LIMESTONE		1.4	35.1	0.25	0.82	0.0214705
D115651		USGS		Geochemistry of rock samples from the National Geochemical Database: U.S. Geological Survey, Reston, VA.	U.S. Geological Survey	USGS		32.8833	-107.25	0.01	69	69	69	UNKNOWN	SEDIMENTARY	UNKNOWN	UNKNOWN	LIMESTONE		1.8	43.2	0.12	0.98	0.0225245
D115653		USGS		Geochemistry of rock samples from the National Geochemical Database: U.S. Geological Survey, Reston, VA.	U.S. Geological Survey	USGS		41.5	-111.883	0.01	67	67	67	UNKNOWN	SEDIMENTARY	UNKNOWN	UNKNOWN	LIMESTONE		0.29	32.3	0.09	0.06	0.00491342
D115654		USGS		Geochemistry of rock samples from the National Geochemical Database: U.S. Geological Survey, Reston, VA.	U.S. Geological Survey	USGS		34.8833	-112.883	0.01	67	67	67	UNKNOWN	SEDIMENTARY	UNKNOWN	UNKNOWN	LIMESTONE		4.1	20.4	0.06	1.4	0.105788
D115655		USGS		Geochemistry of rock samples from the National Geochemical Database: U.S. Geological Survey, Reston, VA.	U.S. Geological Survey	USGS		39	-114.5	0.01	67	67	67	UNKNOWN	SEDIMENTARY	UNKNOWN	UNKNOWN	LIMESTONE		4.1	38.7	1.6	0.77	0.05546
D115656		USGS		Geochemistry of rock samples from the National Geochemical Database: U.S. Geological Survey, Reston, VA.	U.S. Geological Survey	USGS		43.3833	-107.883	0.01	67	67	67	UNKNOWN	SEDIMENTARY	UNKNOWN	UNKNOWN	LIMESTONE		1.3	46	0.12	0.86	0.0153155
D115657		USGS		Geochemistry of rock samples from the National Geochemical Database: U.S. Geological Survey, Reston, VA.	U.S. Geological Survey	USGS		45.8833	-111.25	0.01	67	67	67	UNKNOWN	SEDIMENTARY	UNKNOWN	UNKNOWN	LIMESTONE		0.37	52	0.56	0.81	0.00383519
D115667		USGS		Geochemistry of rock samples from the National Geochemical Database: U.S. Geological Survey, Reston, VA.	U.S. Geological Survey	USGS		38.5	-105.25	0.01	69	69	69	UNKNOWN	SEDIMENTARY	UNKNOWN	UNKNOWN	LIMESTONE		0.96	31.8	1	0.4	0.0160062
D115668		USGS		Geochemistry of rock samples from the National Geochemical Database: U.S. Geological Survey, Reston, VA.	U.S. Geological Survey	USGS		38.8833	-104.883	0.01	69	69	69	UNKNOWN	SEDIMENTARY	UNKNOWN	UNKNOWN	LIMESTONE		0.9	35.1	1.6	0.84	0.0133435
D115672		USGS		Geochemistry of rock samples from the National Geochemical Database: U.S. Geological Survey, Reston, VA.	U.S. Geological Survey	USGS		37.25	-115.633	0.01	67	67	67	UNKNOWN	SEDIMENTARY	UNKNOWN	UNKNOWN	LIMESTONE		2.5	48.4	0.69	0.62	0.0277998
D115673		USGS		Geochemistry of rock samples from the National Geochemical Database: U.S. Geological Survey, Reston, VA.	U.S. Geological Survey	USGS		39.8833	-113.883	0.01	67	67	67	UNKNOWN	SEDIMENTARY	UNKNOWN	UNKNOWN	LIMESTONE		0.7	49.3	0.75	0.32	0.00766356
D115674		USGS		Geochemistry of rock samples from the National Geochemical Database: U.S. Geological Survey, Reston, VA.	U.S. Geological Survey	USGS		39.5	-107.383	0.01	67	67	67	UNKNOWN	SEDIMENTARY	UNKNOWN	UNKNOWN	LIMESTONE		2.1	42.5	0.75	1.2	0.0262786
D115676		USGS		Geochemistry of rock samples from the National Geochemical Database: U.S. Geological Survey, Reston, VA.	U.S. Geological Survey	USGS		38.8833	-104.883	0.01	69	69	69	UNKNOWN	SEDIMENTARY	UNKNOWN	UNKNOWN	LIMESTONE		1.3	35.5	0.25	0.84	0.0197102
D115677		USGS		Geochemistry of rock samples from the National Geochemical Database: U.S. Geological Survey, Reston, VA.	U.S. Geological Survey	USGS		39.5	-107.383	0.01	67	67	67	UNKNOWN	SEDIMENTARY	UNKNOWN	UNKNOWN	LIMESTONE		1.1	50	0.12	0.27	0.0120185
D115679		USGS		Geochemistry of rock samples from the National Geochemical Database: U.S. Geological Survey, Reston, VA.	U.S. Geological Survey	USGS		38.8833	-104.883	0.01	69	69	69	UNKNOWN	SEDIMENTARY	UNKNOWN	UNKNOWN	LIMESTONE		1.2	37.5	0.12	0.84	0.0172952
D115680		USGS		Geochemistry of rock samples from the National Geochemical Database: U.S. Geological Survey, Reston, VA.	U.S. Geological Survey	USGS		38.8833	-104.883	0.01	69	69	69	UNKNOWN	SEDIMENTARY	UNKNOWN	UNKNOWN	LIMESTONE		1.2	35.2	0.12	0.83	0.0184092
D115682		USGS		Geochemistry of rock samples from the National Geochemical Database: U.S. Geological Survey, Reston, VA.	U.S. Geological Survey	USGS		47.25	-112.5	0.01	67	67	67	UNKNOWN	SEDIMENTARY	UNKNOWN	UNKNOWN	LIMESTONE		1.2	48.9	0.12	0.47	0.0133721
D115683		USGS		Geochemistry of rock samples from the National Geochemical Database: U.S. Geological Survey, Reston, VA.	U.S. Geological Survey	USGS		38.8833	-104.883	0.01	69	69	69	UNKNOWN	SEDIMENTARY	UNKNOWN	UNKNOWN	LIMESTONE		1	36.6	0.12	0.86	0.0147566
D115684		USGS		Geochemistry of rock samples from the National Geochemical Database: U.S. Geological Survey, Reston, VA.	U.S. Geological Survey	USGS		39.8833	-113.883	0.01	67	67	67	UNKNOWN	SEDIMENTARY	UNKNOWN	UNKNOWN	LIMESTONE		0.6	49	0.06	0.36	0.00668871
D115685		USGS		Geochemistry of rock samples from the National Geochemical Database: U.S. Geological Survey, Reston, VA.	U.S. Geological Survey	USGS		38.8833	-104.883	0.01	69	69	69	UNKNOWN	SEDIMENTARY	UNKNOWN	UNKNOWN	LIMESTONE		1	37	1.8	0.83	0.0140398
D115686		USGS		Geochemistry of rock samples from the National Geochemical Database: U.S. Geological Survey, Reston, VA.	U.S. Geological Survey	USGS		41.6333	-111.5	0.01	67	67	67	UNKNOWN	SEDIMENTARY	UNKNOWN	UNKNOWN	LIMESTONE		0.5	48.9	0.12	0.51	0.00556902
D115688		USGS		Geochemistry of rock samples from the National Geochemical Database: U.S. Geological Survey, Reston, VA.	U.S. Geological Survey	USGS		31.3833	-110.25	0.01	69	68	67	UNKNOWN	SEDIMENTARY	UNKNOWN	UNKNOWN	LIMESTONE		2.2	43.9	1.2	1.7	0.0262707
D115689		USGS		Geochemistry of rock samples from the National Geochemical Database: U.S. Geological Survey, Reston, VA.	U.S. Geological Survey	USGS		38.8833	-104.883	0.01	69	69	69	UNKNOWN	SEDIMENTARY	UNKNOWN	UNKNOWN	LIMESTONE		1	35.9	0.75	0.84	0.0148134
D115690		USGS		Geochemistry of rock samples from the National Geochemical Database: U.S. Geological Survey, Reston, VA.	U.S. Geological Survey	USGS		41.5	-111.633	0.01	67	67	67	UNKNOWN	SEDIMENTARY	UNKNOWN	UNKNOWN	LIMESTONE		2.5	21.5	0.12	1.4	0.0611874
D115691		USGS		Geochemistry of rock samples from the National Geochemical Database: U.S. Geological Survey, Reston, VA.	U.S. Geological Survey	USGS		43.3833	-107.883	0.01	67	67	67	UNKNOWN	SEDIMENTARY	UNKNOWN	UNKNOWN	LIMESTONE		0.8	49	1.4	0.79	0.00866052
D115692		USGS		Geochemistry of rock samples from the National Geochemical Database: U.S. Geological Survey, Reston, VA.	U.S. Geological Survey	USGS		42.5	-107.883	0.01	67	67	67	UNKNOWN	SEDIMENTARY	UNKNOWN	UNKNOWN	LIMESTONE		3.8	39.5	0.22	2	0.0510445
D115693		USGS		Geochemistry of rock samples from the National Geochemical Database: U.S. Geological Survey, Reston, VA.	U.S. Geological Survey	USGS		40.25	-111.5	0.01	67	67	67	UNKNOWN	SEDIMENTARY	UNKNOWN	UNKNOWN	LIMESTONE		1.1	49.5	0.07	0.57	0.0121069
D115696		USGS		Geochemistry of rock samples from the National Geochemical Database: U.S. Geological Survey, Reston, VA.	U.S. Geological Survey	USGS		38.8833	-104.883	0.01	69	69	69	UNKNOWN	SEDIMENTARY	UNKNOWN	UNKNOWN	LIMESTONE		1.2	35.5	0.96	0.83	0.0178803
D115697		USGS		Geochemistry of rock samples from the National Geochemical Database: U.S. Geological Survey, Reston, VA.	U.S. Geological Survey	USGS		38.8833	-104.883	0.01	69	69	69	UNKNOWN	SEDIMENTARY	UNKNOWN	UNKNOWN	LIMESTONE		0.9	35.1	2	0.84	0.0132146
D115699		USGS		Geochemistry of rock samples from the National Geochemical Database: U.S. Geological Survey, Reston, VA.	U.S. Geological Survey	USGS		38.8833	-104.883	0.01	69	69	69	UNKNOWN	SEDIMENTARY	UNKNOWN	UNKNOWN	LIMESTONE		0.8	36.5	0.12	0.86	0.0118371
D115702		USGS		Geochemistry of rock samples from the National Geochemical Database: U.S. Geological Survey, Reston, VA.	U.S. Geological Survey	USGS		43	-112.133	0.01	69	68	67	UNKNOWN	SEDIMENTARY	UNKNOWN	UNKNOWN	LIMESTONE		1.5	34	0.12	0.1	0.0241119
D115704		USGS		Geochemistry of rock samples from the National Geochemical Database: U.S. Geological Survey, Reston, VA.	U.S. Geological Survey	USGS		45.75	-111.633	0.01	67	67	67	UNKNOWN	SEDIMENTARY	UNKNOWN	UNKNOWN	LIMESTONE		0.1	30.6	3.1	0.21	0.00163825
D115706		USGS		Geochemistry of rock samples from the National Geochemical Database: U.S. Geological Survey, Reston, VA.	U.S. Geological Survey	USGS		44	-103.25	0.01	69	68	67	UNKNOWN	SEDIMENTARY	UNKNOWN	UNKNOWN	LIMESTONE		0.53	29.5	0.08	0.11	0.00982177
D115708		USGS		Geochemistry of rock samples from the National Geochemical Database: U.S. Geological Survey, Reston, VA.	U.S. Geological Survey	USGS		38.8833	-104.883	0.01	69	69	69	UNKNOWN	SEDIMENTARY	UNKNOWN	UNKNOWN	LIMESTONE		0.9	36.4	0.1	0.82	0.0133678
D115709		USGS		Geochemistry of rock samples from the National Geochemical Database: U.S. Geological Survey, Reston, VA.	U.S. Geological Survey	USGS		38.5	-105.133	0.01	69	69	69	UNKNOWN	SEDIMENTARY	UNKNOWN	UNKNOWN	LIMESTONE		0.5	28.6	0.09	0.14	0.00954708
D115712		USGS		Geochemistry of rock samples from the National Geochemical Database: U.S. Geological Survey, Reston, VA.	U.S. Geological Survey	USGS		36.8833	-115.25	0.01	67	67	67	UNKNOWN	SEDIMENTARY	UNKNOWN	UNKNOWN	LIMESTONE		3.7	27.7	0.1	2.1	0.0699813
D115713		USGS		Geochemistry of rock samples from the National Geochemical Database: U.S. Geological Survey, Reston, VA.	U.S. Geological Survey	USGS		47.8833	-108.5	0.01	69	68	67	UNKNOWN	SEDIMENTARY	UNKNOWN	UNKNOWN	LIMESTONE		7	16.7	0.24	4.1	0.198646
D115717		USGS		Geochemistry of rock samples from the National Geochemical Database: U.S. Geological Survey, Reston, VA.	U.S. Geological Survey	USGS		40	-113.75	0.01	67	67	67	UNKNOWN	SEDIMENTARY	UNKNOWN	UNKNOWN	LIMESTONE		4.7	39.1	0.17	0.52	0.0652484
D115719		USGS		Geochemistry of rock samples from the National Geochemical Database: U.S. Geological Survey, Reston, VA.	U.S. Geological Survey	USGS		43	-112.133	0.01	69	68	67	UNKNOWN	SEDIMENTARY	UNKNOWN	UNKNOWN	LIMESTONE		0.88	51.1	0.08	0.38	0.00940358
D115722		USGS		Geochemistry of rock samples from the National Geochemical Database: U.S. Geological Survey, Reston, VA.	U.S. Geological Survey	USGS		38.8833	-104.883	0.01	69	69	69	UNKNOWN	SEDIMENTARY	UNKNOWN	UNKNOWN	LIMESTONE		1.6	36.2	0.2	0.83	0.0238318
D115723		USGS		Geochemistry of rock samples from the National Geochemical Database: U.S. Geological Survey, Reston, VA.	U.S. Geological Survey	USGS		31.5	-110.383	0.01	69	68	67	UNKNOWN	SEDIMENTARY	UNKNOWN	UNKNOWN	LIMESTONE		8	23.6	3.8	3.1	0.152162
D115724		USGS		Geochemistry of rock samples from the National Geochemical Database: U.S. Geological Survey, Reston, VA.	U.S. Geological Survey	USGS		38.8833	-104.883	0.01	69	69	69	UNKNOWN	SEDIMENTARY	UNKNOWN	UNKNOWN	LIMESTONE		1.8	37.2	1.7	0.92	0.0251667
D115725		USGS		Geochemistry of rock samples from the National Geochemical Database: U.S. Geological Survey, Reston, VA.	U.S. Geological Survey	USGS		34.5	-115.5	0.01	67	67	67	UNKNOWN	SEDIMENTARY	UNKNOWN	UNKNOWN	LIMESTONE		5.1	42.1	0.05	1	0.0655386
D115726		USGS		Geochemistry of rock samples from the National Geochemical Database: U.S. Geological Survey, Reston, VA.	U.S. Geological Survey	USGS		38.8833	-104.883	0.01	69	69	69	UNKNOWN	SEDIMENTARY	UNKNOWN	UNKNOWN	LIMESTONE		1.5	37.1	1.7	0.93	0.0210226
D115733		USGS		Geochemistry of rock samples from the National Geochemical Database: U.S. Geological Survey, Reston, VA.	U.S. Geological Survey	USGS		43	-112.133	0.01	69	68	67	UNKNOWN	SEDIMENTARY	UNKNOWN	UNKNOWN	LIMESTONE		1.9	19.6	3.1	0.29	0.0462291
D115736		USGS		Geochemistry of rock samples from the National Geochemical Database: U.S. Geological Survey, Reston, VA.	U.S. Geological Survey	USGS		45.8833	-111.25	0.01	67	67	67	UNKNOWN	SEDIMENTARY	UNKNOWN	UNKNOWN	LIMESTONE		0.37	52.3	1.5	0.96	0.00374759
D115737		USGS		Geochemistry of rock samples from the National Geochemical Database: U.S. Geological Survey, Reston, VA.	U.S. Geological Survey	USGS		38.8833	-104.883	0.01	69	69	69	UNKNOWN	SEDIMENTARY	UNKNOWN	UNKNOWN	LIMESTONE		0.8	36.3	2.1	0.88	0.0113477
D115740		USGS		Geochemistry of rock samples from the National Geochemical Database: U.S. Geological Survey, Reston, VA.	U.S. Geological Survey	USGS		44.25	-103.75	0.01	69	68	67	UNKNOWN	SEDIMENTARY	UNKNOWN	UNKNOWN	LIMESTONE		2.5	33.9	1.8	1.4	0.0377651
D115745		USGS		Geochemistry of rock samples from the National Geochemical Database: U.S. Geological Survey, Reston, VA.	U.S. Geological Survey	USGS		44.3833	-103.633	0.01	69	68	67	UNKNOWN	SEDIMENTARY	UNKNOWN	UNKNOWN	LIMESTONE		2.3	33.9	0.1	1.3	0.0363385
D115746		USGS		Geochemistry of rock samples from the National Geochemical Database: U.S. Geological Survey, Reston, VA.	U.S. Geological Survey	USGS		38.8833	-104.883	0.01	69	69	69	UNKNOWN	SEDIMENTARY	UNKNOWN	UNKNOWN	LIMESTONE		1.3	33.8	2.1	0.85	0.0197224
D115747		USGS		Geochemistry of rock samples from the National Geochemical Database: U.S. Geological Survey, Reston, VA.	U.S. Geological Survey	USGS		38.8833	-104.883	0.01	69	69	69	UNKNOWN	SEDIMENTARY	UNKNOWN	UNKNOWN	LIMESTONE		1.3	34.8	0.1	0.82	0.0201823
D115749		USGS		Geochemistry of rock samples from the National Geochemical Database: U.S. Geological Survey, Reston, VA.	U.S. Geological Survey	USGS		39.8833	-113.883	0.01	67	67	67	UNKNOWN	SEDIMENTARY	UNKNOWN	UNKNOWN	LIMESTONE		0.46	49	3.8	0.25	0.00480484
D115750		USGS		Geochemistry of rock samples from the National Geochemical Database: U.S. Geological Survey, Reston, VA.	U.S. Geological Survey	USGS		37.25	-115.25	0.01	67	67	67	UNKNOWN	SEDIMENTARY	UNKNOWN	UNKNOWN	LIMESTONE		0.1	32.1	0.1	0.1	0.00170306
D115753		USGS		Geochemistry of rock samples from the National Geochemical Database: U.S. Geological Survey, Reston, VA.	U.S. Geological Survey	USGS		39.5	-107.383	0.01	67	67	67	UNKNOWN	SEDIMENTARY	UNKNOWN	UNKNOWN	LIMESTONE		3.2	26.3	0.15	1.6	0.0641754
D115756		USGS		Geochemistry of rock samples from the National Geochemical Database: U.S. Geological Survey, Reston, VA.	U.S. Geological Survey	USGS		44.5	-107	0.01	67	67	67	UNKNOWN	SEDIMENTARY	UNKNOWN	UNKNOWN	LIMESTONE		1	48.4	0.06	0.59	0.0112537
D115757		USGS		Geochemistry of rock samples from the National Geochemical Database: U.S. Geological Survey, Reston, VA.	U.S. Geological Survey	USGS		47.1333	-112.5	0.01	67	67	67	UNKNOWN	SEDIMENTARY	UNKNOWN	UNKNOWN	LIMESTONE		0.09	30.2	0.06	0.05	0.00163226
D115767		USGS		Geochemistry of rock samples from the National Geochemical Database: U.S. Geological Survey, Reston, VA.	U.S. Geological Survey	USGS		31.5	-110.383	0.01	69	68	67	UNKNOWN	SEDIMENTARY	UNKNOWN	UNKNOWN	LIMESTONE		8.7	21.4	0.12	4.6	0.197102
D115777		USGS		Geochemistry of rock samples from the National Geochemical Database: U.S. Geological Survey, Reston, VA.	U.S. Geological Survey	USGS		36.75	-115.25	0.01	67	67	67	UNKNOWN	SEDIMENTARY	UNKNOWN	UNKNOWN	LIMESTONE		0.7	55.2	1.4	0.08	0.00680318
D115778		USGS		Geochemistry of rock samples from the National Geochemical Database: U.S. Geological Survey, Reston, VA.	U.S. Geological Survey	USGS		43.3833	-108.133	0.01	67	67	67	UNKNOWN	SEDIMENTARY	UNKNOWN	UNKNOWN	LIMESTONE		0.7	48.4	2.2	0.81	0.00755789
D115779		USGS		Geochemistry of rock samples from the National Geochemical Database: U.S. Geological Survey, Reston, VA.	U.S. Geological Survey	USGS		31.3833	-110.217	0.01	69	68	67	UNKNOWN	SEDIMENTARY	UNKNOWN	UNKNOWN	LIMESTONE		4	39.9	2	1.9	0.0512865
D115780		USGS		Geochemistry of rock samples from the National Geochemical Database: U.S. Geological Survey, Reston, VA.	U.S. Geological Survey	USGS		39.25	-112.133	0.01	69	68	67	UNKNOWN	SEDIMENTARY	UNKNOWN	UNKNOWN	LIMESTONE		0.6	50	0.21	0.28	0.0065442
D115781		USGS		Geochemistry of rock samples from the National Geochemical Database: U.S. Geological Survey, Reston, VA.	U.S. Geological Survey	USGS		31.6333	-110	0.01	69	68	67	UNKNOWN	SEDIMENTARY	UNKNOWN	UNKNOWN	LIMESTONE		0.9	50.2	1.6	0.47	0.00951971
D115783		USGS		Geochemistry of rock samples from the National Geochemical Database: U.S. Geological Survey, Reston, VA.	U.S. Geological Survey	USGS		38.8833	-104.883	0.01	69	69	69	UNKNOWN	SEDIMENTARY	UNKNOWN	UNKNOWN	LIMESTONE		1.3	37.4	1.6	0.5	0.018241
D115785		USGS		Geochemistry of rock samples from the National Geochemical Database: U.S. Geological Survey, Reston, VA.	U.S. Geological Survey	USGS		38.8833	-104.883	0.01	69	69	69	UNKNOWN	SEDIMENTARY	UNKNOWN	UNKNOWN	LIMESTONE		1.3	37	2	0.57	0.0182396
D115786		USGS		Geochemistry of rock samples from the National Geochemical Database: U.S. Geological Survey, Reston, VA.	U.S. Geological Survey	USGS		39.3833	-115.883	0.01	67	67	67	UNKNOWN	SEDIMENTARY	UNKNOWN	UNKNOWN	LIMESTONE		0.3	53.4	0.34	0.13	0.00306353
D115788		USGS		Geochemistry of rock samples from the National Geochemical Database: U.S. Geological Survey, Reston, VA.	U.S. Geological Survey	USGS		47.8833	-108.5	0.01	69	68	67	UNKNOWN	SEDIMENTARY	UNKNOWN	UNKNOWN	LIMESTONE		0.22	30.5	0.08	0.04	0.00394926
D115789		USGS		Geochemistry of rock samples from the National Geochemical Database: U.S. Geological Survey, Reston, VA.	U.S. Geological Survey	USGS		38.8833	-104.883	0.01	69	69	69	UNKNOWN	SEDIMENTARY	UNKNOWN	UNKNOWN	LIMESTONE		0.9	36.3	2.5	0.88	0.0126481
D115791		USGS		Geochemistry of rock samples from the National Geochemical Database: U.S. Geological Survey, Reston, VA.	U.S. Geological Survey	USGS		39.8833	-113.75	0.01	67	67	67	UNKNOWN	SEDIMENTARY	UNKNOWN	UNKNOWN	LIMESTONE		13.6	14	3.7	4.6	0.372035
D115792		USGS		Geochemistry of rock samples from the National Geochemical Database: U.S. Geological Survey, Reston, VA.	U.S. Geological Survey	USGS		38.8833	-104.883	0.01	69	69	69	UNKNOWN	SEDIMENTARY	UNKNOWN	UNKNOWN	LIMESTONE		1.5	34.8	2.4	0.91	0.0219639
D115795		USGS		Geochemistry of rock samples from the National Geochemical Database: U.S. Geological Survey, Reston, VA.	U.S. Geological Survey	USGS		37.25	-115.633	0.01	67	67	67	UNKNOWN	SEDIMENTARY	UNKNOWN	UNKNOWN	LIMESTONE		2.1	45.6	2.1	0.48	0.0241383
D115797		USGS		Geochemistry of rock samples from the National Geochemical Database: U.S. Geological Survey, Reston, VA.	U.S. Geological Survey	USGS		44	-103.25	0.01	69	68	67	UNKNOWN	SEDIMENTARY	UNKNOWN	UNKNOWN	LIMESTONE		3.5	38.9	0.1	2	0.0478436
D115798		USGS		Geochemistry of rock samples from the National Geochemical Database: U.S. Geological Survey, Reston, VA.	U.S. Geological Survey	USGS		33	-107.133	0.01	69	69	69	UNKNOWN	SEDIMENTARY	UNKNOWN	UNKNOWN	LIMESTONE		0.95	31	2.5	0.56	0.0155328
D115799		USGS		Geochemistry of rock samples from the National Geochemical Database: U.S. Geological Survey, Reston, VA.	U.S. Geological Survey	USGS		38.8833	-104.883	0.01	69	69	69	UNKNOWN	SEDIMENTARY	UNKNOWN	UNKNOWN	LIMESTONE		0.95	36.4	0.1	0.87	0.0140991
D115808		USGS		Geochemistry of rock samples from the National Geochemical Database: U.S. Geological Survey, Reston, VA.	U.S. Geological Survey	USGS		36	-111.883	0.01	67	67	67	UNKNOWN	SEDIMENTARY	UNKNOWN	UNKNOWN	LIMESTONE		7.1	20.3	0.22	5	0.166143
D115817		USGS		Geochemistry of rock samples from the National Geochemical Database: U.S. Geological Survey, Reston, VA.	U.S. Geological Survey	USGS		37.25	-115.633	0.01	69	69	69	UNKNOWN	SEDIMENTARY	UNKNOWN	UNKNOWN	LIMESTONE		1.8	42	0.22	0.75	0.0231828
D115825		USGS		Geochemistry of rock samples from the National Geochemical Database: U.S. Geological Survey, Reston, VA.	U.S. Geological Survey	USGS		39.3833	-115.883	0.01	67	67	67	UNKNOWN	SEDIMENTARY	UNKNOWN	UNKNOWN	LIMESTONE		0.04	54.8	0.08	0.06	0.000400113
D115827		USGS		Geochemistry of rock samples from the National Geochemical Database: U.S. Geological Survey, Reston, VA.	U.S. Geological Survey	USGS		47.25	-112.5	0.01	67	67	67	UNKNOWN	SEDIMENTARY	UNKNOWN	UNKNOWN	LIMESTONE		2.4	46.5	0.62	0.52	0.0278274
D115831		USGS		Geochemistry of rock samples from the National Geochemical Database: U.S. Geological Survey, Reston, VA.	U.S. Geological Survey	USGS		42.6333	-108	0.01	67	67	67	UNKNOWN	SEDIMENTARY	UNKNOWN	UNKNOWN	LIMESTONE		2.5	38.2	0.78	1.7	0.0344
D115832		USGS		Geochemistry of rock samples from the National Geochemical Database: U.S. Geological Survey, Reston, VA.	U.S. Geological Survey	USGS		39.5	-107.383	0.01	67	67	67	UNKNOWN	SEDIMENTARY	UNKNOWN	UNKNOWN	LIMESTONE		4	19.6	0.1	3	0.102308
D115834		USGS		Geochemistry of rock samples from the National Geochemical Database: U.S. Geological Survey, Reston, VA.	U.S. Geological Survey	USGS		36	-111.883	0.01	67	67	67	UNKNOWN	SEDIMENTARY	UNKNOWN	UNKNOWN	LIMESTONE		7.2	20.1	0.19	5.1	0.169695
D115836		USGS		Geochemistry of rock samples from the National Geochemical Database: U.S. Geological Survey, Reston, VA.	U.S. Geological Survey	USGS		47.25	-112.5	0.01	67	67	67	UNKNOWN	SEDIMENTARY	UNKNOWN	UNKNOWN	LIMESTONE		4.5	36.3	1.6	1.4	0.0640666
D115837		USGS		Geochemistry of rock samples from the National Geochemical Database: U.S. Geological Survey, Reston, VA.	U.S. Geological Survey	USGS		36.75	-115.25	0.01	67	67	67	UNKNOWN	SEDIMENTARY	UNKNOWN	UNKNOWN	LIMESTONE		0.2	48.1	0.58	0.18	0.00225415
D115839		USGS		Geochemistry of rock samples from the National Geochemical Database: U.S. Geological Survey, Reston, VA.	U.S. Geological Survey	USGS		36.75	-115.25	0.01	67	67	67	UNKNOWN	SEDIMENTARY	UNKNOWN	UNKNOWN	LIMESTONE		0.08	55.9	0.21	0.09	0.00078262
D115840		USGS		Geochemistry of rock samples from the National Geochemical Database: U.S. Geological Survey, Reston, VA.	U.S. Geological Survey	USGS		38.8833	-104.883	0.01	69	69	69	UNKNOWN	SEDIMENTARY	UNKNOWN	UNKNOWN	LIMESTONE		1.4	35	1.1	0.85	0.021067
D115841		USGS		Geochemistry of rock samples from the National Geochemical Database: U.S. Geological Survey, Reston, VA.	U.S. Geological Survey	USGS		44.5	-107	0.01	67	67	67	UNKNOWN	SEDIMENTARY	UNKNOWN	UNKNOWN	LIMESTONE		2.2	36	0.14	1.4	0.0326937
D115844		USGS		Geochemistry of rock samples from the National Geochemical Database: U.S. Geological Survey, Reston, VA.	U.S. Geological Survey	USGS		39	-114.5	0.01	67	67	67	UNKNOWN	SEDIMENTARY	UNKNOWN	UNKNOWN	LIMESTONE		0.7	50	0.85	0.27	0.0075491
D115846		USGS		Geochemistry of rock samples from the National Geochemical Database: U.S. Geological Survey, Reston, VA.	U.S. Geological Survey	USGS		39	-114.5	0.01	69	68	67	UNKNOWN	SEDIMENTARY	UNKNOWN	UNKNOWN	LIMESTONE		1	49.1	0.5	0.39	0.0110324
D115847		USGS		Geochemistry of rock samples from the National Geochemical Database: U.S. Geological Survey, Reston, VA.	U.S. Geological Survey	USGS		38.6333	-106.383	0.01	69	69	69	UNKNOWN	SEDIMENTARY	UNKNOWN	UNKNOWN	LIMESTONE		1.3	29.7	0.08	0.37	0.0238063
D115848		USGS		Geochemistry of rock samples from the National Geochemical Database: U.S. Geological Survey, Reston, VA.	U.S. Geological Survey	USGS		34.5	-115.5	0.01	67	67	67	UNKNOWN	SEDIMENTARY	UNKNOWN	UNKNOWN	LIMESTONE		4.9	41.4	0.85	1.3	0.0626735
D115849		USGS		Geochemistry of rock samples from the National Geochemical Database: U.S. Geological Survey, Reston, VA.	U.S. Geological Survey	USGS		36.75	-115.25	0.01	67	67	67	UNKNOWN	SEDIMENTARY	UNKNOWN	UNKNOWN	LIMESTONE		0.19	35.8	0.52	0.1	0.00287247
D115850		USGS		Geochemistry of rock samples from the National Geochemical Database: U.S. Geological Survey, Reston, VA.	U.S. Geological Survey	USGS		40.5	-111.5	0.01	67	67	67	UNKNOWN	SEDIMENTARY	UNKNOWN	UNKNOWN	LIMESTONE		2.3	46.3	0.08	1.1	0.0268625
D115851		USGS		Geochemistry of rock samples from the National Geochemical Database: U.S. Geological Survey, Reston, VA.	U.S. Geological Survey	USGS		40.1333	-111.5	0.01	67	67	67	UNKNOWN	SEDIMENTARY	UNKNOWN	UNKNOWN	LIMESTONE		1.6	51.2	0.5	0.71	0.0168756
D115852		USGS		Geochemistry of rock samples from the National Geochemical Database: U.S. Geological Survey, Reston, VA.	U.S. Geological Survey	USGS		38.5	-105.25	0.01	69	69	69	UNKNOWN	SEDIMENTARY	UNKNOWN	UNKNOWN	LIMESTONE		0.4	36.8	0.1	0.25	0.00593143
D115853		USGS		Geochemistry of rock samples from the National Geochemical Database: U.S. Geological Survey, Reston, VA.	U.S. Geological Survey	USGS		38.8833	-104.883	0.01	69	69	69	UNKNOWN	SEDIMENTARY	UNKNOWN	UNKNOWN	LIMESTONE		1.3	35.9	0.05	0.9	0.0195724
D115854		USGS		Geochemistry of rock samples from the National Geochemical Database: U.S. Geological Survey, Reston, VA.	U.S. Geological Survey	USGS		31.6333	-110	0.01	69	68	67	UNKNOWN	SEDIMENTARY	UNKNOWN	UNKNOWN	LIMESTONE		3.2	36.2	0.08	1.2	0.0475198
D115860		USGS		Geochemistry of rock samples from the National Geochemical Database: U.S. Geological Survey, Reston, VA.	U.S. Geological Survey	USGS		39	-114.5	0.01	67	67	67	UNKNOWN	SEDIMENTARY	UNKNOWN	UNKNOWN	LIMESTONE		4.2	40.5	0.3	0.8	0.0559267
D115862		USGS		Geochemistry of rock samples from the National Geochemical Database: U.S. Geological Survey, Reston, VA.	U.S. Geological Survey	USGS		47.8833	-108.5	0.01	69	68	67	UNKNOWN	SEDIMENTARY	UNKNOWN	UNKNOWN	LIMESTONE		3.9	22.7	0.1	1.5	0.0904489
D115867		USGS		Geochemistry of rock samples from the National Geochemical Database: U.S. Geological Survey, Reston, VA.	U.S. Geological Survey	USGS		40	-113.75	0.01	67	67	67	UNKNOWN	SEDIMENTARY	UNKNOWN	UNKNOWN	LIMESTONE		3.7	44.9	0.1	1.1	0.0445219
D115868		USGS		Geochemistry of rock samples from the National Geochemical Database: U.S. Geological Survey, Reston, VA.	U.S. Geological Survey	USGS		44.5	-107	0.01	67	67	67	UNKNOWN	SEDIMENTARY	UNKNOWN	UNKNOWN	LIMESTONE		3.2	22.5	1.7	1.8	0.0700051
D115873		USGS		Geochemistry of rock samples from the National Geochemical Database: U.S. Geological Survey, Reston, VA.	U.S. Geological Survey	USGS		39.5	-107.383	0.01	67	67	67	UNKNOWN	SEDIMENTARY	UNKNOWN	UNKNOWN	LIMESTONE		4.2	18.7	0.14	3	0.111926
D115876		USGS		Geochemistry of rock samples from the National Geochemical Database: U.S. Geological Survey, Reston, VA.	U.S. Geological Survey	USGS		39.1333	-114.5	0.01	69	68	67	UNKNOWN	SEDIMENTARY	UNKNOWN	UNKNOWN	LIMESTONE		0.66	49.4	0.08	0.1	0.00731844
D115878		USGS		Geochemistry of rock samples from the National Geochemical Database: U.S. Geological Survey, Reston, VA.	U.S. Geological Survey	USGS		40.25	-111.5	0.01	67	67	67	UNKNOWN	SEDIMENTARY	UNKNOWN	UNKNOWN	LIMESTONE		0.2	30.2	0.08	0.04	0.00362578
D115880		USGS		Geochemistry of rock samples from the National Geochemical Database: U.S. Geological Survey, Reston, VA.	U.S. Geological Survey	USGS		37.25	-115.75	0.01	67	67	67	UNKNOWN	SEDIMENTARY	UNKNOWN	UNKNOWN	LIMESTONE		0.3	30	2.1	0.16	0.00515028
D115881		USGS		Geochemistry of rock samples from the National Geochemical Database: U.S. Geological Survey, Reston, VA.	U.S. Geological Survey	USGS		44	-103.25	0.01	69	68	67	UNKNOWN	SEDIMENTARY	UNKNOWN	UNKNOWN	LIMESTONE		1.3	45	0.08	0.28	0.0157831
D115882		USGS		Geochemistry of rock samples from the National Geochemical Database: U.S. Geological Survey, Reston, VA.	U.S. Geological Survey	USGS		38.8833	-104.883	0.01	69	69	69	UNKNOWN	SEDIMENTARY	UNKNOWN	UNKNOWN	LIMESTONE		1.3	36.3	1.4	0.88	0.0187462
D115884		USGS		Geochemistry of rock samples from the National Geochemical Database: U.S. Geological Survey, Reston, VA.	U.S. Geological Survey	USGS		31.6333	-110	0.01	69	68	67	UNKNOWN	SEDIMENTARY	UNKNOWN	UNKNOWN	LIMESTONE		3.1	36.1	0.1	1.2	0.046137
D115887		USGS		Geochemistry of rock samples from the National Geochemical Database: U.S. Geological Survey, Reston, VA.	U.S. Geological Survey	USGS		44.3833	-103.633	0.01	69	68	67	UNKNOWN	SEDIMENTARY	UNKNOWN	UNKNOWN	LIMESTONE		3	42.7	0.77	1.6	0.0371549
D115889		USGS		Geochemistry of rock samples from the National Geochemical Database: U.S. Geological Survey, Reston, VA.	U.S. Geological Survey	USGS		38.8833	-104.633	0.01	69	69	69	UNKNOWN	SEDIMENTARY	UNKNOWN	UNKNOWN	LIMESTONE		1.3	35.3	0.95	0.88	0.019465
D115890		USGS		Geochemistry of rock samples from the National Geochemical Database: U.S. Geological Survey, Reston, VA.	U.S. Geological Survey	USGS		38.8833	-104.883	0.01	69	69	69	UNKNOWN	SEDIMENTARY	UNKNOWN	UNKNOWN	LIMESTONE		1.1	33.8	0.9	0.83	0.0172093
D115891		USGS		Geochemistry of rock samples from the National Geochemical Database: U.S. Geological Survey, Reston, VA.	U.S. Geological Survey	USGS		45.75	-111.75	0.01	67	67	67	UNKNOWN	SEDIMENTARY	UNKNOWN	UNKNOWN	LIMESTONE		0.81	50.7	0.9	0.57	0.00857981
D115893		USGS		Geochemistry of rock samples from the National Geochemical Database: U.S. Geological Survey, Reston, VA.	U.S. Geological Survey	USGS		34.8833	-112.883	0.01	67	67	67	UNKNOWN	SEDIMENTARY	UNKNOWN	UNKNOWN	LIMESTONE		4.2	20.7	2.4	1.3	0.0975744
D115896		USGS		Geochemistry of rock samples from the National Geochemical Database: U.S. Geological Survey, Reston, VA.	U.S. Geological Survey	USGS		41.5	-111.883	0.01	67	67	67	UNKNOWN	SEDIMENTARY	UNKNOWN	UNKNOWN	LIMESTONE		0.1	30.4	2.6	0.09	0.00167436
D115897		USGS		Geochemistry of rock samples from the National Geochemical Database: U.S. Geological Survey, Reston, VA.	U.S. Geological Survey	USGS		38.5	-105.25	0.01	69	69	69	UNKNOWN	SEDIMENTARY	UNKNOWN	UNKNOWN	LIMESTONE		0.7	29.9	0.1	0.36	0.0127288
D115899		USGS		Geochemistry of rock samples from the National Geochemical Database: U.S. Geological Survey, Reston, VA.	U.S. Geological Survey	USGS		36	-111.883	0.01	67	67	67	UNKNOWN	SEDIMENTARY	UNKNOWN	UNKNOWN	LIMESTONE		6.6	26.6	0.1	2.2	0.129471
D115901		USGS		Geochemistry of rock samples from the National Geochemical Database: U.S. Geological Survey, Reston, VA.	U.S. Geological Survey	USGS		38.8833	-104.883	0.01	69	69	69	UNKNOWN	SEDIMENTARY	UNKNOWN	UNKNOWN	LIMESTONE		1.3	33.4	2.9	0.82	0.0195577
D115902		USGS		Geochemistry of rock samples from the National Geochemical Database: U.S. Geological Survey, Reston, VA.	U.S. Geological Survey	USGS		39.1333	-114.5	0.01	67	67	67	UNKNOWN	SEDIMENTARY	UNKNOWN	UNKNOWN	LIMESTONE		0.2	54.1	0.08	0.04	0.00202684
D115903		USGS		Geochemistry of rock samples from the National Geochemical Database: U.S. Geological Survey, Reston, VA.	U.S. Geological Survey	USGS		36	-112	0.01	67	67	67	UNKNOWN	SEDIMENTARY	UNKNOWN	UNKNOWN	LIMESTONE		3.2	21.4	3.1	1.4	0.0702088
D115904		USGS		Geochemistry of rock samples from the National Geochemical Database: U.S. Geological Survey, Reston, VA.	U.S. Geological Survey	USGS		32.75	-107.883	0.01	69	69	69	UNKNOWN	SEDIMENTARY	UNKNOWN	UNKNOWN	LIMESTONE		0.22	30.9	0.08	0.04	0.00389829
D115926		USGS		Geochemistry of rock samples from the National Geochemical Database: U.S. Geological Survey, Reston, VA.	U.S. Geological Survey	USGS		44.3833	-103.633	0.01	69	68	67	UNKNOWN	SEDIMENTARY	UNKNOWN	UNKNOWN	LIMESTONE		5.4	27.1	0.89	3.1	0.099703
D115943		USGS		Geochemistry of rock samples from the National Geochemical Database: U.S. Geological Survey, Reston, VA.	U.S. Geological Survey	USGS		43.3833	-108.133	0.01	67	67	67	UNKNOWN	SEDIMENTARY	UNKNOWN	UNKNOWN	LIMESTONE		0.4	51.7	0.11	0.38	0.00422283
D115951		USGS		Geochemistry of rock samples from the National Geochemical Database: U.S. Geological Survey, Reston, VA.	U.S. Geological Survey	USGS		34.5	-115.383	0.01	67	67	67	UNKNOWN	SEDIMENTARY	UNKNOWN	UNKNOWN	LIMESTONE		8.4	5.6	2.3	3.1	0.484567
D115954		USGS		Geochemistry of rock samples from the National Geochemical Database: U.S. Geological Survey, Reston, VA.	U.S. Geological Survey	USGS		38.8833	-104.883	0.01	69	69	69	UNKNOWN	SEDIMENTARY	UNKNOWN	UNKNOWN	LIMESTONE		1.1	37.8	0.29	0.88	0.0156578
D115956		USGS		Geochemistry of rock samples from the National Geochemical Database: U.S. Geological Survey, Reston, VA.	U.S. Geological Survey	USGS		38.8833	-104.883	0.01	69	69	69	UNKNOWN	SEDIMENTARY	UNKNOWN	UNKNOWN	LIMESTONE		1	34.5	1.3	2.8	0.0147094
D115958		USGS		Geochemistry of rock samples from the National Geochemical Database: U.S. Geological Survey, Reston, VA.	U.S. Geological Survey	USGS		47.8833	-108.5	0.01	69	68	67	UNKNOWN	SEDIMENTARY	UNKNOWN	UNKNOWN	LIMESTONE		4.3	22	0.35	1.4	0.102024
D115959		USGS		Geochemistry of rock samples from the National Geochemical Database: U.S. Geological Survey, Reston, VA.	U.S. Geological Survey	USGS		45.75	-111.75	0.01	67	67	67	UNKNOWN	SEDIMENTARY	UNKNOWN	UNKNOWN	LIMESTONE		0.6	50.6	0.06	0.56	0.00646322
D115961		USGS		Geochemistry of rock samples from the National Geochemical Database: U.S. Geological Survey, Reston, VA.	U.S. Geological Survey	USGS		44.1333	-103.383	0.01	69	68	67	UNKNOWN	SEDIMENTARY	UNKNOWN	UNKNOWN	LIMESTONE		2	45.5	0.08	0.27	0.0240193
D115966		USGS		Geochemistry of rock samples from the National Geochemical Database: U.S. Geological Survey, Reston, VA.	U.S. Geological Survey	USGS		37.25	-115.633	0.01	67	67	67	UNKNOWN	SEDIMENTARY	UNKNOWN	UNKNOWN	LIMESTONE		0.3	57.8	0.08	0.33	0.00283752
D115980		USGS		Geochemistry of rock samples from the National Geochemical Database: U.S. Geological Survey, Reston, VA.	U.S. Geological Survey	USGS		39.5	-107.383	0.01	67	67	67	UNKNOWN	SEDIMENTARY	UNKNOWN	UNKNOWN	LIMESTONE		3.1	23.2	0.12	1.4	0.0705294
D115983		USGS		Geochemistry of rock samples from the National Geochemical Database: U.S. Geological Survey, Reston, VA.	U.S. Geological Survey	USGS		39	-114.5	0.01	67	67	67	UNKNOWN	SEDIMENTARY	UNKNOWN	UNKNOWN	LIMESTONE		0.1	50.2	1.4	0.22	0.0010645
D115984		USGS		Geochemistry of rock samples from the National Geochemical Database: U.S. Geological Survey, Reston, VA.	U.S. Geological Survey	USGS		39.8833	-113.75	0.01	67	67	67	UNKNOWN	SEDIMENTARY	UNKNOWN	UNKNOWN	LIMESTONE		13.5	14	0.85	4.7	0.422198
D115986		USGS		Geochemistry of rock samples from the National Geochemical Database: U.S. Geological Survey, Reston, VA.	U.S. Geological Survey	USGS		38.8833	-104.883	0.01	69	69	69	UNKNOWN	SEDIMENTARY	UNKNOWN	UNKNOWN	LIMESTONE		1	35.4	0.1	0.88	0.0152508
D115987		USGS		Geochemistry of rock samples from the National Geochemical Database: U.S. Geological Survey, Reston, VA.	U.S. Geological Survey	USGS		31.5	-110.383	0.01	69	68	67	UNKNOWN	SEDIMENTARY	UNKNOWN	UNKNOWN	LIMESTONE		8.6	27.5	0.1	3.2	0.160156
D115988		USGS		Geochemistry of rock samples from the National Geochemical Database: U.S. Geological Survey, Reston, VA.	U.S. Geological Survey	USGS		40	-113.75	0.01	67	67	67	UNKNOWN	SEDIMENTARY	UNKNOWN	UNKNOWN	LIMESTONE		4.9	39.7	0.35	0.87	0.0663958
D115989		USGS		Geochemistry of rock samples from the National Geochemical Database: U.S. Geological Survey, Reston, VA.	U.S. Geological Survey	USGS		38.8833	-104.883	0.01	69	69	69	UNKNOWN	SEDIMENTARY	UNKNOWN	UNKNOWN	LIMESTONE		1.4	36.3	0.1	0.88	0.0208306
D115992		USGS		Geochemistry of rock samples from the National Geochemical Database: U.S. Geological Survey, Reston, VA.	U.S. Geological Survey	USGS		45.5	-112.5	0.01	67	67	67	UNKNOWN	SEDIMENTARY	UNKNOWN	UNKNOWN	LIMESTONE		0.1	30	1.8	0.1	0.00173338
D115993		USGS		Geochemistry of rock samples from the National Geochemical Database: U.S. Geological Survey, Reston, VA.	U.S. Geological Survey	USGS		36.8833	-115.25	0.01	67	67	67	UNKNOWN	SEDIMENTARY	UNKNOWN	UNKNOWN	LIMESTONE		0.1	30.6	1.6	0.19	0.00170789
D115994		USGS		Geochemistry of rock samples from the National Geochemical Database: U.S. Geological Survey, Reston, VA.	U.S. Geological Survey	USGS		32.1333	-109.5	0.01	69	68	67	UNKNOWN	SEDIMENTARY	UNKNOWN	UNKNOWN	LIMESTONE		0.6	28.6	1.1	0.31	0.0110665
D115995		USGS		Geochemistry of rock samples from the National Geochemical Database: U.S. Geological Survey, Reston, VA.	U.S. Geological Survey	USGS		32.75	-107.883	0.01	69	69	69	UNKNOWN	SEDIMENTARY	UNKNOWN	UNKNOWN	LIMESTONE		0.2	33	1.2	0.11	0.00321664
D115996		USGS		Geochemistry of rock samples from the National Geochemical Database: U.S. Geological Survey, Reston, VA.	U.S. Geological Survey	USGS		38.8833	-104.883	0.01	69	69	69	UNKNOWN	SEDIMENTARY	UNKNOWN	UNKNOWN	LIMESTONE		1.1	37.1	0.85	0.88	0.0157369
D116591		USGS		Geochemistry of rock samples from the National Geochemical Database: U.S. Geological Survey, Reston, VA.	U.S. Geological Survey	USGS		29.9667	-98.9667	0.01	68	68	68	UNKNOWN	SEDIMENTARY	UNKNOWN	UNKNOWN	LIMESTONE		5.44	10	0.48	1.4	0.265209
D116592		USGS		Geochemistry of rock samples from the National Geochemical Database: U.S. Geological Survey, Reston, VA.	U.S. Geological Survey	USGS		29.9667	-98.9667	0.01	68	68	68	UNKNOWN	SEDIMENTARY	UNKNOWN	UNKNOWN	LIMESTONE		3.12	35.4	0.24	1.06	0.047276
D116593		USGS		Geochemistry of rock samples from the National Geochemical Database: U.S. Geological Survey, Reston, VA.	U.S. Geological Survey	USGS		29.9667	-98.9667	0.01	68	68	68	UNKNOWN	SEDIMENTARY	UNKNOWN	UNKNOWN	LIMESTONE		1.26	34.7	0.14	0.43	0.0197262
D116594		USGS		Geochemistry of rock samples from the National Geochemical Database: U.S. Geological Survey, Reston, VA.	U.S. Geological Survey	USGS		29.9667	-98.9667	0.01	55	55	55	UNKNOWN	SEDIMENTARY	UNKNOWN	UNKNOWN	LIMESTONE		2.25	30.2	0.19	0.77	0.0400844
D115529		USGS		Geochemistry of rock samples from the National Geochemical Database: U.S. Geological Survey, Reston, VA.	U.S. Geological Survey	USGS		40	-113.75	0.01	67	67	67	UNKNOWN	SEDIMENTARY	UNKNOWN	UNKNOWN	LIMESTONE		3.4	44.7	0.06	0.86	0.0412544
D120976		USGS		Geochemistry of rock samples from the National Geochemical Database: U.S. Geological Survey, Reston, VA.	U.S. Geological Survey	USGS		37.25	-87.3667	0.01	70	70	70	UNKNOWN	SEDIMENTARY	UNKNOWN	UNKNOWN	LIMESTONE		1.2	43.7	0.21	0.23	0.0149701
D120983		USGS		Geochemistry of rock samples from the National Geochemical Database: U.S. Geological Survey, Reston, VA.	U.S. Geological Survey	USGS		38	-84.6333	0.01	69	69	69	UNKNOWN	SEDIMENTARY	UNKNOWN	UNKNOWN	LIMESTONE		0.85	52	0.18	0.28	0.00892142
D120984		USGS		Geochemistry of rock samples from the National Geochemical Database: U.S. Geological Survey, Reston, VA.	U.S. Geological Survey	USGS		38.25	-82.8667	0.01	68	68	68	UNKNOWN	SEDIMENTARY	UNKNOWN	UNKNOWN	LIMESTONE		0.46	51.3	0.11	0.2	0.00490405
D120985		USGS		Geochemistry of rock samples from the National Geochemical Database: U.S. Geological Survey, Reston, VA.	U.S. Geological Survey	USGS		38	-84.6333	0.01	69	69	69	UNKNOWN	SEDIMENTARY	UNKNOWN	UNKNOWN	LIMESTONE		0.56	48.3	0.26	0.27	0.00631623
D120986		USGS		Geochemistry of rock samples from the National Geochemical Database: U.S. Geological Survey, Reston, VA.	U.S. Geological Survey	USGS		37.75	-86.8667	0.01	70	70	70	UNKNOWN	SEDIMENTARY	UNKNOWN	UNKNOWN	LIMESTONE		1.4	48.9	0.57	0.35	0.0154954
D120987		USGS		Geochemistry of rock samples from the National Geochemical Database: U.S. Geological Survey, Reston, VA.	U.S. Geological Survey	USGS		37.75	-84.3667	0.01	69	69	69	UNKNOWN	SEDIMENTARY	UNKNOWN	UNKNOWN	LIMESTONE		0.65	52.1	0.26	0.37	0.00679295
D120988		USGS		Geochemistry of rock samples from the National Geochemical Database: U.S. Geological Survey, Reston, VA.	U.S. Geological Survey	USGS		37.6333	-85.5	0.01	69	69	69	UNKNOWN	SEDIMENTARY	UNKNOWN	UNKNOWN	LIMESTONE		1.2	46.4	0.26	0.46	0.0140504
D120989		USGS		Geochemistry of rock samples from the National Geochemical Database: U.S. Geological Survey, Reston, VA.	U.S. Geological Survey	USGS		38.25	-82.8667	0.01	68	68	68	UNKNOWN	SEDIMENTARY	UNKNOWN	UNKNOWN	LIMESTONE		0.27	54	0.15	0.15	0.0027348
D120990		USGS		Geochemistry of rock samples from the National Geochemical Database: U.S. Geological Survey, Reston, VA.	U.S. Geological Survey	USGS		38.3667	-83.1333	0.01	68	68	68	UNKNOWN	SEDIMENTARY	UNKNOWN	UNKNOWN	LIMESTONE		4.7	17.4	0.42	1.4	0.138698
D120991		USGS		Geochemistry of rock samples from the National Geochemical Database: U.S. Geological Survey, Reston, VA.	U.S. Geological Survey	USGS		37.25	-87.3667	0.01	70	70	70	UNKNOWN	SEDIMENTARY	UNKNOWN	UNKNOWN	LIMESTONE		0.85	49.8	0.21	0.16	0.00932118
D120992		USGS		Geochemistry of rock samples from the National Geochemical Database: U.S. Geological Survey, Reston, VA.	U.S. Geological Survey	USGS		38	-84.6333	0.01	69	69	69	UNKNOWN	SEDIMENTARY	UNKNOWN	UNKNOWN	LIMESTONE		0.75	48.8	0.22	0.26	0.00838043
D120993		USGS		Geochemistry of rock samples from the National Geochemical Database: U.S. Geological Survey, Reston, VA.	U.S. Geological Survey	USGS		36.8667	-84.5	0.01	68	68	68	UNKNOWN	SEDIMENTARY	UNKNOWN	UNKNOWN	LIMESTONE		0.75	34.2	0.2	0.26	0.0119277
D120994		USGS		Geochemistry of rock samples from the National Geochemical Database: U.S. Geological Survey, Reston, VA.	U.S. Geological Survey	USGS		38.6333	-83.5	0.01	69	69	69	UNKNOWN	SEDIMENTARY	UNKNOWN	UNKNOWN	LIMESTONE		1.2	50.5	0.22	0.39	0.0129408
D120995		USGS		Geochemistry of rock samples from the National Geochemical Database: U.S. Geological Survey, Reston, VA.	U.S. Geological Survey	USGS		37.75	-86.8667	0.01	70	70	70	UNKNOWN	SEDIMENTARY	UNKNOWN	UNKNOWN	LIMESTONE		1.5	46.5	0.39	0.38	0.0174996
D120997		USGS		Geochemistry of rock samples from the National Geochemical Database: U.S. Geological Survey, Reston, VA.	U.S. Geological Survey	USGS		37.25	-87.3667	0.01	70	70	70	UNKNOWN	SEDIMENTARY	UNKNOWN	UNKNOWN	LIMESTONE		0.66	51.5	0.27	0.15	0.0069935
D121000		USGS		Geochemistry of rock samples from the National Geochemical Database: U.S. Geological Survey, Reston, VA.	U.S. Geological Survey	USGS		36.75	-88.1333	0.01	68	68	68	UNKNOWN	SEDIMENTARY	UNKNOWN	UNKNOWN	LIMESTONE		2.5	39	0.22	0.47	0.0347809
D121002		USGS		Geochemistry of rock samples from the National Geochemical Database: U.S. Geological Survey, Reston, VA.	U.S. Geological Survey	USGS		36.75	-88.1333	0.01	68	68	68	UNKNOWN	SEDIMENTARY	UNKNOWN	UNKNOWN	LIMESTONE		0.75	38.5	0.12	0.26	0.0106268
D121003		USGS		Geochemistry of rock samples from the National Geochemical Database: U.S. Geological Survey, Reston, VA.	U.S. Geological Survey	USGS		36.8667	-84.5	0.01	68	68	68	UNKNOWN	SEDIMENTARY	UNKNOWN	UNKNOWN	LIMESTONE		0.85	35.2	0.14	0.18	0.0131754
D121004		USGS		Geochemistry of rock samples from the National Geochemical Database: U.S. Geological Survey, Reston, VA.	U.S. Geological Survey	USGS		38.25	-82.8667	0.01	68	68	68	UNKNOWN	SEDIMENTARY	UNKNOWN	UNKNOWN	LIMESTONE		0.66	52.5	0.11	0.32	0.00686679
D121005		USGS		Geochemistry of rock samples from the National Geochemical Database: U.S. Geological Survey, Reston, VA.	U.S. Geological Survey	USGS		38.6333	-83.5	0.01	69	69	69	UNKNOWN	SEDIMENTARY	UNKNOWN	UNKNOWN	LIMESTONE		1.7	47.4	0.15	0.7	0.0194717
D121006		USGS		Geochemistry of rock samples from the National Geochemical Database: U.S. Geological Survey, Reston, VA.	U.S. Geological Survey	USGS		37.25	-87.3667	0.01	70	70	70	UNKNOWN	SEDIMENTARY	UNKNOWN	UNKNOWN	LIMESTONE		0.75	51.9	0.1	0.22	0.00790325
D121009		USGS		Geochemistry of rock samples from the National Geochemical Database: U.S. Geological Survey, Reston, VA.	U.S. Geological Survey	USGS		36.75	-88.1333	0.01	68	68	68	UNKNOWN	SEDIMENTARY	UNKNOWN	UNKNOWN	LIMESTONE		1.2	43.3	0.12	0.41	0.0150985
D121010		USGS		Geochemistry of rock samples from the National Geochemical Database: U.S. Geological Survey, Reston, VA.	U.S. Geological Survey	USGS		38.3667	-83.1333	0.01	68	68	68	UNKNOWN	SEDIMENTARY	UNKNOWN	UNKNOWN	LIMESTONE		4.6	17.3	0.27	1.3	0.137933
D121011		USGS		Geochemistry of rock samples from the National Geochemical Database: U.S. Geological Survey, Reston, VA.	U.S. Geological Survey	USGS		36.75	-88.1333	0.01	68	68	68	UNKNOWN	SEDIMENTARY	UNKNOWN	UNKNOWN	LIMESTONE		0.75	38.8	0.1	0.31	0.010542
D121013		USGS		Geochemistry of rock samples from the National Geochemical Database: U.S. Geological Survey, Reston, VA.	U.S. Geological Survey	USGS		37.6333	-85.5	0.01	69	69	69	UNKNOWN	SEDIMENTARY	UNKNOWN	UNKNOWN	LIMESTONE		2.5	28.4	0.28	0.94	0.0470045
D121017		USGS		Geochemistry of rock samples from the National Geochemical Database: U.S. Geological Survey, Reston, VA.	U.S. Geological Survey	USGS		37.25	-87.3667	0.01	70	70	70	UNKNOWN	SEDIMENTARY	UNKNOWN	UNKNOWN	LIMESTONE		0.95	51.6	0.13	0.24	0.0100612
D121031		USGS		Geochemistry of rock samples from the National Geochemical Database: U.S. Geological Survey, Reston, VA.	U.S. Geological Survey	USGS		36.75	-88.1333	0.01	68	68	68	UNKNOWN	SEDIMENTARY	UNKNOWN	UNKNOWN	LIMESTONE		1.6	42.1	0.18	0.31	0.0207029
D121019		USGS		Geochemistry of rock samples from the National Geochemical Database: U.S. Geological Survey, Reston, VA.	U.S. Geological Survey	USGS		37.25	-87.3667	0.01	70	70	70	UNKNOWN	SEDIMENTARY	UNKNOWN	UNKNOWN	LIMESTONE		0.95	51.2	0.14	0.31	0.0101294
D121020		USGS		Geochemistry of rock samples from the National Geochemical Database: U.S. Geological Survey, Reston, VA.	U.S. Geological Survey	USGS		37.75	-84.3667	0.01	69	69	69	UNKNOWN	SEDIMENTARY	UNKNOWN	UNKNOWN	LIMESTONE		0.95	48.8	0.15	0.49	0.0105994
D121021		USGS		Geochemistry of rock samples from the National Geochemical Database: U.S. Geological Survey, Reston, VA.	U.S. Geological Survey	USGS		38.3667	-83.1333	0.01	68	68	68	UNKNOWN	SEDIMENTARY	UNKNOWN	UNKNOWN	LIMESTONE		4.5	24.4	0.3	1.3	0.0971376
D121022		USGS		Geochemistry of rock samples from the National Geochemical Database: U.S. Geological Survey, Reston, VA.	U.S. Geological Survey	USGS		38.3667	-82.8667	0.01	68	68	68	UNKNOWN	SEDIMENTARY	UNKNOWN	UNKNOWN	LIMESTONE		0.55	55.1	0.3	0.18	0.00544502
D121023		USGS		Geochemistry of rock samples from the National Geochemical Database: U.S. Geological Survey, Reston, VA.	U.S. Geological Survey	USGS		37.6333	-85.5	0.01	69	69	69	UNKNOWN	SEDIMENTARY	UNKNOWN	UNKNOWN	LIMESTONE		0.83	28.5	0.15	0.25	0.0158374
D121024		USGS		Geochemistry of rock samples from the National Geochemical Database: U.S. Geological Survey, Reston, VA.	U.S. Geological Survey	USGS		37.75	-84.3667	0.01	69	69	69	UNKNOWN	SEDIMENTARY	UNKNOWN	UNKNOWN	LIMESTONE		0.93	51.3	0.14	0.27	0.0099015
D121025		USGS		Geochemistry of rock samples from the National Geochemical Database: U.S. Geological Survey, Reston, VA.	U.S. Geological Survey	USGS		38.25	-82.8667	0.01	68	68	68	UNKNOWN	SEDIMENTARY	UNKNOWN	UNKNOWN	LIMESTONE		0.83	41.3	0.15	0.27	0.0109593
D121026		USGS		Geochemistry of rock samples from the National Geochemical Database: U.S. Geological Survey, Reston, VA.	U.S. Geological Survey	USGS		38	-84.6333	0.01	69	69	69	UNKNOWN	SEDIMENTARY	UNKNOWN	UNKNOWN	LIMESTONE		0.83	52.2	0.15	0.28	0.00868282
D121027		USGS		Geochemistry of rock samples from the National Geochemical Database: U.S. Geological Survey, Reston, VA.	U.S. Geological Survey	USGS		36.75	-88.1333	0.01	68	68	68	UNKNOWN	SEDIMENTARY	UNKNOWN	UNKNOWN	LIMESTONE		1.4	42.5	0.22	0.41	0.017906
D121028		USGS		Geochemistry of rock samples from the National Geochemical Database: U.S. Geological Survey, Reston, VA.	U.S. Geological Survey	USGS		38.3667	-82.8667	0.01	68	68	68	UNKNOWN	SEDIMENTARY	UNKNOWN	UNKNOWN	LIMESTONE		0.65	52.5	0.2	0.11	0.00676833
D121029		USGS		Geochemistry of rock samples from the National Geochemical Database: U.S. Geological Survey, Reston, VA.	U.S. Geological Survey	USGS		36.75	-88.1333	0.01	68	68	68	UNKNOWN	SEDIMENTARY	UNKNOWN	UNKNOWN	LIMESTONE		1.2	43.6	0.22	0.35	0.0149768
D121030		USGS		Geochemistry of rock samples from the National Geochemical Database: U.S. Geological Survey, Reston, VA.	U.S. Geological Survey	USGS		38.6333	-83.5	0.01	69	69	69	UNKNOWN	SEDIMENTARY	UNKNOWN	UNKNOWN	LIMESTONE		2.1	47.5	0.3	0.38	0.0240306
D121032		USGS		Geochemistry of rock samples from the National Geochemical Database: U.S. Geological Survey, Reston, VA.	U.S. Geological Survey	USGS		38.3667	-82.8667	0.01	68	68	68	UNKNOWN	SEDIMENTARY	UNKNOWN	UNKNOWN	LIMESTONE		0.45	54.3	0.18	0.18	0.00452918
D121033		USGS		Geochemistry of rock samples from the National Geochemical Database: U.S. Geological Survey, Reston, VA.	U.S. Geological Survey	USGS		37.75	-86.8667	0.01	70	70	70	UNKNOWN	SEDIMENTARY	UNKNOWN	UNKNOWN	LIMESTONE		1.4	49.1	0.18	0.28	0.0155562
D121034		USGS		Geochemistry of rock samples from the National Geochemical Database: U.S. Geological Survey, Reston, VA.	U.S. Geological Survey	USGS		38	-84.6333	0.01	69	69	69	UNKNOWN	SEDIMENTARY	UNKNOWN	UNKNOWN	LIMESTONE		1	51	0.15	0.21	0.0107146
D121035		USGS		Geochemistry of rock samples from the National Geochemical Database: U.S. Geological Survey, Reston, VA.	U.S. Geological Survey	USGS		37.75	-84.3667	0.01	69	69	69	UNKNOWN	SEDIMENTARY	UNKNOWN	UNKNOWN	LIMESTONE		1	51.8	0.14	0.33	0.0105374
D121037		USGS		Geochemistry of rock samples from the National Geochemical Database: U.S. Geological Survey, Reston, VA.	U.S. Geological Survey	USGS		37.75	-86.8667	0.01	70	70	70	UNKNOWN	SEDIMENTARY	UNKNOWN	UNKNOWN	LIMESTONE		1.4	46.6	0.13	0.2	0.0164174
D121038		USGS		Geochemistry of rock samples from the National Geochemical Database: U.S. Geological Survey, Reston, VA.	U.S. Geological Survey	USGS		37.6333	-85.5	0.01	69	69	69	UNKNOWN	SEDIMENTARY	UNKNOWN	UNKNOWN	LIMESTONE		1.5	46.5	0.22	0.59	0.0175103
D121039		USGS		Geochemistry of rock samples from the National Geochemical Database: U.S. Geological Survey, Reston, VA.	U.S. Geological Survey	USGS		37.75	-84.3667	0.01	69	69	69	UNKNOWN	SEDIMENTARY	UNKNOWN	UNKNOWN	LIMESTONE		1.2	48.7	0.12	0.54	0.0134152
D121041		USGS		Geochemistry of rock samples from the National Geochemical Database: U.S. Geological Survey, Reston, VA.	U.S. Geological Survey	USGS		38.3667	-83.1333	0.01	68	68	68	UNKNOWN	SEDIMENTARY	UNKNOWN	UNKNOWN	LIMESTONE		4.5	24	0.23	1.3	0.0989389
D121042		USGS		Geochemistry of rock samples from the National Geochemical Database: U.S. Geological Survey, Reston, VA.	U.S. Geological Survey	USGS		37.75	-86.8667	0.01	70	70	70	UNKNOWN	SEDIMENTARY	UNKNOWN	UNKNOWN	LIMESTONE		1.5	49.2	0.16	0.36	0.0166238
D121043		USGS		Geochemistry of rock samples from the National Geochemical Database: U.S. Geological Survey, Reston, VA.	U.S. Geological Survey	USGS		37.25	-87.3667	0.01	70	70	70	UNKNOWN	SEDIMENTARY	UNKNOWN	UNKNOWN	LIMESTONE		1.2	43.5	0.18	0.23	0.0150478
D121046		USGS		Geochemistry of rock samples from the National Geochemical Database: U.S. Geological Survey, Reston, VA.	U.S. Geological Survey	USGS		37.6333	-83.5	0.01	69	69	69	UNKNOWN	SEDIMENTARY	UNKNOWN	UNKNOWN	LIMESTONE		1.6	45.3	0.29	0.35	0.0191998
D121051		USGS		Geochemistry of rock samples from the National Geochemical Database: U.S. Geological Survey, Reston, VA.	U.S. Geological Survey	USGS		37.6333	-85.5	0.01	69	69	69	UNKNOWN	SEDIMENTARY	UNKNOWN	UNKNOWN	LIMESTONE		3	28.2	0.14	0.8	0.0572078
D121053		USGS		Geochemistry of rock samples from the National Geochemical Database: U.S. Geological Survey, Reston, VA.	U.S. Geological Survey	USGS		37.75	-84.3667	0.01	69	69	69	UNKNOWN	SEDIMENTARY	UNKNOWN	UNKNOWN	LIMESTONE		3.3	42.3	0.18	1.1	0.0420366
D121055		USGS		Geochemistry of rock samples from the National Geochemical Database: U.S. Geological Survey, Reston, VA.	U.S. Geological Survey	USGS		38	-84.6333	0.01	69	69	69	UNKNOWN	SEDIMENTARY	UNKNOWN	UNKNOWN	LIMESTONE		0.65	52.2	0.12	0.1	0.00681721
D121056		USGS		Geochemistry of rock samples from the National Geochemical Database: U.S. Geological Survey, Reston, VA.	U.S. Geological Survey	USGS		38.6333	-83.5	0.01	69	69	69	UNKNOWN	SEDIMENTARY	UNKNOWN	UNKNOWN	LIMESTONE		0.93	50.4	0.12	0.21	0.010088
D121057		USGS		Geochemistry of rock samples from the National Geochemical Database: U.S. Geological Survey, Reston, VA.	U.S. Geological Survey	USGS		38.6333	-83.5	0.01	69	69	69	UNKNOWN	SEDIMENTARY	UNKNOWN	UNKNOWN	LIMESTONE		1.5	49.7	0.12	0.5	0.0164423
D121058		USGS		Geochemistry of rock samples from the National Geochemical Database: U.S. Geological Survey, Reston, VA.	U.S. Geological Survey	USGS		38.3667	-82.6333	0.01	70	70	70	UNKNOWN	SEDIMENTARY	UNKNOWN	UNKNOWN	LIMESTONE		1.6	47.1	0.13	0.25	0.0185529
D121059		USGS		Geochemistry of rock samples from the National Geochemical Database: U.S. Geological Survey, Reston, VA.	U.S. Geological Survey	USGS		36.75	-88.1333	0.01	68	68	68	UNKNOWN	SEDIMENTARY	UNKNOWN	UNKNOWN	LIMESTONE		1.9	39.2	0.13	0.38	0.0263899
D121060		USGS		Geochemistry of rock samples from the National Geochemical Database: U.S. Geological Survey, Reston, VA.	U.S. Geological Survey	USGS		37.75	-84.3667	0.01	69	69	69	UNKNOWN	SEDIMENTARY	UNKNOWN	UNKNOWN	LIMESTONE		3.9	40.8	0.18	1.4	0.0512507
D121061		USGS		Geochemistry of rock samples from the National Geochemical Database: U.S. Geological Survey, Reston, VA.	U.S. Geological Survey	USGS		38.25	-82.8667	0.01	68	68	68	UNKNOWN	SEDIMENTARY	UNKNOWN	UNKNOWN	LIMESTONE		0.65	51.9	0.12	0.18	0.00685023
D121064		USGS		Geochemistry of rock samples from the National Geochemical Database: U.S. Geological Survey, Reston, VA.	U.S. Geological Survey	USGS		37.6333	-85.5	0.01	69	69	69	UNKNOWN	SEDIMENTARY	UNKNOWN	UNKNOWN	LIMESTONE		1.6	44.6	0.39	0.58	0.0194002
D121065		USGS		Geochemistry of rock samples from the National Geochemical Database: U.S. Geological Survey, Reston, VA.	U.S. Geological Survey	USGS		38.3667	-82.8667	0.01	68	68	68	UNKNOWN	SEDIMENTARY	UNKNOWN	UNKNOWN	LIMESTONE		0.73	51.6	0.32	0.2	0.00770922
D120977		USGS		Geochemistry of rock samples from the National Geochemical Database: U.S. Geological Survey, Reston, VA.	U.S. Geological Survey	USGS		37.75	-86.8667	0.01	70	70	70	UNKNOWN	SEDIMENTARY	UNKNOWN	UNKNOWN	LIMESTONE		1.2	46	0.22	0.28	0.014215
D120979		USGS		Geochemistry of rock samples from the National Geochemical Database: U.S. Geological Survey, Reston, VA.	U.S. Geological Survey	USGS		37.75	-84.3667	0.01	69	69	69	UNKNOWN	SEDIMENTARY	UNKNOWN	UNKNOWN	LIMESTONE		0.85	51.6	0.3	0.4	0.00895913
D120980		USGS		Geochemistry of rock samples from the National Geochemical Database: U.S. Geological Survey, Reston, VA.	U.S. Geological Survey	USGS		38.3667	-82.6333	0.01	70	70	70	UNKNOWN	SEDIMENTARY	UNKNOWN	UNKNOWN	LIMESTONE		1.5	46.6	0.23	0.25	0.017545
D120981		USGS		Geochemistry of rock samples from the National Geochemical Database: U.S. Geological Survey, Reston, VA.	U.S. Geological Survey	USGS		37.6333	-85.5	0.01	69	69	69	UNKNOWN	SEDIMENTARY	UNKNOWN	UNKNOWN	LIMESTONE		0.85	30.2	0.18	0.31	0.015283
D126173		USGS		Geochemistry of rock samples from the National Geochemical Database: U.S. Geological Survey, Reston, VA.	U.S. Geological Survey	USGS		34.8667	-112.75	0.01	67	67	67	UNKNOWN	SEDIMENTARY	UNKNOWN	UNKNOWN	LIMESTONE		6.8	24.4	0.02	3.6	0.140627
D126180		USGS		Geochemistry of rock samples from the National Geochemical Database: U.S. Geological Survey, Reston, VA.	U.S. Geological Survey	USGS		41.5	-111.867	0.01	67	67	67	UNKNOWN	SEDIMENTARY	UNKNOWN	UNKNOWN	LIMESTONE		0.64	51.5	0.05	0.1	0.00681161
D126182		USGS		Geochemistry of rock samples from the National Geochemical Database: U.S. Geological Survey, Reston, VA.	U.S. Geological Survey	USGS		34.8667	-112.867	0.01	67	67	67	UNKNOWN	SEDIMENTARY	UNKNOWN	UNKNOWN	LIMESTONE		2.9	29.5	0.1	1	0.0527676
D126183		USGS		Geochemistry of rock samples from the National Geochemical Database: U.S. Geological Survey, Reston, VA.	U.S. Geological Survey	USGS		44.1333	-103.367	0.01	67	67	67	UNKNOWN	SEDIMENTARY	UNKNOWN	UNKNOWN	LIMESTONE		0.74	48.6	0.16	0.6	0.00827746
D126184		USGS		Geochemistry of rock samples from the National Geochemical Database: U.S. Geological Survey, Reston, VA.	U.S. Geological Survey	USGS		34.8667	-112.867	0.01	67	67	67	UNKNOWN	SEDIMENTARY	UNKNOWN	UNKNOWN	LIMESTONE		2.3	30.6	0.11	1.3	0.0401383
D126187		USGS		Geochemistry of rock samples from the National Geochemical Database: U.S. Geological Survey, Reston, VA.	U.S. Geological Survey	USGS		34.8667	-112.75	0.01	67	67	67	UNKNOWN	SEDIMENTARY	UNKNOWN	UNKNOWN	LIMESTONE		6.2	24.3	0.07	4	0.127341
D126188		USGS		Geochemistry of rock samples from the National Geochemical Database: U.S. Geological Survey, Reston, VA.	U.S. Geological Survey	USGS		32.3667	-109.133	0.01	67	67	67	UNKNOWN	SEDIMENTARY	UNKNOWN	UNKNOWN	LIMESTONE		1	50	0.09	0.4	0.010915
D126190		USGS		Geochemistry of rock samples from the National Geochemical Database: U.S. Geological Survey, Reston, VA.	U.S. Geological Survey	USGS		32.3667	-109.133	0.01	67	67	67	UNKNOWN	SEDIMENTARY	UNKNOWN	UNKNOWN	LIMESTONE		0.94	49.2	0.22	0.4	0.0104012
D126192		USGS		Geochemistry of rock samples from the National Geochemical Database: U.S. Geological Survey, Reston, VA.	U.S. Geological Survey	USGS		47.8667	-108.5	0.01	67	67	67	UNKNOWN	SEDIMENTARY	UNKNOWN	UNKNOWN	LIMESTONE		1.9	38.7	0.16	1.3	0.0263406
D126195		USGS		Geochemistry of rock samples from the National Geochemical Database: U.S. Geological Survey, Reston, VA.	U.S. Geological Survey	USGS		40.5	-111.5	0.01	67	67	67	UNKNOWN	SEDIMENTARY	UNKNOWN	UNKNOWN	LIMESTONE		2.6	41.2	0.17	1.7	0.033708
D126196		USGS		Geochemistry of rock samples from the National Geochemical Database: U.S. Geological Survey, Reston, VA.	U.S. Geological Survey	USGS		34.5	-115.5	0.01	67	67	67	UNKNOWN	SEDIMENTARY	UNKNOWN	UNKNOWN	LIMESTONE		0.95	30.6	0.12	0.5	0.0168283
D126197		USGS		Geochemistry of rock samples from the National Geochemical Database: U.S. Geological Survey, Reston, VA.	U.S. Geological Survey	USGS		33	-107.133	0.01	67	67	67	UNKNOWN	SEDIMENTARY	UNKNOWN	UNKNOWN	LIMESTONE		2	40.1	0.1	1.5	0.0267384
D126198		USGS		Geochemistry of rock samples from the National Geochemical Database: U.S. Geological Survey, Reston, VA.	U.S. Geological Survey	USGS		41.5	-111.867	0.01	67	67	67	UNKNOWN	SEDIMENTARY	UNKNOWN	UNKNOWN	LIMESTONE		0.89	51.4	0.1	0.15	0.009477
D126199		USGS		Geochemistry of rock samples from the National Geochemical Database: U.S. Geological Survey, Reston, VA.	U.S. Geological Survey	USGS		44.1333	-103.367	0.01	67	67	67	UNKNOWN	SEDIMENTARY	UNKNOWN	UNKNOWN	LIMESTONE		0.7	48.5	0.13	0.45	0.00786468
D126200		USGS		Geochemistry of rock samples from the National Geochemical Database: U.S. Geological Survey, Reston, VA.	U.S. Geological Survey	USGS		34.5	-115.5	0.01	67	67	67	UNKNOWN	SEDIMENTARY	UNKNOWN	UNKNOWN	LIMESTONE		1	27.3	0.05	0.4	0.0199121
D126201		USGS		Geochemistry of rock samples from the National Geochemical Database: U.S. Geological Survey, Reston, VA.	U.S. Geological Survey	USGS		47.8667	-108.633	0.01	67	67	67	UNKNOWN	SEDIMENTARY	UNKNOWN	UNKNOWN	LIMESTONE		0.9	50	0.06	0.35	0.00983464
D126202		USGS		Geochemistry of rock samples from the National Geochemical Database: U.S. Geological Survey, Reston, VA.	U.S. Geological Survey	USGS		34.5	-115.5	0.01	67	67	67	UNKNOWN	SEDIMENTARY	UNKNOWN	UNKNOWN	LIMESTONE		0.29	30.1	0.05	0.26	0.00525675
D126204		USGS		Geochemistry of rock samples from the National Geochemical Database: U.S. Geological Survey, Reston, VA.	U.S. Geological Survey	USGS		44.3667	-103.633	0.01	67	67	67	UNKNOWN	SEDIMENTARY	UNKNOWN	UNKNOWN	LIMESTONE		1.4	46.4	0.05	0.8	0.0163878
D126205		USGS		Geochemistry of rock samples from the National Geochemical Database: U.S. Geological Survey, Reston, VA.	U.S. Geological Survey	USGS		43.3667	-108.133	0.01	67	67	67	UNKNOWN	SEDIMENTARY	UNKNOWN	UNKNOWN	LIMESTONE		3.1	38.7	0.06	2.2	0.0424998
D126206		USGS		Geochemistry of rock samples from the National Geochemical Database: U.S. Geological Survey, Reston, VA.	U.S. Geological Survey	USGS		34.5	-115.367	0.01	67	67	67	UNKNOWN	SEDIMENTARY	UNKNOWN	UNKNOWN	LIMESTONE		3	44.6	0.03	1	0.0364362
D126207		USGS		Geochemistry of rock samples from the National Geochemical Database: U.S. Geological Survey, Reston, VA.	U.S. Geological Survey	USGS		42.75	-108	0.01	67	67	67	UNKNOWN	SEDIMENTARY	UNKNOWN	UNKNOWN	LIMESTONE		2.4	43.5	0.05	1.2	0.0297833
D126208		USGS		Geochemistry of rock samples from the National Geochemical Database: U.S. Geological Survey, Reston, VA.	U.S. Geological Survey	USGS		44.3667	-103.633	0.01	67	67	67	UNKNOWN	SEDIMENTARY	UNKNOWN	UNKNOWN	LIMESTONE		1.6	46.6	0.06	0.6	0.018693
D126209		USGS		Geochemistry of rock samples from the National Geochemical Database: U.S. Geological Survey, Reston, VA.	U.S. Geological Survey	USGS		40.5	-111.5	0.01	67	67	67	UNKNOWN	SEDIMENTARY	UNKNOWN	UNKNOWN	LIMESTONE		2.6	41.8	0.05	1.4	0.0334606
D126742		USGS		Geochemistry of rock samples from the National Geochemical Database: U.S. Geological Survey, Reston, VA.	U.S. Geological Survey	USGS		39.5167	-119.05	0.01	8	9.5	11	UNKNOWN	SEDIMENTARY	UNKNOWN	UNKNOWN	LIMESTONE		2.76	32.5	0.5	0.24	0.0458049
D126176		USGS		Geochemistry of rock samples from the National Geochemical Database: U.S. Geological Survey, Reston, VA.	U.S. Geological Survey	USGS		42.75	-108	0.01	67	67	67	UNKNOWN	SEDIMENTARY	UNKNOWN	UNKNOWN	LIMESTONE		2.4	43.4	0.03	1.6	0.0297029
D128077		USGS		Geochemistry of rock samples from the National Geochemical Database: U.S. Geological Survey, Reston, VA.	U.S. Geological Survey	USGS		40.8667	-116	0.01	69	69	69	UNKNOWN	SEDIMENTARY	UNKNOWN	UNKNOWN	LIMESTONE		1	46.5	0.2	0.35	0.0117136
D128078		USGS		Geochemistry of rock samples from the National Geochemical Database: U.S. Geological Survey, Reston, VA.	U.S. Geological Survey	USGS		40.8667	-116	0.01	69	69	69	UNKNOWN	SEDIMENTARY	UNKNOWN	UNKNOWN	LIMESTONE		1.7	34	0.05	0.5	0.0271879
D128080		USGS		Geochemistry of rock samples from the National Geochemical Database: U.S. Geological Survey, Reston, VA.	U.S. Geological Survey	USGS		40.8667	-116.25	0.01	69	69	69	UNKNOWN	SEDIMENTARY	UNKNOWN	UNKNOWN	LIMESTONE		0.43	41.3	0.05	0.05	0.00570808
D128081		USGS		Geochemistry of rock samples from the National Geochemical Database: U.S. Geological Survey, Reston, VA.	U.S. Geological Survey	USGS		41	-116	0.01	69	69	69	UNKNOWN	SEDIMENTARY	UNKNOWN	UNKNOWN	LIMESTONE		2.8	36	0.06	1.3	0.0417589
D128083		USGS		Geochemistry of rock samples from the National Geochemical Database: U.S. Geological Survey, Reston, VA.	U.S. Geological Survey	USGS		41	-116	0.01	69	69	69	UNKNOWN	SEDIMENTARY	UNKNOWN	UNKNOWN	LIMESTONE		2.7	42.3	0.06	1.1	0.0344803
D128084		USGS		Geochemistry of rock samples from the National Geochemical Database: U.S. Geological Survey, Reston, VA.	U.S. Geological Survey	USGS		36.8667	-116.633	0.01	69	69	69	UNKNOWN	SEDIMENTARY	UNKNOWN	UNKNOWN	LIMESTONE		2	43	0.06	1	0.0251662
D128085		USGS		Geochemistry of rock samples from the National Geochemical Database: U.S. Geological Survey, Reston, VA.	U.S. Geological Survey	USGS		36.8667	-116.633	0.01	69	69	69	UNKNOWN	SEDIMENTARY	UNKNOWN	UNKNOWN	LIMESTONE		0.43	53.6	0.15	0.61	0.0043656
D128086		USGS		Geochemistry of rock samples from the National Geochemical Database: U.S. Geological Survey, Reston, VA.	U.S. Geological Survey	USGS		36.8667	-116.633	0.01	69	69	69	UNKNOWN	SEDIMENTARY	UNKNOWN	UNKNOWN	LIMESTONE		0.21	48.9	0.05	0.5	0.00234228
D128088		USGS		Geochemistry of rock samples from the National Geochemical Database: U.S. Geological Survey, Reston, VA.	U.S. Geological Survey	USGS		36.8667	-116.633	0.01	69	69	69	UNKNOWN	SEDIMENTARY	UNKNOWN	UNKNOWN	LIMESTONE		0.14	53	0.04	0.12	0.00144787
D128089		USGS		Geochemistry of rock samples from the National Geochemical Database: U.S. Geological Survey, Reston, VA.	U.S. Geological Survey	USGS		37.5	-117.367	0.01	69	69	69	UNKNOWN	SEDIMENTARY	UNKNOWN	UNKNOWN	LIMESTONE		0.74	50.4	0.07	0.46	0.00801065
D128090		USGS		Geochemistry of rock samples from the National Geochemical Database: U.S. Geological Survey, Reston, VA.	U.S. Geological Survey	USGS		37.5	-117.367	0.01	69	69	69	UNKNOWN	SEDIMENTARY	UNKNOWN	UNKNOWN	LIMESTONE		0.9	26.3	0.08	0.45	0.0185554
D128091		USGS		Geochemistry of rock samples from the National Geochemical Database: U.S. Geological Survey, Reston, VA.	U.S. Geological Survey	USGS		37.5	-117.367	0.01	69	69	69	UNKNOWN	SEDIMENTARY	UNKNOWN	UNKNOWN	LIMESTONE		3.1	26.4	0.06	0.46	0.0637028
D128092		USGS		Geochemistry of rock samples from the National Geochemical Database: U.S. Geological Survey, Reston, VA.	U.S. Geological Survey	USGS		37.5	-117.75	0.01	69	69	69	UNKNOWN	SEDIMENTARY	UNKNOWN	UNKNOWN	LIMESTONE		0.74	36.1	0.06	0.42	0.0111646
D128093		USGS		Geochemistry of rock samples from the National Geochemical Database: U.S. Geological Survey, Reston, VA.	U.S. Geological Survey	USGS		37.5	-117.75	0.01	69	69	69	UNKNOWN	SEDIMENTARY	UNKNOWN	UNKNOWN	LIMESTONE		0.74	41.8	0.04	0.42	0.00965726
D128095		USGS		Geochemistry of rock samples from the National Geochemical Database: U.S. Geological Survey, Reston, VA.	U.S. Geological Survey	USGS		37.5	-117.75	0.01	69	69	69	UNKNOWN	SEDIMENTARY	UNKNOWN	UNKNOWN	LIMESTONE		0.82	38.2	0.07	0.24	0.0117266
D129304		USGS		Geochemistry of rock samples from the National Geochemical Database: U.S. Geological Survey, Reston, VA.	U.S. Geological Survey	USGS		40.2667	-116.733	0.01				UNKNOWN	SEDIMENTARY	UNKNOWN	UNKNOWN	LIMESTONE		4.7	22.7	0.02	0.77	0.111384
D126179		USGS		Geochemistry of rock samples from the National Geochemical Database: U.S. Geological Survey, Reston, VA.	U.S. Geological Survey	USGS		47.8667	-108.633	0.01	67	67	67	UNKNOWN	SEDIMENTARY	UNKNOWN	UNKNOWN	LIMESTONE		0.9	49.7	0.02	0.4	0.00989496
D129303		USGS		Geochemistry of rock samples from the National Geochemical Database: U.S. Geological Survey, Reston, VA.	U.S. Geological Survey	USGS		40.2667	-116.733	0.01	73	73	73	UNKNOWN	SEDIMENTARY	UNKNOWN	UNKNOWN	LIMESTONE		3.3	28.9	0.08	1.4	0.060812
D129305		USGS		Geochemistry of rock samples from the National Geochemical Database: U.S. Geological Survey, Reston, VA.	U.S. Geological Survey	USGS		40.2667	-116.733	0.01				UNKNOWN	SEDIMENTARY	UNKNOWN	UNKNOWN	LIMESTONE		14.1	0.42	0.02	3.45	3.11134
D129306		USGS		Geochemistry of rock samples from the National Geochemical Database: U.S. Geological Survey, Reston, VA.	U.S. Geological Survey	USGS		40.2667	-116.733	0.01				UNKNOWN	SEDIMENTARY	UNKNOWN	UNKNOWN	LIMESTONE		5.8	19.9	0.01	1.54	0.152972
D129307		USGS		Geochemistry of rock samples from the National Geochemical Database: U.S. Geological Survey, Reston, VA.	U.S. Geological Survey	USGS		40.2667	-116.733	0.01				UNKNOWN	SEDIMENTARY	UNKNOWN	UNKNOWN	LIMESTONE		3	32.7	0.01	0.2	0.0501922
D129309		USGS		Geochemistry of rock samples from the National Geochemical Database: U.S. Geological Survey, Reston, VA.	U.S. Geological Survey	USGS		40.2667	-116.733	0.01				UNKNOWN	SEDIMENTARY	UNKNOWN	UNKNOWN	LIMESTONE		2.2	44.9	0.01	0.24	0.0268207
D129310		USGS		Geochemistry of rock samples from the National Geochemical Database: U.S. Geological Survey, Reston, VA.	U.S. Geological Survey	USGS		40.2667	-116.733	0.01				UNKNOWN	SEDIMENTARY	UNKNOWN	UNKNOWN	LIMESTONE		1.4	48.3	0.01	0.11	0.0158954
D129909		USGS		Geochemistry of rock samples from the National Geochemical Database: U.S. Geological Survey, Reston, VA.	U.S. Geological Survey	USGS		41	-116	0.01	73	73	73	UNKNOWN	SEDIMENTARY	UNKNOWN	UNKNOWN	LIMESTONE		5.4	34.7	0.04	1.2	0.0836646
D129901		USGS		Geochemistry of rock samples from the National Geochemical Database: U.S. Geological Survey, Reston, VA.	U.S. Geological Survey	USGS		41	-116	0.01	73	73	73	UNKNOWN	SEDIMENTARY	UNKNOWN	UNKNOWN	LIMESTONE		3.9	38.7	0.03	0.85	0.0545981
D129902		USGS		Geochemistry of rock samples from the National Geochemical Database: U.S. Geological Survey, Reston, VA.	U.S. Geological Survey	USGS		41	-116	0.01	73	73	73	UNKNOWN	SEDIMENTARY	UNKNOWN	UNKNOWN	LIMESTONE		3.6	38	0.02	0.8	0.0513655
D129903		USGS		Geochemistry of rock samples from the National Geochemical Database: U.S. Geological Survey, Reston, VA.	U.S. Geological Survey	USGS		41	-116	0.01	73	73	73	UNKNOWN	SEDIMENTARY	UNKNOWN	UNKNOWN	LIMESTONE		3.7	31.8	0.06	1	0.0626272
D129904		USGS		Geochemistry of rock samples from the National Geochemical Database: U.S. Geological Survey, Reston, VA.	U.S. Geological Survey	USGS		41	-116	0.01	73	73	73	UNKNOWN	SEDIMENTARY	UNKNOWN	UNKNOWN	LIMESTONE		6.4	27.1	0.04	1.7	0.124885
D129905		USGS		Geochemistry of rock samples from the National Geochemical Database: U.S. Geological Survey, Reston, VA.	U.S. Geological Survey	USGS		41	-116	0.01	73	73	73	UNKNOWN	SEDIMENTARY	UNKNOWN	UNKNOWN	LIMESTONE		6	31.7	0.07	1.4	0.1011
D129906		USGS		Geochemistry of rock samples from the National Geochemical Database: U.S. Geological Survey, Reston, VA.	U.S. Geological Survey	USGS		41	-116	0.01	73	73	73	UNKNOWN	SEDIMENTARY	UNKNOWN	UNKNOWN	LIMESTONE		3.8	37.9	0.16	0.9	0.0540984
D129907		USGS		Geochemistry of rock samples from the National Geochemical Database: U.S. Geological Survey, Reston, VA.	U.S. Geological Survey	USGS		41	-116	0.01	73	73	73	UNKNOWN	SEDIMENTARY	UNKNOWN	UNKNOWN	LIMESTONE		4.8	35.9	0.2	1.1	0.0717668
D129908		USGS		Geochemistry of rock samples from the National Geochemical Database: U.S. Geological Survey, Reston, VA.	U.S. Geological Survey	USGS		41	-116	0.01	73	73	73	UNKNOWN	SEDIMENTARY	UNKNOWN	UNKNOWN	LIMESTONE		5.5	34.4	0.09	1.4	0.0855419
D130005		USGS		Geochemistry of rock samples from the National Geochemical Database: U.S. Geological Survey, Reston, VA.	U.S. Geological Survey	USGS		40	-116.5	0.01	73	73	73	UNKNOWN	SEDIMENTARY	UNKNOWN	UNKNOWN	LIMESTONE		4.1	26.4	0.02	1.3	0.0828168
D130006		USGS		Geochemistry of rock samples from the National Geochemical Database: U.S. Geological Survey, Reston, VA.	U.S. Geological Survey	USGS		40	-116.5	0.01	73	73	73	UNKNOWN	SEDIMENTARY	UNKNOWN	UNKNOWN	LIMESTONE		4.4	25.5	0.21	1.3	0.0913227
D130007		USGS		Geochemistry of rock samples from the National Geochemical Database: U.S. Geological Survey, Reston, VA.	U.S. Geological Survey	USGS		40	-116.5	0.01	73	73	73	UNKNOWN	SEDIMENTARY	UNKNOWN	UNKNOWN	LIMESTONE		4	26.4	0.2	1.1	0.0806671
D130008		USGS		Geochemistry of rock samples from the National Geochemical Database: U.S. Geological Survey, Reston, VA.	U.S. Geological Survey	USGS		40	-116.5	0.01	73	73	73	UNKNOWN	SEDIMENTARY	UNKNOWN	UNKNOWN	LIMESTONE		4.3	26.3	0.17	1.2	0.0869331
D130010		USGS		Geochemistry of rock samples from the National Geochemical Database: U.S. Geological Survey, Reston, VA.	U.S. Geological Survey	USGS		40	-116.5	0.01	73	73	73	UNKNOWN	SEDIMENTARY	UNKNOWN	UNKNOWN	LIMESTONE		4.1	24.4	0.1	1.2	0.0893464
D130011		USGS		Geochemistry of rock samples from the National Geochemical Database: U.S. Geological Survey, Reston, VA.	U.S. Geological Survey	USGS		40	-116.5	0.01	73	73	73	UNKNOWN	SEDIMENTARY	UNKNOWN	UNKNOWN	LIMESTONE		3.3	22	0.02	0.98	0.0801957
D130012		USGS		Geochemistry of rock samples from the National Geochemical Database: U.S. Geological Survey, Reston, VA.	U.S. Geological Survey	USGS		40	-116.5	0.01	73	73	73	UNKNOWN	SEDIMENTARY	UNKNOWN	UNKNOWN	LIMESTONE		4.7	17.1	0.02	1.4	0.143808
D130013		USGS		Geochemistry of rock samples from the National Geochemical Database: U.S. Geological Survey, Reston, VA.	U.S. Geological Survey	USGS		40	-116.5	0.01	73	73	73	UNKNOWN	SEDIMENTARY	UNKNOWN	UNKNOWN	LIMESTONE		2.7	20	0.02	0.85	0.0722559
D129910		USGS		Geochemistry of rock samples from the National Geochemical Database: U.S. Geological Survey, Reston, VA.	U.S. Geological Survey	USGS		41	-116	0.01	73	73	73	UNKNOWN	SEDIMENTARY	UNKNOWN	UNKNOWN	LIMESTONE		5	36.8	0.2	1.2	0.0728543
D129911		USGS		Geochemistry of rock samples from the National Geochemical Database: U.S. Geological Survey, Reston, VA.	U.S. Geological Survey	USGS		41	-116	0.01	73	73	73	UNKNOWN	SEDIMENTARY	UNKNOWN	UNKNOWN	LIMESTONE		4.2	36.2	0.04	1	0.0626323
D129912		USGS		Geochemistry of rock samples from the National Geochemical Database: U.S. Geological Survey, Reston, VA.	U.S. Geological Survey	USGS		41	-116	0.01	73	73	73	UNKNOWN	SEDIMENTARY	UNKNOWN	UNKNOWN	LIMESTONE		5.2	34.2	0.02	1.2	0.0817608
D129913		USGS		Geochemistry of rock samples from the National Geochemical Database: U.S. Geological Survey, Reston, VA.	U.S. Geological Survey	USGS		41	-116	0.01	73	73	73	UNKNOWN	SEDIMENTARY	UNKNOWN	UNKNOWN	LIMESTONE		4.5	37	0.02	1.1	0.0656073
D130989		USGS		Geochemistry of rock samples from the National Geochemical Database: U.S. Geological Survey, Reston, VA.	U.S. Geological Survey	USGS		40.25	-116.5	0.01	69	69	69	UNKNOWN	SEDIMENTARY	UNKNOWN	UNKNOWN	LIMESTONE		0.7	46	0.01	0.1	0.0083455
D130983		USGS		Geochemistry of rock samples from the National Geochemical Database: U.S. Geological Survey, Reston, VA.	U.S. Geological Survey	USGS		40.25	-116.5	0.01	69	69	69	UNKNOWN	SEDIMENTARY	UNKNOWN	UNKNOWN	LIMESTONE		1	41.8	0.06	0.33	0.0130614
D130984		USGS		Geochemistry of rock samples from the National Geochemical Database: U.S. Geological Survey, Reston, VA.	U.S. Geological Survey	USGS		40.25	-116.5	0.01	69	69	69	UNKNOWN	SEDIMENTARY	UNKNOWN	UNKNOWN	LIMESTONE		14.8	15	3.4	0.57	0.441515
D130996		USGS		Geochemistry of rock samples from the National Geochemical Database: U.S. Geological Survey, Reston, VA.	U.S. Geological Survey	USGS		40.25	-116.5	0.01	69	69	69	UNKNOWN	SEDIMENTARY	UNKNOWN	UNKNOWN	LIMESTONE		1.9	37.5	0.07	0.8	0.0274337
D130997		USGS		Geochemistry of rock samples from the National Geochemical Database: U.S. Geological Survey, Reston, VA.	U.S. Geological Survey	USGS		40.25	-116.5	0.01	73	73	73	UNKNOWN	SEDIMENTARY	UNKNOWN	UNKNOWN	LIMESTONE		6.7	10	0.02	1	0.346747
D130998		USGS		Geochemistry of rock samples from the National Geochemical Database: U.S. Geological Survey, Reston, VA.	U.S. Geological Survey	USGS		40.25	-116.5	0.01	73	73	73	UNKNOWN	SEDIMENTARY	UNKNOWN	UNKNOWN	LIMESTONE		3.4	27.5	0.02	1.35	0.0659378
D130999		USGS		Geochemistry of rock samples from the National Geochemical Database: U.S. Geological Survey, Reston, VA.	U.S. Geological Survey	USGS		40.25	-116.5	0.01	73	73	73	UNKNOWN	SEDIMENTARY	UNKNOWN	UNKNOWN	LIMESTONE		5	8.8	0.01	0.67	0.298259
D131003		USGS		Geochemistry of rock samples from the National Geochemical Database: U.S. Geological Survey, Reston, VA.	U.S. Geological Survey	USGS		40.25	-116.5	0.01				UNKNOWN	SEDIMENTARY	UNKNOWN	UNKNOWN	LIMESTONE		5.8	39.9	0.67	0.85	0.0776764
D131004		USGS		Geochemistry of rock samples from the National Geochemical Database: U.S. Geological Survey, Reston, VA.	U.S. Geological Survey	USGS		40.25	-116.5	0.01	73	73	73	UNKNOWN	SEDIMENTARY	UNKNOWN	UNKNOWN	LIMESTONE		8.5	7.3	0.04	1.7	0.559319
D130990		USGS		Geochemistry of rock samples from the National Geochemical Database: U.S. Geological Survey, Reston, VA.	U.S. Geological Survey	USGS		40.25	-116.5	0.01	69	69	69	UNKNOWN	SEDIMENTARY	UNKNOWN	UNKNOWN	LIMESTONE		1	46.5	0.19	0.09	0.0117546
D132029		USGS		Geochemistry of rock samples from the National Geochemical Database: U.S. Geological Survey, Reston, VA.	U.S. Geological Survey	USGS		43.1333	-110.767	0.01	71	71	71	UNKNOWN	SEDIMENTARY	UNKNOWN	UNKNOWN	LIMESTONE		0.91	45.5	1.22	0.24	0.0106921
D132065		USGS		Geochemistry of rock samples from the National Geochemical Database: U.S. Geological Survey, Reston, VA.	U.S. Geological Survey	USGS		41.25	-111.5	0.01	68	68	68	UNKNOWN	SEDIMENTARY	UNKNOWN	UNKNOWN	LIMESTONE		0.85	44.1	0.16	0.29	0.0105106
D133668		USGS		Geochemistry of rock samples from the National Geochemical Database: U.S. Geological Survey, Reston, VA.	U.S. Geological Survey	USGS		39.25	-116.75	0.01	73	73	73	UNKNOWN	SEDIMENTARY	UNKNOWN	UNKNOWN	LIMESTONE		3	28.8	0.09	1	0.0559003
D133675		USGS		Geochemistry of rock samples from the National Geochemical Database: U.S. Geological Survey, Reston, VA.	U.S. Geological Survey	USGS		40.75	-116.133	0.01	73	73	73	UNKNOWN	SEDIMENTARY	UNKNOWN	UNKNOWN	LIMESTONE		2.3	32.2	0.02	1	0.0384987
D133678		USGS		Geochemistry of rock samples from the National Geochemical Database: U.S. Geological Survey, Reston, VA.	U.S. Geological Survey	USGS		39.25	-117.133	0.01	73	73	73	UNKNOWN	SEDIMENTARY	UNKNOWN	UNKNOWN	LIMESTONE		1.3	42.1	0.09	0.55	0.0167969
D133679		USGS		Geochemistry of rock samples from the National Geochemical Database: U.S. Geological Survey, Reston, VA.	U.S. Geological Survey	USGS		40.1333	-116.5	0.01	73	73	73	UNKNOWN	SEDIMENTARY	UNKNOWN	UNKNOWN	LIMESTONE		3.9	29.1	0.08	1.1	0.0718166
D133680		USGS		Geochemistry of rock samples from the National Geochemical Database: U.S. Geological Survey, Reston, VA.	U.S. Geological Survey	USGS		41	-116.383	0.01	55	64	73	UNKNOWN	SEDIMENTARY	UNKNOWN	UNKNOWN	LIMESTONE		4.4	17.4	0.48	2	0.12704
D133684		USGS		Geochemistry of rock samples from the National Geochemical Database: U.S. Geological Survey, Reston, VA.	U.S. Geological Survey	USGS		40.8833	-116.133	0.01	55	64	73	UNKNOWN	SEDIMENTARY	UNKNOWN	UNKNOWN	LIMESTONE		4.8	26	0.04	2.1	0.0966235
D133688		USGS		Geochemistry of rock samples from the National Geochemical Database: U.S. Geological Survey, Reston, VA.	U.S. Geological Survey	USGS		41	-116.383	0.01	55	64	73	UNKNOWN	SEDIMENTARY	UNKNOWN	UNKNOWN	LIMESTONE		0.09	40.8	0.03	0.28	0.00120583
D133691		USGS		Geochemistry of rock samples from the National Geochemical Database: U.S. Geological Survey, Reston, VA.	U.S. Geological Survey	USGS		40.1333	-116.5	0.01	73	73	73	UNKNOWN	SEDIMENTARY	UNKNOWN	UNKNOWN	LIMESTONE		3.9	28.4	0.02	1.1	0.0736797
D133692		USGS		Geochemistry of rock samples from the National Geochemical Database: U.S. Geological Survey, Reston, VA.	U.S. Geological Survey	USGS		39.1333	-117	0.01	73	73	73	UNKNOWN	SEDIMENTARY	UNKNOWN	UNKNOWN	LIMESTONE		1.3	25.3	0.02	0.78	0.0276942
D133693		USGS		Geochemistry of rock samples from the National Geochemical Database: U.S. Geological Survey, Reston, VA.	U.S. Geological Survey	USGS		40.1333	-116.5	0.01	73	73	73	UNKNOWN	SEDIMENTARY	UNKNOWN	UNKNOWN	LIMESTONE		0.99	40.9	0.36	0.42	0.0131101
D133694		USGS		Geochemistry of rock samples from the National Geochemical Database: U.S. Geological Survey, Reston, VA.	U.S. Geological Survey	USGS		39.25	-116.75	0.01	73	73	73	UNKNOWN	SEDIMENTARY	UNKNOWN	UNKNOWN	LIMESTONE		2.9	20.4	0.45	0.85	0.0747367
D133695		USGS		Geochemistry of rock samples from the National Geochemical Database: U.S. Geological Survey, Reston, VA.	U.S. Geological Survey	USGS		40	-116.383	0.01	73	73	73	UNKNOWN	SEDIMENTARY	UNKNOWN	UNKNOWN	LIMESTONE		1.2	3.9	0.05	0.42	0.157117
D133696		USGS		Geochemistry of rock samples from the National Geochemical Database: U.S. Geological Survey, Reston, VA.	U.S. Geological Survey	USGS		40	-116.383	0.01	73	73	73	UNKNOWN	SEDIMENTARY	UNKNOWN	UNKNOWN	LIMESTONE		2.3	35.8	0.06	0.8	0.0347715
D133697		USGS		Geochemistry of rock samples from the National Geochemical Database: U.S. Geological Survey, Reston, VA.	U.S. Geological Survey	USGS		40.75	-116.133	0.01	55	64	73	UNKNOWN	SEDIMENTARY	UNKNOWN	UNKNOWN	LIMESTONE		5.4	17.2	0.03	1.8	0.162094
D133698		USGS		Geochemistry of rock samples from the National Geochemical Database: U.S. Geological Survey, Reston, VA.	U.S. Geological Survey	USGS		40.8833	-116.133	0.01	73	73	73	UNKNOWN	SEDIMENTARY	UNKNOWN	UNKNOWN	LIMESTONE		5.5	17.4	0.03	1.5	0.164901
D133669		USGS		Geochemistry of rock samples from the National Geochemical Database: U.S. Geological Survey, Reston, VA.	U.S. Geological Survey	USGS		40	-116.383	0.01	73	73	73	UNKNOWN	SEDIMENTARY	UNKNOWN	UNKNOWN	LIMESTONE		5.4	22	0.03	1.6	0.129073
D133670		USGS		Geochemistry of rock samples from the National Geochemical Database: U.S. Geological Survey, Reston, VA.	U.S. Geological Survey	USGS		40.8833	-116.133	0.01	73	73	73	UNKNOWN	SEDIMENTARY	UNKNOWN	UNKNOWN	LIMESTONE		4.9	16.5	0.16	1.5	0.153468
D133671		USGS		Geochemistry of rock samples from the National Geochemical Database: U.S. Geological Survey, Reston, VA.	U.S. Geological Survey	USGS		39.5	-117.133	0.01	73	73	73	UNKNOWN	SEDIMENTARY	UNKNOWN	UNKNOWN	LIMESTONE		2.2	30.2	0.32	0.92	0.0389327
D133673		USGS		Geochemistry of rock samples from the National Geochemical Database: U.S. Geological Survey, Reston, VA.	U.S. Geological Survey	USGS		40.8833	-116.133	0.01	55	64	73	UNKNOWN	SEDIMENTARY	UNKNOWN	UNKNOWN	LIMESTONE		3.9	35.5	0.03	1.4	0.0589124
D139043		USGS		Geochemistry of rock samples from the National Geochemical Database: U.S. Geological Survey, Reston, VA.	U.S. Geological Survey	USGS		39.3	-117.2	0.01	73	73	73	UNKNOWN	SEDIMENTARY	UNKNOWN	UNKNOWN	LIMESTONE		1.2	39	0.05	0.28	0.0168083
D139044		USGS		Geochemistry of rock samples from the National Geochemical Database: U.S. Geological Survey, Reston, VA.	U.S. Geological Survey	USGS		39.6167	-117.267	0.01	73	73	73	UNKNOWN	SEDIMENTARY	UNKNOWN	UNKNOWN	LIMESTONE		4	30.7	0.09	1.7	0.0691037
D139045		USGS		Geochemistry of rock samples from the National Geochemical Database: U.S. Geological Survey, Reston, VA.	U.S. Geological Survey	USGS		39.6167	-117.267	0.01	73	73	73	UNKNOWN	SEDIMENTARY	UNKNOWN	UNKNOWN	LIMESTONE		3.7	29.3	0.11	1.7	0.0668257
D139046		USGS		Geochemistry of rock samples from the National Geochemical Database: U.S. Geological Survey, Reston, VA.	U.S. Geological Survey	USGS		40.9333	-116.367	0.01	73	73	73	UNKNOWN	SEDIMENTARY	UNKNOWN	UNKNOWN	LIMESTONE		0.7	44.5	0.09	0.1	0.00861241
D139047		USGS		Geochemistry of rock samples from the National Geochemical Database: U.S. Geological Survey, Reston, VA.	U.S. Geological Survey	USGS		40.9333	-116.367	0.01	73	73	73	UNKNOWN	SEDIMENTARY	UNKNOWN	UNKNOWN	LIMESTONE		1.1	48.7	0.15	0.03	0.0123668
D139048		USGS		Geochemistry of rock samples from the National Geochemical Database: U.S. Geological Survey, Reston, VA.	U.S. Geological Survey	USGS		40.9333	-116.367	0.01	73	73	73	UNKNOWN	SEDIMENTARY	UNKNOWN	UNKNOWN	LIMESTONE		1.4	42.8	0.07	0.4	0.0178401
D139049		USGS		Geochemistry of rock samples from the National Geochemical Database: U.S. Geological Survey, Reston, VA.	U.S. Geological Survey	USGS		40.35	-116.9	0.01	73	73	73	UNKNOWN	SEDIMENTARY	UNKNOWN	UNKNOWN	LIMESTONE		0.28	51.5	0.06	0.1	0.00297956
D139050		USGS		Geochemistry of rock samples from the National Geochemical Database: U.S. Geological Survey, Reston, VA.	U.S. Geological Survey	USGS		40.35	-116.9	0.01	73	73	73	UNKNOWN	SEDIMENTARY	UNKNOWN	UNKNOWN	LIMESTONE		1.6	12.5	0.05	0.48	0.068491
D139051		USGS		Geochemistry of rock samples from the National Geochemical Database: U.S. Geological Survey, Reston, VA.	U.S. Geological Survey	USGS		40.3333	-116.9	0.01	55	62	69	UNKNOWN	SEDIMENTARY	UNKNOWN	UNKNOWN	LIMESTONE		1.2	46.3	0.03	0.39	0.0141559
D139052		USGS		Geochemistry of rock samples from the National Geochemical Database: U.S. Geological Survey, Reston, VA.	U.S. Geological Survey	USGS		40.3167	-116.917	0.01	73	73	73	UNKNOWN	SEDIMENTARY	UNKNOWN	UNKNOWN	LIMESTONE		2	36.5	0.05	0.67	0.0297338
D139053		USGS		Geochemistry of rock samples from the National Geochemical Database: U.S. Geological Survey, Reston, VA.	U.S. Geological Survey	USGS		41.3	-116.05	0.01	73	73	73	UNKNOWN	SEDIMENTARY	UNKNOWN	UNKNOWN	LIMESTONE		2	36.3	0.04	0.73	0.029874
D139054		USGS		Geochemistry of rock samples from the National Geochemical Database: U.S. Geological Survey, Reston, VA.	U.S. Geological Survey	USGS		40.3	-116.05	0.01	73	73	73	UNKNOWN	SEDIMENTARY	UNKNOWN	UNKNOWN	LIMESTONE		2.6	37.4	0.08	1.2	0.0373965
D139055		USGS		Geochemistry of rock samples from the National Geochemical Database: U.S. Geological Survey, Reston, VA.	U.S. Geological Survey	USGS		40.3	-116.05	0.01	73	73	73	UNKNOWN	SEDIMENTARY	UNKNOWN	UNKNOWN	LIMESTONE		0.57	26.1	0.07	0.19	0.0119144
D139056		USGS		Geochemistry of rock samples from the National Geochemical Database: U.S. Geological Survey, Reston, VA.	U.S. Geological Survey	USGS		39.7833	-117.267	0.01	73	73	73	UNKNOWN	SEDIMENTARY	UNKNOWN	UNKNOWN	LIMESTONE		1.5	45.8	0.02	0.27	0.0179182
D139057		USGS		Geochemistry of rock samples from the National Geochemical Database: U.S. Geological Survey, Reston, VA.	U.S. Geological Survey	USGS		40.3167	-116.917	0.01	73	73	73	UNKNOWN	SEDIMENTARY	UNKNOWN	UNKNOWN	LIMESTONE		2.4	36.5	0.06	0.72	0.0356432
D140178		USGS		Geochemistry of rock samples from the National Geochemical Database: U.S. Geological Survey, Reston, VA.	U.S. Geological Survey	USGS		39	-94.375	0.01	70	70	70	UNKNOWN	SEDIMENTARY	UNKNOWN	UNKNOWN	LIMESTONE		0.31	53.1	0.02	0.06	0.00320321
D140179		USGS		Geochemistry of rock samples from the National Geochemical Database: U.S. Geological Survey, Reston, VA.	U.S. Geological Survey	USGS		39	-94.375	0.01	70	70	70	UNKNOWN	SEDIMENTARY	UNKNOWN	UNKNOWN	LIMESTONE		0.23	52.8	0.04	0.1	0.00238818
D140189		USGS		Geochemistry of rock samples from the National Geochemical Database: U.S. Geological Survey, Reston, VA.	U.S. Geological Survey	USGS		39	-94.375	0.01	70	70	70	UNKNOWN	SEDIMENTARY	UNKNOWN	UNKNOWN	LIMESTONE		2	31.3	0.1	0.35	0.0347634
D140190		USGS		Geochemistry of rock samples from the National Geochemical Database: U.S. Geological Survey, Reston, VA.	U.S. Geological Survey	USGS		39	-94.375	0.01	70	70	70	UNKNOWN	SEDIMENTARY	UNKNOWN	UNKNOWN	LIMESTONE		0.76	51.9	0.05	0.09	0.00802748
D140191		USGS		Geochemistry of rock samples from the National Geochemical Database: U.S. Geological Survey, Reston, VA.	U.S. Geological Survey	USGS		39	-94.375	0.01	70	70	70	UNKNOWN	SEDIMENTARY	UNKNOWN	UNKNOWN	LIMESTONE		0.47	53.2	0.05	0.08	0.00484382
D140192		USGS		Geochemistry of rock samples from the National Geochemical Database: U.S. Geological Survey, Reston, VA.	U.S. Geological Survey	USGS		39	-94.375	0.01	70	70	70	UNKNOWN	SEDIMENTARY	UNKNOWN	UNKNOWN	LIMESTONE		2.4	35.2	0.1	0.37	0.0371206
D140193		USGS		Geochemistry of rock samples from the National Geochemical Database: U.S. Geological Survey, Reston, VA.	U.S. Geological Survey	USGS		39	-94.375	0.01	70	70	70	UNKNOWN	SEDIMENTARY	UNKNOWN	UNKNOWN	LIMESTONE		0.86	51.3	0.06	0.12	0.00918497
D140194		USGS		Geochemistry of rock samples from the National Geochemical Database: U.S. Geological Survey, Reston, VA.	U.S. Geological Survey	USGS		39	-94.375	0.01	70	70	70	UNKNOWN	SEDIMENTARY	UNKNOWN	UNKNOWN	LIMESTONE		1.4	47.2	0.09	0.18	0.0162261
D140195		USGS		Geochemistry of rock samples from the National Geochemical Database: U.S. Geological Survey, Reston, VA.	U.S. Geological Survey	USGS		39	-94.375	0.01	70	70	70	UNKNOWN	SEDIMENTARY	UNKNOWN	UNKNOWN	LIMESTONE		3	29	0.14	0.61	0.055875
D140196		USGS		Geochemistry of rock samples from the National Geochemical Database: U.S. Geological Survey, Reston, VA.	U.S. Geological Survey	USGS		39	-94.375	0.01	70	70	70	UNKNOWN	SEDIMENTARY	UNKNOWN	UNKNOWN	LIMESTONE		0.48	52.8	0.12	0.18	0.00497276
D140197		USGS		Geochemistry of rock samples from the National Geochemical Database: U.S. Geological Survey, Reston, VA.	U.S. Geological Survey	USGS		39	-94.375	0.01	70	70	70	UNKNOWN	SEDIMENTARY	UNKNOWN	UNKNOWN	LIMESTONE		0.65	50	0.12	0.18	0.00710942
D140198		USGS		Geochemistry of rock samples from the National Geochemical Database: U.S. Geological Survey, Reston, VA.	U.S. Geological Survey	USGS		39	-94.375	0.01	70	70	70	UNKNOWN	SEDIMENTARY	UNKNOWN	UNKNOWN	LIMESTONE		0.53	52.8	0.1	0.08	0.00549879
D140199		USGS		Geochemistry of rock samples from the National Geochemical Database: U.S. Geological Survey, Reston, VA.	U.S. Geological Survey	USGS		39	-94.375	0.01	70	70	70	UNKNOWN	SEDIMENTARY	UNKNOWN	UNKNOWN	LIMESTONE		0.65	52.7	0.06	0.05	0.00676347
D140200		USGS		Geochemistry of rock samples from the National Geochemical Database: U.S. Geological Survey, Reston, VA.	U.S. Geological Survey	USGS		39	-94.375	0.01	70	70	70	UNKNOWN	SEDIMENTARY	UNKNOWN	UNKNOWN	LIMESTONE		1.2	38.9	0.08	0.18	0.0168653
D140201		USGS		Geochemistry of rock samples from the National Geochemical Database: U.S. Geological Survey, Reston, VA.	U.S. Geological Survey	USGS		39	-94.375	0.01	70	70	70	UNKNOWN	SEDIMENTARY	UNKNOWN	UNKNOWN	LIMESTONE		0.23	53.8	0.09	0.04	0.00234345
D140202		USGS		Geochemistry of rock samples from the National Geochemical Database: U.S. Geological Survey, Reston, VA.	U.S. Geological Survey	USGS		39	-94.375	0.01	70	70	70	UNKNOWN	SEDIMENTARY	UNKNOWN	UNKNOWN	LIMESTONE		0.1	53.6	0.04	0.09	0.00102298
D140203		USGS		Geochemistry of rock samples from the National Geochemical Database: U.S. Geological Survey, Reston, VA.	U.S. Geological Survey	USGS		39	-94.375	0.01	70	70	70	UNKNOWN	SEDIMENTARY	UNKNOWN	UNKNOWN	LIMESTONE		0.1	53.4	0.08	0.09	0.00102611
D140204		USGS		Geochemistry of rock samples from the National Geochemical Database: U.S. Geological Survey, Reston, VA.	U.S. Geological Survey	USGS		39	-94.375	0.01	70	70	70	UNKNOWN	SEDIMENTARY	UNKNOWN	UNKNOWN	LIMESTONE		0.56	50.5	0.08	0.18	0.00606898
D140205		USGS		Geochemistry of rock samples from the National Geochemical Database: U.S. Geological Survey, Reston, VA.	U.S. Geological Survey	USGS		39	-94.375	0.01	70	70	70	UNKNOWN	SEDIMENTARY	UNKNOWN	UNKNOWN	LIMESTONE		0.46	51.3	0.08	0.08	0.00491344
D140206		USGS		Geochemistry of rock samples from the National Geochemical Database: U.S. Geological Survey, Reston, VA.	U.S. Geological Survey	USGS		39	-94.375	0.01	70	70	70	UNKNOWN	SEDIMENTARY	UNKNOWN	UNKNOWN	LIMESTONE		0.36	50.2	0.1	0.18	0.00392331
D140207		USGS		Geochemistry of rock samples from the National Geochemical Database: U.S. Geological Survey, Reston, VA.	U.S. Geological Survey	USGS		39	-94.375	0.01	70	70	70	UNKNOWN	SEDIMENTARY	UNKNOWN	UNKNOWN	LIMESTONE		1.3	37.5	0.09	0.3	0.0189092
D141110		USGS		Geochemistry of rock samples from the National Geochemical Database: U.S. Geological Survey, Reston, VA.	U.S. Geological Survey	USGS		40.8167	-116.208	0.01	55	64	73	UNKNOWN	SEDIMENTARY	UNKNOWN	UNKNOWN	LIMESTONE		8.4	12.5	0.03	2.1	0.334911
D141112		USGS		Geochemistry of rock samples from the National Geochemical Database: U.S. Geological Survey, Reston, VA.	U.S. Geological Survey	USGS		40.9333	-116.367	0.01	55	64	73	UNKNOWN	SEDIMENTARY	UNKNOWN	UNKNOWN	LIMESTONE		0.67	46.1	0.03	0.08	0.00796947
D141118		USGS		Geochemistry of rock samples from the National Geochemical Database: U.S. Geological Survey, Reston, VA.	U.S. Geological Survey	USGS		40.8833	-116.35	0.01	73	73	73	UNKNOWN	SEDIMENTARY	UNKNOWN	UNKNOWN	LIMESTONE		1	25.2	0.02	0.32	0.0216164
D141119		USGS		Geochemistry of rock samples from the National Geochemical Database: U.S. Geological Survey, Reston, VA.	U.S. Geological Survey	USGS		40.8833	-116.35	0.01	73	73	73	UNKNOWN	SEDIMENTARY	UNKNOWN	UNKNOWN	LIMESTONE		1.1	44.8	0.03	0.54	0.0133817
D140180		USGS		Geochemistry of rock samples from the National Geochemical Database: U.S. Geological Survey, Reston, VA.	U.S. Geological Survey	USGS		39	-94.375	0.01	70	70	70	UNKNOWN	SEDIMENTARY	UNKNOWN	UNKNOWN	LIMESTONE		1.5	38.4	0.08	0.3	0.0213154
D140181		USGS		Geochemistry of rock samples from the National Geochemical Database: U.S. Geological Survey, Reston, VA.	U.S. Geological Survey	USGS		39	-94.375	0.01	70	70	70	UNKNOWN	SEDIMENTARY	UNKNOWN	UNKNOWN	LIMESTONE		2	38.8	0.05	0.35	0.0281275
D140182		USGS		Geochemistry of rock samples from the National Geochemical Database: U.S. Geological Survey, Reston, VA.	U.S. Geological Survey	USGS		39	-94.375	0.01	70	70	70	UNKNOWN	SEDIMENTARY	UNKNOWN	UNKNOWN	LIMESTONE		1.3	53	0.05	0.11	0.0134438
D140183		USGS		Geochemistry of rock samples from the National Geochemical Database: U.S. Geological Survey, Reston, VA.	U.S. Geological Survey	USGS		39	-94.375	0.01	70	70	70	UNKNOWN	SEDIMENTARY	UNKNOWN	UNKNOWN	LIMESTONE		1.6	49.8	0.05	0.12	0.0176049
D140184		USGS		Geochemistry of rock samples from the National Geochemical Database: U.S. Geological Survey, Reston, VA.	U.S. Geological Survey	USGS		39	-94.375	0.01	70	70	70	UNKNOWN	SEDIMENTARY	UNKNOWN	UNKNOWN	LIMESTONE		2.9	41.8	0.08	0.52	0.0377603
D140185		USGS		Geochemistry of rock samples from the National Geochemical Database: U.S. Geological Survey, Reston, VA.	U.S. Geological Survey	USGS		39	-94.375	0.01	70	70	70	UNKNOWN	SEDIMENTARY	UNKNOWN	UNKNOWN	LIMESTONE		0.25	54.2	0.05	0.06	0.0025296
D140186		USGS		Geochemistry of rock samples from the National Geochemical Database: U.S. Geological Survey, Reston, VA.	U.S. Geological Survey	USGS		39	-94.375	0.01	70	70	70	UNKNOWN	SEDIMENTARY	UNKNOWN	UNKNOWN	LIMESTONE		4.2	32.8	0.14	0.79	0.0690735
D140187		USGS		Geochemistry of rock samples from the National Geochemical Database: U.S. Geological Survey, Reston, VA.	U.S. Geological Survey	USGS		39	-94.375	0.01	70	70	70	UNKNOWN	SEDIMENTARY	UNKNOWN	UNKNOWN	LIMESTONE		0.43	52.8	0.04	0.09	0.00446536
D140188		USGS		Geochemistry of rock samples from the National Geochemical Database: U.S. Geological Survey, Reston, VA.	U.S. Geological Survey	USGS		39	-94.375	0.01	70	70	70	UNKNOWN	SEDIMENTARY	UNKNOWN	UNKNOWN	LIMESTONE		1.9	46.3	0.09	0.34	0.0224017
D143412		USGS		Geochemistry of rock samples from the National Geochemical Database: U.S. Geological Survey, Reston, VA.	U.S. Geological Survey	USGS		37.9511	-90.0786	0.01	68	68	68	UNKNOWN	SEDIMENTARY	UNKNOWN	UNKNOWN	LIMESTONE		1	46.8	0.04	0.3	0.0116823
D144200		USGS		Geochemistry of rock samples from the National Geochemical Database: U.S. Geological Survey, Reston, VA.	U.S. Geological Survey	USGS		38.625	-117.125	0.01	69	69	69	UNKNOWN	SEDIMENTARY	UNKNOWN	UNKNOWN	LIMESTONE		0.81	47.4	0.05	0.4	0.00932996
D144203		USGS		Geochemistry of rock samples from the National Geochemical Database: U.S. Geological Survey, Reston, VA.	U.S. Geological Survey	USGS		38.8667	-116.75	0.01	55	64	73	UNKNOWN	SEDIMENTARY	UNKNOWN	UNKNOWN	LIMESTONE		5.5	11.6	0.06	1.2	0.244251
D144204		USGS		Geochemistry of rock samples from the National Geochemical Database: U.S. Geological Survey, Reston, VA.	U.S. Geological Survey	USGS		39	-116.617	0.01	73	73	73	UNKNOWN	SEDIMENTARY	UNKNOWN	UNKNOWN	LIMESTONE		3.8	32.7	0.21	0.8	0.0625528
D144205		USGS		Geochemistry of rock samples from the National Geochemical Database: U.S. Geological Survey, Reston, VA.	U.S. Geological Survey	USGS		39	-116.617	0.01	73	73	73	UNKNOWN	SEDIMENTARY	UNKNOWN	UNKNOWN	LIMESTONE		2.2	28.4	0.05	0.8	0.0417803
D144206		USGS		Geochemistry of rock samples from the National Geochemical Database: U.S. Geological Survey, Reston, VA.	U.S. Geological Survey	USGS		39	-116.617	0.01	55	64	73	UNKNOWN	SEDIMENTARY	UNKNOWN	UNKNOWN	LIMESTONE		3	35.4	0.15	1.1	0.04553
D144209		USGS		Geochemistry of rock samples from the National Geochemical Database: U.S. Geological Survey, Reston, VA.	U.S. Geological Survey	USGS		41.25	-114.867	0.01	55	64	73	UNKNOWN	SEDIMENTARY	UNKNOWN	UNKNOWN	LIMESTONE		4	28.9	0.06	2	0.0728835
D144210		USGS		Geochemistry of rock samples from the National Geochemical Database: U.S. Geological Survey, Reston, VA.	U.S. Geological Survey	USGS		41.25	-114.867	0.01	55	64	73	UNKNOWN	SEDIMENTARY	UNKNOWN	UNKNOWN	LIMESTONE		4.4	22.1	0.53	2.2	0.101171
D149408		USGS		Geochemistry of rock samples from the National Geochemical Database: U.S. Geological Survey, Reston, VA.	U.S. Geological Survey	USGS		39.6667	-116.75	0.01	73	73	73	UNKNOWN	SEDIMENTARY	UNKNOWN	UNKNOWN	LIMESTONE		2.6	42.4	0.39	0.21	0.0333047
D149410		USGS		Geochemistry of rock samples from the National Geochemical Database: U.S. Geological Survey, Reston, VA.	U.S. Geological Survey	USGS		39.6667	-116.75	0.01	55	64	73	UNKNOWN	SEDIMENTARY	UNKNOWN	UNKNOWN	LIMESTONE		5.8	21.1	0.64	1.9	0.13967
D150446		USGS		Geochemistry of rock samples from the National Geochemical Database: U.S. Geological Survey, Reston, VA.	U.S. Geological Survey	USGS		38.6294	-92.2958	0.01	70	70	70	UNKNOWN	SEDIMENTARY	UNKNOWN	UNKNOWN	LIMESTONE		1	29	0.02	0.3	0.0188117
D150456		USGS		Geochemistry of rock samples from the National Geochemical Database: U.S. Geological Survey, Reston, VA.	U.S. Geological Survey	USGS		38.9514	-92.2958	0.01	70	70	70	UNKNOWN	SEDIMENTARY	UNKNOWN	UNKNOWN	LIMESTONE		1	52	0.01	0.3	0.0105243
D155640		USGS		Geochemistry of rock samples from the National Geochemical Database: U.S. Geological Survey, Reston, VA.	U.S. Geological Survey	USGS		40.125	-105.125	0.01				UNKNOWN	SEDIMENTARY	UNKNOWN	UNKNOWN	LIMESTONE		7.02	31	0.56	1.48	0.119053
D164375		USGS		Geochemistry of rock samples from the National Geochemical Database: U.S. Geological Survey, Reston, VA.	U.S. Geological Survey	USGS		38.6333	-117	0.01	69	69	69	UNKNOWN	SEDIMENTARY	UNKNOWN	UNKNOWN	LIMESTONE		1	16.9	0.15	0.32	0.0318845
D164379		USGS		Geochemistry of rock samples from the National Geochemical Database: U.S. Geological Survey, Reston, VA.	U.S. Geological Survey	USGS		38.6333	-117	0.01	69	69	69	UNKNOWN	SEDIMENTARY	UNKNOWN	UNKNOWN	LIMESTONE		14.6	0.52	0.52	4.2	2.29987
D164376		USGS		Geochemistry of rock samples from the National Geochemical Database: U.S. Geological Survey, Reston, VA.	U.S. Geological Survey	USGS		38.6333	-117	0.01	69	69	69	UNKNOWN	SEDIMENTARY	UNKNOWN	UNKNOWN	LIMESTONE		7.4	23.7	0.2	2.5	0.160222
D165372		USGS		Geochemistry of rock samples from the National Geochemical Database: U.S. Geological Survey, Reston, VA.	U.S. Geological Survey	USGS		43.9442	-110.23	0.01	68	68	68	UNKNOWN	SEDIMENTARY	UNKNOWN	UNKNOWN	LIMESTONE		0.3	28.1	0.05	0.15	0.00583582
D165373		USGS		Geochemistry of rock samples from the National Geochemical Database: U.S. Geological Survey, Reston, VA.	U.S. Geological Survey	USGS		43.9442	-110.23	0.01	68	68	68	UNKNOWN	SEDIMENTARY	UNKNOWN	UNKNOWN	LIMESTONE		1.1	26.6	0.07	0.24	0.0225382
D165374		USGS		Geochemistry of rock samples from the National Geochemical Database: U.S. Geological Survey, Reston, VA.	U.S. Geological Survey	USGS		43.9442	-110.23	0.01	68	68	68	UNKNOWN	SEDIMENTARY	UNKNOWN	UNKNOWN	LIMESTONE		0.63	27.5	0.13	0.18	0.0124806
D173980		USGS		Geochemistry of rock samples from the National Geochemical Database: U.S. Geological Survey, Reston, VA.	U.S. Geological Survey	USGS		44.2625	-114.442	0.01	69	69	69	UNKNOWN	SEDIMENTARY	UNKNOWN	UNKNOWN	LIMESTONE		4.96	25.1	0.03	1.16	0.105521
D173877		USGS		Geochemistry of rock samples from the National Geochemical Database: U.S. Geological Survey, Reston, VA.	U.S. Geological Survey	USGS		41.3056	-114.979	0.01	73	73	73	UNKNOWN	SEDIMENTARY	UNKNOWN	UNKNOWN	LIMESTONE		4.45	18.6	0.67	1.96	0.119982
D173892		USGS		Geochemistry of rock samples from the National Geochemical Database: U.S. Geological Survey, Reston, VA.	U.S. Geological Survey	USGS		41.3292	-114.999	0.01	73	73	73	UNKNOWN	SEDIMENTARY	UNKNOWN	UNKNOWN	LIMESTONE		4.66	15.3	0.62	2.33	0.148413
D173967		USGS		Geochemistry of rock samples from the National Geochemical Database: U.S. Geological Survey, Reston, VA.	U.S. Geological Survey	USGS		44.3708	-114.208	0.01	73	73	73	UNKNOWN	SEDIMENTARY	UNKNOWN	UNKNOWN	LIMESTONE		0.801	38	0.01	0.665	0.0114554
D173968		USGS		Geochemistry of rock samples from the National Geochemical Database: U.S. Geological Survey, Reston, VA.	U.S. Geological Survey	USGS		36.9431	-118.079	0.01	69	69	69	UNKNOWN	SEDIMENTARY	UNKNOWN	UNKNOWN	LIMESTONE		5.44	34.8	0.07	2.16	0.0826572
D173981		USGS		Geochemistry of rock samples from the National Geochemical Database: U.S. Geological Survey, Reston, VA.	U.S. Geological Survey	USGS		44.3708	-114.208	0.01	73	73	73	UNKNOWN	SEDIMENTARY	UNKNOWN	UNKNOWN	LIMESTONE		2.6	25.6	0.03	1.28	0.0541158
D174028		USGS		Geochemistry of rock samples from the National Geochemical Database: U.S. Geological Survey, Reston, VA.	U.S. Geological Survey	USGS		41.3056	-114.979	0.01	73	73	73	UNKNOWN	SEDIMENTARY	UNKNOWN	UNKNOWN	LIMESTONE		4.07	18.9	0.43	2.15	0.10869
D187825		USGS		Geochemistry of rock samples from the National Geochemical Database: U.S. Geological Survey, Reston, VA.	U.S. Geological Survey	USGS		37.375	-111.25	0.01	56	56	56	UNKNOWN	SEDIMENTARY	UNKNOWN	UNKNOWN	LIMESTONE		15.5	13.9	0.77	1.33	0.553291
D228541		USGS		Geochemistry of rock samples from the National Geochemical Database: U.S. Geological Survey, Reston, VA.	U.S. Geological Survey	USGS		45.25	-105.625	0.01	22	22	22	XRF	SEDIMENTARY	UNKNOWN	UNKNOWN	LIMESTONE		6.83	25.2	0.5	1.49	0.141357
D214831		USGS		Geochemistry of rock samples from the National Geochemical Database: U.S. Geological Survey, Reston, VA.	U.S. Geological Survey	USGS		35.3333	-107.833	0.01	56	56	56	UNKNOWN	SEDIMENTARY	UNKNOWN	UNKNOWN	LIMESTONE		1.9	42.8	0.2	0.39	0.0241492
D228546		USGS		Geochemistry of rock samples from the National Geochemical Database: U.S. Geological Survey, Reston, VA.	U.S. Geological Survey	USGS		44.75	-106	0.01	22	22	22	XRF	SEDIMENTARY	UNKNOWN	UNKNOWN	LIMESTONE		5.38	35.9	0.3	1.3	0.079983
D228547		USGS		Geochemistry of rock samples from the National Geochemical Database: U.S. Geological Survey, Reston, VA.	U.S. Geological Survey	USGS		44.75	-106	0.01	22	22	22	XRF	SEDIMENTARY	UNKNOWN	UNKNOWN	LIMESTONE		6.35	29.1	0.6	1.56	0.114089
D228548		USGS		Geochemistry of rock samples from the National Geochemical Database: U.S. Geological Survey, Reston, VA.	U.S. Geological Survey	USGS		44.75	-106	0.01	22	22	22	XRF	SEDIMENTARY	UNKNOWN	UNKNOWN	LIMESTONE		5.49	35.8	0.3	1.36	0.0817608
D228549		USGS		Geochemistry of rock samples from the National Geochemical Database: U.S. Geological Survey, Reston, VA.	U.S. Geological Survey	USGS		45.25	-105.625	0.01	22	22	22	XRF	SEDIMENTARY	UNKNOWN	UNKNOWN	LIMESTONE		6.52	25.2	0.5	1.42	0.135153
D228550		USGS		Geochemistry of rock samples from the National Geochemical Database: U.S. Geological Survey, Reston, VA.	U.S. Geological Survey	USGS		45.25	-105.5	0.01	22	22	22	XRF	SEDIMENTARY	UNKNOWN	UNKNOWN	LIMESTONE		6.64	24.5	0.2	1.18	0.14368
D228551		USGS		Geochemistry of rock samples from the National Geochemical Database: U.S. Geological Survey, Reston, VA.	U.S. Geological Survey	USGS		44.75	-106	0.01	22	22	22	XRF	SEDIMENTARY	UNKNOWN	UNKNOWN	LIMESTONE		2.7	42.3	0.3	0.51	0.034588
D228552		USGS		Geochemistry of rock samples from the National Geochemical Database: U.S. Geological Survey, Reston, VA.	U.S. Geological Survey	USGS		44.75	-106	0.01	22	22	22	XRF	SEDIMENTARY	UNKNOWN	UNKNOWN	LIMESTONE		2.7	42.1	0.3	0.52	0.0347453
D228554		USGS		Geochemistry of rock samples from the National Geochemical Database: U.S. Geological Survey, Reston, VA.	U.S. Geological Survey	USGS		44.75	-106	0.01	22	22	22	XRF	SEDIMENTARY	UNKNOWN	UNKNOWN	LIMESTONE		5.88	32.2	0.4	1.4	0.09671
D228555		USGS		Geochemistry of rock samples from the National Geochemical Database: U.S. Geological Survey, Reston, VA.	U.S. Geological Survey	USGS		45.25	-105.625	0.01	22	22	22	XRF	SEDIMENTARY	UNKNOWN	UNKNOWN	LIMESTONE		6.85	24.7	0.4	1.47	0.145063
D228556		USGS		Geochemistry of rock samples from the National Geochemical Database: U.S. Geological Survey, Reston, VA.	U.S. Geological Survey	USGS		44.75	-106	0.01	22	22	22	XRF	SEDIMENTARY	UNKNOWN	UNKNOWN	LIMESTONE		5.94	32.5	0.4	1.41	0.0968098
D228557		USGS		Geochemistry of rock samples from the National Geochemical Database: U.S. Geological Survey, Reston, VA.	U.S. Geological Survey	USGS		45.25	-105.625	0.01	22	22	22	XRF	SEDIMENTARY	UNKNOWN	UNKNOWN	LIMESTONE		6.88	22.7	0.5	1.45	0.157357
D228558		USGS		Geochemistry of rock samples from the National Geochemical Database: U.S. Geological Survey, Reston, VA.	U.S. Geological Survey	USGS		45.25	-105.625	0.01	22	22	22	XRF	SEDIMENTARY	UNKNOWN	UNKNOWN	LIMESTONE		6.92	24.5	0.4	1.49	0.147616
D228543		USGS		Geochemistry of rock samples from the National Geochemical Database: U.S. Geological Survey, Reston, VA.	U.S. Geological Survey	USGS		44.75	-106	0.01	22	22	22	XRF	SEDIMENTARY	UNKNOWN	UNKNOWN	LIMESTONE		3	41	0.4	0.57	0.0395131
D228544		USGS		Geochemistry of rock samples from the National Geochemical Database: U.S. Geological Survey, Reston, VA.	U.S. Geological Survey	USGS		44.75	-106	0.01	22	22	22	XRF	SEDIMENTARY	UNKNOWN	UNKNOWN	LIMESTONE		3	42	0.3	0.56	0.0386749
D236661		USGS		Geochemistry of rock samples from the National Geochemical Database: U.S. Geological Survey, Reston, VA.	U.S. Geological Survey	USGS		56.75	-133.667	0.01	71	69.5	68	XRF	SEDIMENTARY	UNKNOWN	UNKNOWN	LIMESTONE		0.43	48.5	0.26	0.12	0.00483895
D236666		USGS		Geochemistry of rock samples from the National Geochemical Database: U.S. Geological Survey, Reston, VA.	U.S. Geological Survey	USGS		34.5	-119.25	0.01	18	18	18	XRF	SEDIMENTARY	UNKNOWN	UNKNOWN	LIMESTONE		10.3	4.91	3.05	2.26	0.62792
D236667		USGS		Geochemistry of rock samples from the National Geochemical Database: U.S. Geological Survey, Reston, VA.	U.S. Geological Survey	USGS		34.375	-119.25	0.01	18	18	18	XRF	SEDIMENTARY	UNKNOWN	UNKNOWN	LIMESTONE		10.2	5.98	2.8	1.94	0.579746
D239912		USGS		Geochemistry of rock samples from the National Geochemical Database: U.S. Geological Survey, Reston, VA.	U.S. Geological Survey	USGS		48.1697	-103.516	0.01	22	22	22	XRF	SEDIMENTARY	UNKNOWN	UNKNOWN	LIMESTONE		4.47	35.7	0.61	0.67	0.0669882
D239954		USGS		Geochemistry of rock samples from the National Geochemical Database: U.S. Geological Survey, Reston, VA.	U.S. Geological Survey	USGS		48.1697	-103.516	0.01	22	22	22	XRF	SEDIMENTARY	UNKNOWN	UNKNOWN	LIMESTONE		4.88	40	0.39	0.91	0.0655428
D239937		USGS		Geochemistry of rock samples from the National Geochemical Database: U.S. Geological Survey, Reston, VA.	U.S. Geological Survey	USGS		48.1697	-103.516	0.01	22	22	22	XRF	SEDIMENTARY	UNKNOWN	UNKNOWN	LIMESTONE		5.39	34.7	0.45	1.03	0.0828798
D252817		USGS		Geochemistry of rock samples from the National Geochemical Database: U.S. Geological Survey, Reston, VA.	U.S. Geological Survey	USGS		38.25	-104.583	0.01	65	65	65	XRF	SEDIMENTARY	UNKNOWN	UNKNOWN	LIMESTONE		5.5	35.1	0.43	0.75	0.0840641
D247277		USGS		Geochemistry of rock samples from the National Geochemical Database: U.S. Geological Survey, Reston, VA.	U.S. Geological Survey	USGS		32.75	-109.063	0.01	7	9	11	XRF	SEDIMENTARY	UNKNOWN	UNKNOWN	LIMESTONE		2.25	47.9	0.22	0.45	0.0255504
D252803		USGS		Geochemistry of rock samples from the National Geochemical Database: U.S. Geological Survey, Reston, VA.	U.S. Geological Survey	USGS		38.25	-104.583	0.01	65	65	65	XRF	SEDIMENTARY	UNKNOWN	UNKNOWN	LIMESTONE		2.72	43.6	0.36	0.29	0.0338775
D252807		USGS		Geochemistry of rock samples from the National Geochemical Database: U.S. Geological Survey, Reston, VA.	U.S. Geological Survey	USGS		38.25	-104.583	0.01	65	65	65	XRF	SEDIMENTARY	UNKNOWN	UNKNOWN	LIMESTONE		3.74	41.5	0.27	0.66	0.0487499
D252808		USGS		Geochemistry of rock samples from the National Geochemical Database: U.S. Geological Survey, Reston, VA.	U.S. Geological Survey	USGS		38.25	-104.583	0.01	65	65	65	XRF	SEDIMENTARY	UNKNOWN	UNKNOWN	LIMESTONE		1.56	49.1	0.15	0.23	0.017354
D252810		USGS		Geochemistry of rock samples from the National Geochemical Database: U.S. Geological Survey, Reston, VA.	U.S. Geological Survey	USGS		38.25	-104.583	0.01	65	65	65	XRF	SEDIMENTARY	UNKNOWN	UNKNOWN	LIMESTONE		2.97	43.9	0.3	0.3	0.0367813
D252812		USGS		Geochemistry of rock samples from the National Geochemical Database: U.S. Geological Survey, Reston, VA.	U.S. Geological Survey	USGS		38.25	-104.583	0.01	65	65	65	XRF	SEDIMENTARY	UNKNOWN	UNKNOWN	LIMESTONE		3.01	44.8	0.19	0.47	0.0365339
D252813		USGS		Geochemistry of rock samples from the National Geochemical Database: U.S. Geological Survey, Reston, VA.	U.S. Geological Survey	USGS		38.25	-104.583	0.01	65	65	65	XRF	SEDIMENTARY	UNKNOWN	UNKNOWN	LIMESTONE		4.5	38	0.43	0.54	0.0638488
D252814		USGS		Geochemistry of rock samples from the National Geochemical Database: U.S. Geological Survey, Reston, VA.	U.S. Geological Survey	USGS		38.25	-104.583	0.01	65	65	65	XRF	SEDIMENTARY	UNKNOWN	UNKNOWN	LIMESTONE		4.06	41.6	0.3	0.62	0.0527915
D252828		USGS		Geochemistry of rock samples from the National Geochemical Database: U.S. Geological Survey, Reston, VA.	U.S. Geological Survey	USGS		38.25	-104.583	0.01	65	65	65	XRF	SEDIMENTARY	UNKNOWN	UNKNOWN	LIMESTONE		7.29	30	0.39	1.15	0.129009
D252829		USGS		Geochemistry of rock samples from the National Geochemical Database: U.S. Geological Survey, Reston, VA.	U.S. Geological Survey	USGS		38.25	-104.583	0.01	65	65	65	XRF	SEDIMENTARY	UNKNOWN	UNKNOWN	LIMESTONE		4.35	38.5	0.4	0.65	0.060874
D252830		USGS		Geochemistry of rock samples from the National Geochemical Database: U.S. Geological Survey, Reston, VA.	U.S. Geological Survey	USGS		38.25	-104.583	0.01	65	65	65	XRF	SEDIMENTARY	UNKNOWN	UNKNOWN	LIMESTONE		2.7	40.7	0.25	0.39	0.0360305
D252832		USGS		Geochemistry of rock samples from the National Geochemical Database: U.S. Geological Survey, Reston, VA.	U.S. Geological Survey	USGS		38.25	-104.583	0.01	65	65	65	XRF	SEDIMENTARY	UNKNOWN	UNKNOWN	LIMESTONE		1.61	48.1	0.21	0.23	0.01826
D252833		USGS		Geochemistry of rock samples from the National Geochemical Database: U.S. Geological Survey, Reston, VA.	U.S. Geological Survey	USGS		38.25	-104.583	0.01	65	65	65	XRF	SEDIMENTARY	UNKNOWN	UNKNOWN	LIMESTONE		3.31	42.2	0.25	0.51	0.0425464
D252834		USGS		Geochemistry of rock samples from the National Geochemical Database: U.S. Geological Survey, Reston, VA.	U.S. Geological Survey	USGS		38.25	-104.583	0.01	65	65	65	XRF	SEDIMENTARY	UNKNOWN	UNKNOWN	LIMESTONE		2.59	45.1	0.29	0.3	0.0312364
D252836		USGS		Geochemistry of rock samples from the National Geochemical Database: U.S. Geological Survey, Reston, VA.	U.S. Geological Survey	USGS		38.25	-104.583	0.01	65	65	65	XRF	SEDIMENTARY	UNKNOWN	UNKNOWN	LIMESTONE		2.79	39.4	0.29	0.36	0.0384282
D252837		USGS		Geochemistry of rock samples from the National Geochemical Database: U.S. Geological Survey, Reston, VA.	U.S. Geological Survey	USGS		38.25	-104.583	0.01	65	65	65	XRF	SEDIMENTARY	UNKNOWN	UNKNOWN	LIMESTONE		2.54	44.8	0.25	0.4	0.0308207
D252838		USGS		Geochemistry of rock samples from the National Geochemical Database: U.S. Geological Survey, Reston, VA.	U.S. Geological Survey	USGS		38.25	-104.583	0.01	65	65	65	XRF	SEDIMENTARY	UNKNOWN	UNKNOWN	LIMESTONE		3.25	41.6	0.36	0.55	0.0422466
D252839		USGS		Geochemistry of rock samples from the National Geochemical Database: U.S. Geological Survey, Reston, VA.	U.S. Geological Survey	USGS		38.25	-104.583	0.01	65	65	65	XRF	SEDIMENTARY	UNKNOWN	UNKNOWN	LIMESTONE		2.72	39.5	0.29	0.36	0.0373704
D252840		USGS		Geochemistry of rock samples from the National Geochemical Database: U.S. Geological Survey, Reston, VA.	U.S. Geological Survey	USGS		38.25	-104.583	0.01	65	65	65	XRF	SEDIMENTARY	UNKNOWN	UNKNOWN	LIMESTONE		8.86	24.6	0.45	1.56	0.187639
D252842		USGS		Geochemistry of rock samples from the National Geochemical Database: U.S. Geological Survey, Reston, VA.	U.S. Geological Survey	USGS		38.25	-104.583	0.01	65	65	65	XRF	SEDIMENTARY	UNKNOWN	UNKNOWN	LIMESTONE		3.09	42.7	0.28	0.37	0.0393102
D252843		USGS		Geochemistry of rock samples from the National Geochemical Database: U.S. Geological Survey, Reston, VA.	U.S. Geological Survey	USGS		38.25	-104.583	0.01	65	65	65	XRF	SEDIMENTARY	UNKNOWN	UNKNOWN	LIMESTONE		4.49	37.7	0.37	0.58	0.0642554
D252845		USGS		Geochemistry of rock samples from the National Geochemical Database: U.S. Geological Survey, Reston, VA.	U.S. Geological Survey	USGS		38.25	-104.583	0.01	65	65	65	XRF	SEDIMENTARY	UNKNOWN	UNKNOWN	LIMESTONE		3.36	42.6	0.28	0.51	0.0427617
D252848		USGS		Geochemistry of rock samples from the National Geochemical Database: U.S. Geological Survey, Reston, VA.	U.S. Geological Survey	USGS		38.25	-104.583	0.01	65	65	65	XRF	SEDIMENTARY	UNKNOWN	UNKNOWN	LIMESTONE		3.67	43.6	0.27	0.58	0.0456155
D252849		USGS		Geochemistry of rock samples from the National Geochemical Database: U.S. Geological Survey, Reston, VA.	U.S. Geological Survey	USGS		38.25	-104.583	0.01	65	65	65	XRF	SEDIMENTARY	UNKNOWN	UNKNOWN	LIMESTONE		3.88	38.3	0.34	0.69	0.0546175
D252850		USGS		Geochemistry of rock samples from the National Geochemical Database: U.S. Geological Survey, Reston, VA.	U.S. Geological Survey	USGS		38.25	-104.583	0.01	65	65	65	XRF	SEDIMENTARY	UNKNOWN	UNKNOWN	LIMESTONE		5.37	38.9	0.31	0.6	0.0745987
D252852		USGS		Geochemistry of rock samples from the National Geochemical Database: U.S. Geological Survey, Reston, VA.	U.S. Geological Survey	USGS		38.25	-104.583	0.01	65	65	65	XRF	SEDIMENTARY	UNKNOWN	UNKNOWN	LIMESTONE		3.09	44.4	0.29	0.41	0.0377933
D252853		USGS		Geochemistry of rock samples from the National Geochemical Database: U.S. Geological Survey, Reston, VA.	U.S. Geological Survey	USGS		38.25	-104.583	0.01	65	65	65	XRF	SEDIMENTARY	UNKNOWN	UNKNOWN	LIMESTONE		2.35	47.3	0.21	0.2	0.0271107
D252854		USGS		Geochemistry of rock samples from the National Geochemical Database: U.S. Geological Survey, Reston, VA.	U.S. Geological Survey	USGS		38.25	-104.583	0.01	65	65	65	XRF	SEDIMENTARY	UNKNOWN	UNKNOWN	LIMESTONE		2.55	48.5	0.24	0.28	0.0286509
D252855		USGS		Geochemistry of rock samples from the National Geochemical Database: U.S. Geological Survey, Reston, VA.	U.S. Geological Survey	USGS		38.25	-104.583	0.01	65	65	65	XRF	SEDIMENTARY	UNKNOWN	UNKNOWN	LIMESTONE		4.87	38	0.31	0.79	0.0690269
D252856		USGS		Geochemistry of rock samples from the National Geochemical Database: U.S. Geological Survey, Reston, VA.	U.S. Geological Survey	USGS		38.25	-104.583	0.01	65	65	65	XRF	SEDIMENTARY	UNKNOWN	UNKNOWN	LIMESTONE		2.23	46.5	0.26	0.3	0.0261076
D252857		USGS		Geochemistry of rock samples from the National Geochemical Database: U.S. Geological Survey, Reston, VA.	U.S. Geological Survey	USGS		38.25	-104.583	0.01	65	65	65	XRF	SEDIMENTARY	UNKNOWN	UNKNOWN	LIMESTONE		1.67	45.1	0.17	0.14	0.0202313
D252858		USGS		Geochemistry of rock samples from the National Geochemical Database: U.S. Geological Survey, Reston, VA.	U.S. Geological Survey	USGS		38.25	-104.583	0.01	65	65	65	XRF	SEDIMENTARY	UNKNOWN	UNKNOWN	LIMESTONE		3.65	42.7	0.31	0.55	0.0462906
D252859		USGS		Geochemistry of rock samples from the National Geochemical Database: U.S. Geological Survey, Reston, VA.	U.S. Geological Survey	USGS		38.25	-104.583	0.01	65	65	65	XRF	SEDIMENTARY	UNKNOWN	UNKNOWN	LIMESTONE		3.51	42.7	0.33	0.55	0.0444965
D252860		USGS		Geochemistry of rock samples from the National Geochemical Database: U.S. Geological Survey, Reston, VA.	U.S. Geological Survey	USGS		38.25	-104.583	0.01	65	65	65	XRF	SEDIMENTARY	UNKNOWN	UNKNOWN	LIMESTONE		6.92	31.3	0.41	1.08	0.117623
D252861		USGS		Geochemistry of rock samples from the National Geochemical Database: U.S. Geological Survey, Reston, VA.	U.S. Geological Survey	USGS		38.25	-104.583	0.01	65	65	65	XRF	SEDIMENTARY	UNKNOWN	UNKNOWN	LIMESTONE		4.26	39.6	0.47	0.67	0.0578815
D252863		USGS		Geochemistry of rock samples from the National Geochemical Database: U.S. Geological Survey, Reston, VA.	U.S. Geological Survey	USGS		38.25	-104.583	0.01	65	65	65	XRF	SEDIMENTARY	UNKNOWN	UNKNOWN	LIMESTONE		2.42	46.4	0.27	0.33	0.0283763
D252864		USGS		Geochemistry of rock samples from the National Geochemical Database: U.S. Geological Survey, Reston, VA.	U.S. Geological Survey	USGS		38.25	-104.583	0.01	65	65	65	XRF	SEDIMENTARY	UNKNOWN	UNKNOWN	LIMESTONE		1.7	47.4	0.21	0.22	0.019566
D252866		USGS		Geochemistry of rock samples from the National Geochemical Database: U.S. Geological Survey, Reston, VA.	U.S. Geological Survey	USGS		38.25	-104.583	0.01	65	65	65	XRF	SEDIMENTARY	UNKNOWN	UNKNOWN	LIMESTONE		6.25	33.3	0.39	1.01	0.100217
D252867		USGS		Geochemistry of rock samples from the National Geochemical Database: U.S. Geological Survey, Reston, VA.	U.S. Geological Survey	USGS		38.25	-104.583	0.01	65	65	65	XRF	SEDIMENTARY	UNKNOWN	UNKNOWN	LIMESTONE		2.81	44.6	0.22	0.49	0.0342282
D252868		USGS		Geochemistry of rock samples from the National Geochemical Database: U.S. Geological Survey, Reston, VA.	U.S. Geological Survey	USGS		38.25	-104.583	0.01	65	65	65	XRF	SEDIMENTARY	UNKNOWN	UNKNOWN	LIMESTONE		4.59	37.7	0.4	0.58	0.0656401
D252870		USGS		Geochemistry of rock samples from the National Geochemical Database: U.S. Geological Survey, Reston, VA.	U.S. Geological Survey	USGS		38.25	-104.583	0.01	65	65	65	XRF	SEDIMENTARY	UNKNOWN	UNKNOWN	LIMESTONE		4.99	37.1	0.36	0.78	0.0723346
D252871		USGS		Geochemistry of rock samples from the National Geochemical Database: U.S. Geological Survey, Reston, VA.	U.S. Geological Survey	USGS		38.25	-104.583	0.01	65	65	65	XRF	SEDIMENTARY	UNKNOWN	UNKNOWN	LIMESTONE		3.39	42.8	0.27	0.46	0.0429829
D252873		USGS		Geochemistry of rock samples from the National Geochemical Database: U.S. Geological Survey, Reston, VA.	U.S. Geological Survey	USGS		38.25	-104.583	0.01	65	65	65	XRF	SEDIMENTARY	UNKNOWN	UNKNOWN	LIMESTONE		4.8	38.3	0.34	0.64	0.0676195
D252874		USGS		Geochemistry of rock samples from the National Geochemical Database: U.S. Geological Survey, Reston, VA.	U.S. Geological Survey	USGS		38.25	-104.583	0.01	65	65	65	XRF	SEDIMENTARY	UNKNOWN	UNKNOWN	LIMESTONE		2.66	45	0.2	0.44	0.0321499
D252875		USGS		Geochemistry of rock samples from the National Geochemical Database: U.S. Geological Survey, Reston, VA.	U.S. Geological Survey	USGS		38.25	-104.583	0.01	65	65	65	XRF	SEDIMENTARY	UNKNOWN	UNKNOWN	LIMESTONE		5.95	35.6	0.35	0.92	0.0896233
D252876		USGS		Geochemistry of rock samples from the National Geochemical Database: U.S. Geological Survey, Reston, VA.	U.S. Geological Survey	USGS		38.25	-104.583	0.01	65	65	65	XRF	SEDIMENTARY	UNKNOWN	UNKNOWN	LIMESTONE		4.1	41.1	0.27	0.66	0.0539545
D252877		USGS		Geochemistry of rock samples from the National Geochemical Database: U.S. Geological Survey, Reston, VA.	U.S. Geological Survey	USGS		38.25	-104.583	0.01	65	65	65	XRF	SEDIMENTARY	UNKNOWN	UNKNOWN	LIMESTONE		2.31	46.7	0.21	0.37	0.0269315
D252879		USGS		Geochemistry of rock samples from the National Geochemical Database: U.S. Geological Survey, Reston, VA.	U.S. Geological Survey	USGS		38.25	-104.583	0.01	65	65	65	XRF	SEDIMENTARY	UNKNOWN	UNKNOWN	LIMESTONE		1.68	44.2	0.18	0.24	0.0207327
D252880		USGS		Geochemistry of rock samples from the National Geochemical Database: U.S. Geological Survey, Reston, VA.	U.S. Geological Survey	USGS		38.25	-104.583	0.01	65	65	65	XRF	SEDIMENTARY	UNKNOWN	UNKNOWN	LIMESTONE		4.21	39.7	0.29	0.58	0.0573669
D252882		USGS		Geochemistry of rock samples from the National Geochemical Database: U.S. Geological Survey, Reston, VA.	U.S. Geological Survey	USGS		38.25	-104.583	0.01	65	65	65	XRF	SEDIMENTARY	UNKNOWN	UNKNOWN	LIMESTONE		2.19	47.9	0.18	0.33	0.0249245
D252818		USGS		Geochemistry of rock samples from the National Geochemical Database: U.S. Geological Survey, Reston, VA.	U.S. Geological Survey	USGS		38.25	-104.583	0.01	65	65	65	XRF	SEDIMENTARY	UNKNOWN	UNKNOWN	LIMESTONE		1.37	48.9	0.19	0.17	0.0153022
D252819		USGS		Geochemistry of rock samples from the National Geochemical Database: U.S. Geological Survey, Reston, VA.	U.S. Geological Survey	USGS		38.25	-104.583	0.01	65	65	65	XRF	SEDIMENTARY	UNKNOWN	UNKNOWN	LIMESTONE		3.66	42.1	0.36	0.49	0.047059
D252820		USGS		Geochemistry of rock samples from the National Geochemical Database: U.S. Geological Survey, Reston, VA.	U.S. Geological Survey	USGS		38.25	-104.583	0.01	65	65	65	XRF	SEDIMENTARY	UNKNOWN	UNKNOWN	LIMESTONE		3.97	41.3	0.27	0.6	0.0520389
D252823		USGS		Geochemistry of rock samples from the National Geochemical Database: U.S. Geological Survey, Reston, VA.	U.S. Geological Survey	USGS		38.25	-104.583	0.01	65	65	65	XRF	SEDIMENTARY	UNKNOWN	UNKNOWN	LIMESTONE		2.2	47.7	0.16	0.32	0.025155
D252826		USGS		Geochemistry of rock samples from the National Geochemical Database: U.S. Geological Survey, Reston, VA.	U.S. Geological Survey	USGS		38.25	-104.583	0.01	65	65	65	XRF	SEDIMENTARY	UNKNOWN	UNKNOWN	LIMESTONE		5.14	37	0.33	0.83	0.074701
D252827		USGS		Geochemistry of rock samples from the National Geochemical Database: U.S. Geological Survey, Reston, VA.	U.S. Geological Survey	USGS		38.25	-104.583	0.01	65	65	65	XRF	SEDIMENTARY	UNKNOWN	UNKNOWN	LIMESTONE		1.61	47.7	0.18	0.23	0.0184225
D254391		USGS		Geochemistry of rock samples from the National Geochemical Database: U.S. Geological Survey, Reston, VA.	U.S. Geological Survey	USGS		35.9933	-113.308	0.01	3	36.5	70	XRF	SEDIMENTARY	UNKNOWN	UNKNOWN	LIMESTONE		4.53	38	0.19	0.66	0.064517
D255702		USGS		Geochemistry of rock samples from the National Geochemical Database: U.S. Geological Survey, Reston, VA.	U.S. Geological Survey	USGS		38.5	-117	0.01	43	43	43	XRF	SEDIMENTARY	UNKNOWN	UNKNOWN	LIMESTONE		0.64	21.6	0.15	0.07	0.0161413
D258534		USGS		Geochemistry of rock samples from the National Geochemical Database: U.S. Geological Survey, Reston, VA.	U.S. Geological Survey	USGS		36.5833	-112.798	0.01	71	71	71	XRF	SEDIMENTARY	UNKNOWN	UNKNOWN	LIMESTONE		6.75	18.1	0.17	2.35	0.188662
D259889		USGS		Geochemistry of rock samples from the National Geochemical Database: U.S. Geological Survey, Reston, VA.	U.S. Geological Survey	USGS		36.125	-113.007	0.01	71	71	71	XRF	SEDIMENTARY	UNKNOWN	UNKNOWN	LIMESTONE		0.65	23.1	0.24	0.16	0.0152487
D260792		USGS		Geochemistry of rock samples from the National Geochemical Database: U.S. Geological Survey, Reston, VA.	U.S. Geological Survey	USGS		42.875	-102.75	0.01	15	15	15	XRF	SEDIMENTARY	UNKNOWN	UNKNOWN	LIMESTONE		3.25	24.9	0.29	0.74	0.0697218
D260767		USGS		Geochemistry of rock samples from the National Geochemical Database: U.S. Geological Survey, Reston, VA.	U.S. Geological Survey	USGS		36.125	-113.007	0.01	71	71	71	XRF	SEDIMENTARY	UNKNOWN	UNKNOWN	LIMESTONE		3.54	18.3	0.16	1.14	0.101677
D261184		USGS		Geochemistry of rock samples from the National Geochemical Database: U.S. Geological Survey, Reston, VA.	U.S. Geological Survey	USGS		36.125	-113.007	0.01	71	71	71	XRF	SEDIMENTARY	UNKNOWN	UNKNOWN	LIMESTONE		0.34	25.5	0.17	0.11	0.00726078
D264682		USGS		Geochemistry of rock samples from the National Geochemical Database: U.S. Geological Survey, Reston, VA.	U.S. Geological Survey	USGS		36.125	-113.007	0.01	71	71	71	XRF	SEDIMENTARY	UNKNOWN	UNKNOWN	LIMESTONE		0.39	30.3	0.16	0.12	0.00701934
D265881		USGS		Geochemistry of rock samples from the National Geochemical Database: U.S. Geological Survey, Reston, VA.	U.S. Geological Survey	USGS		35.8417	-111.299	0.01	59	59	59	XRF	SEDIMENTARY	UNKNOWN	UNKNOWN	LIMESTONE		6.74	21.5	1.07	1.73	0.157557
D265935		USGS		Geochemistry of rock samples from the National Geochemical Database: U.S. Geological Survey, Reston, VA.	U.S. Geological Survey	USGS		36.125	-112.232	0.01	70	70	70	XRF	SEDIMENTARY	UNKNOWN	UNKNOWN	LIMESTONE		6.96	19.8	0.16	2.65	0.177634
D391839		USGS		Geochemistry of rock samples from the National Geochemical Database: U.S. Geological Survey, Reston, VA.	U.S. Geological Survey	USGS		8.3	-164.35	0.01				XRF	SEDIMENTARY	UNKNOWN	UNKNOWN	LIMESTONE		0.36	51.7	1.01	0.04	0.00375643
D339430		USGS		Geochemistry of rock samples from the National Geochemical Database: U.S. Geological Survey, Reston, VA.	U.S. Geological Survey	USGS		39.525	-113.008	0.01				XRF	SEDIMENTARY	UNKNOWN	UNKNOWN	LIMESTONE		38.6	0.07	0.4	0.37	32.5475
D339598		USGS		Geochemistry of rock samples from the National Geochemical Database: U.S. Geological Survey, Reston, VA.	U.S. Geological Survey	USGS		11.75	161.55	0.01				XRF	SEDIMENTARY	UNKNOWN	UNKNOWN	LIMESTONE		0.35	54.7	0.25	0.03	0.00349871
D339603		USGS		Geochemistry of rock samples from the National Geochemical Database: U.S. Geological Survey, Reston, VA.	U.S. Geological Survey	USGS		10.25	160.667	0.01				XRF	SEDIMENTARY	UNKNOWN	UNKNOWN	LIMESTONE		2.71	44.6	1.54	0.74	0.0320565
D391840		USGS		Geochemistry of rock samples from the National Geochemical Database: U.S. Geological Survey, Reston, VA.	U.S. Geological Survey	USGS		8.3	-164.35	0.01				XRF	SEDIMENTARY	UNKNOWN	UNKNOWN	LIMESTONE		3.78	40.1	1.05	0.49	0.0502203
D391842		USGS		Geochemistry of rock samples from the National Geochemical Database: U.S. Geological Survey, Reston, VA.	U.S. Geological Survey	USGS		16.4333	-169.533	0.01				XRF	SEDIMENTARY	UNKNOWN	UNKNOWN	LIMESTONE		0.91	49.3	0.92	0.15	0.0099522
D391843		USGS		Geochemistry of rock samples from the National Geochemical Database: U.S. Geological Survey, Reston, VA.	U.S. Geological Survey	USGS		16.4333	-169.533	0.01				XRF	SEDIMENTARY	UNKNOWN	UNKNOWN	LIMESTONE		0.99	48.9	1.05	0.18	0.0108845
D391844		USGS		Geochemistry of rock samples from the National Geochemical Database: U.S. Geological Survey, Reston, VA.	U.S. Geological Survey	USGS		18.6333	-155.967	0.01				XRF	SEDIMENTARY	UNKNOWN	UNKNOWN	LIMESTONE		1.4	48.7	0.8	0.39	0.0154855
D391845		USGS		Geochemistry of rock samples from the National Geochemical Database: U.S. Geological Survey, Reston, VA.	U.S. Geological Survey	USGS		18.6333	-155.967	0.01				XRF	SEDIMENTARY	UNKNOWN	UNKNOWN	LIMESTONE		1.48	48.8	0.74	0.38	0.0163573
D517209		USGS		Geochemistry of rock samples from the National Geochemical Database: U.S. Geological Survey, Reston, VA.	U.S. Geological Survey	USGS		68.325	-155.975	0.01				XRF	SEDIMENTARY	UNKNOWN	UNKNOWN	LIMESTONE		7.34	5.91	0.19	1.36	0.585093
D523197		USGS		Geochemistry of rock samples from the National Geochemical Database: U.S. Geological Survey, Reston, VA.	U.S. Geological Survey	USGS		43.7419	-102.596	0.01	15	15	15	XRF	SEDIMENTARY	UNKNOWN	UNKNOWN	LIMESTONE		3.04	24.3	0.28	0.39	0.0673668
D523198		USGS		Geochemistry of rock samples from the National Geochemical Database: U.S. Geological Survey, Reston, VA.	U.S. Geological Survey	USGS		43.7419	-102.596	0.01	15	15	15	XRF	SEDIMENTARY	UNKNOWN	UNKNOWN	LIMESTONE		8.59	23.7	0.94	1.66	0.184755
D523209		USGS		Geochemistry of rock samples from the National Geochemical Database: U.S. Geological Survey, Reston, VA.	U.S. Geological Survey	USGS		43.7458	-102.605	0.01	15	15	15	XRF	SEDIMENTARY	UNKNOWN	UNKNOWN	LIMESTONE		7.81	24.2	1.14	1.29	0.165001
D523221		USGS		Geochemistry of rock samples from the National Geochemical Database: U.S. Geological Survey, Reston, VA.	U.S. Geological Survey	USGS		43.7236	-102.642	0.01	15	15	15	XRF	SEDIMENTARY	UNKNOWN	UNKNOWN	LIMESTONE		6.11	28.4	0.65	1.1	0.113215
D523220		USGS		Geochemistry of rock samples from the National Geochemical Database: U.S. Geological Survey, Reston, VA.	U.S. Geological Survey	USGS		43.7236	-102.642	0.01	15	15	15	XRF	SEDIMENTARY	UNKNOWN	UNKNOWN	LIMESTONE		13	2.86	1.51	2.65	1.23111
D523228		USGS		Geochemistry of rock samples from the National Geochemical Database: U.S. Geological Survey, Reston, VA.	U.S. Geological Survey	USGS		43.87	-102.829	0.01	15	15	15	XRF	SEDIMENTARY	UNKNOWN	UNKNOWN	LIMESTONE		13.1	2.89	1.22	2.81	1.27057
D525615		USGS		Geochemistry of rock samples from the National Geochemical Database: U.S. Geological Survey, Reston, VA.	U.S. Geological Survey	USGS		50.5833	19.3278	0.01	59	59	59	XRF	SEDIMENTARY	UNKNOWN	UNKNOWN	LIMESTONE		0.92	29.2	0.4	0.27	0.0170008
D523262		USGS		Geochemistry of rock samples from the National Geochemical Database: U.S. Geological Survey, Reston, VA.	U.S. Geological Survey	USGS		43.7458	-102.605	0.01	15	15	15	XRF	SEDIMENTARY	UNKNOWN	UNKNOWN	LIMESTONE		8.05	23.6	1.11	1.37	0.17395
D530719		USGS		Geochemistry of rock samples from the National Geochemical Database: U.S. Geological Survey, Reston, VA.	U.S. Geological Survey	USGS		37.8172	-109.972	0.01	15	15	15	XRF	SEDIMENTARY	UNKNOWN	UNKNOWN	LIMESTONE		12.8	5.91	2.33	3.56	0.693891
D530724		USGS		Geochemistry of rock samples from the National Geochemical Database: U.S. Geological Survey, Reston, VA.	U.S. Geological Survey	USGS		37.8172	-109.972	0.01	15	15	15	XRF	SEDIMENTARY	UNKNOWN	UNKNOWN	LIMESTONE		9.43	13.6	1.14	4.04	0.304096
D530725		USGS		Geochemistry of rock samples from the National Geochemical Database: U.S. Geological Survey, Reston, VA.	U.S. Geological Survey	USGS		37.8172	-109.972	0.01	15	15	15	XRF	SEDIMENTARY	UNKNOWN	UNKNOWN	LIMESTONE		13.3	2.68	2.94	2.75	1.04786
D547924		USGS		Geochemistry of rock samples from the National Geochemical Database: U.S. Geological Survey, Reston, VA.	U.S. Geological Survey	USGS		38.1	-101.15	0.01	65	65	65	XRF	SEDIMENTARY	UNKNOWN	UNKNOWN	LIMESTONE		5.02	38.7	0.54	0.84	0.0694721
D542276		USGS		Geochemistry of rock samples from the National Geochemical Database: U.S. Geological Survey, Reston, VA.	U.S. Geological Survey	USGS		55.5833	-133.067	0.01				XRF	SEDIMENTARY	UNKNOWN	UNKNOWN	LIMESTONE		2.58	47.5	1.08	0.04	0.0292173
D542287		USGS		Geochemistry of rock samples from the National Geochemical Database: U.S. Geological Survey, Reston, VA.	U.S. Geological Survey	USGS		56.8667	-134.033	0.01				XRF	SEDIMENTARY	UNKNOWN	UNKNOWN	LIMESTONE		4.27	32.5	0.79	1	0.0693686
D547926		USGS		Geochemistry of rock samples from the National Geochemical Database: U.S. Geological Survey, Reston, VA.	U.S. Geological Survey	USGS		38.1	-101.15	0.01	65	65	65	XRF	SEDIMENTARY	UNKNOWN	UNKNOWN	LIMESTONE		3.98	37.6	0.41	0.72	0.0569282
D547927		USGS		Geochemistry of rock samples from the National Geochemical Database: U.S. Geological Survey, Reston, VA.	U.S. Geological Survey	USGS		38.1	-101.15	0.01	65	65	65	XRF	SEDIMENTARY	UNKNOWN	UNKNOWN	LIMESTONE		2.82	45.7	0.3	0.48	0.0334838
D547928		USGS		Geochemistry of rock samples from the National Geochemical Database: U.S. Geological Survey, Reston, VA.	U.S. Geological Survey	USGS		38.1	-101.15	0.01	65	65	65	XRF	SEDIMENTARY	UNKNOWN	UNKNOWN	LIMESTONE		4.62	39.4	0.45	0.78	0.0630109
D547929		USGS		Geochemistry of rock samples from the National Geochemical Database: U.S. Geological Survey, Reston, VA.	U.S. Geological Survey	USGS		38.1	-101.15	0.01	65	65	65	XRF	SEDIMENTARY	UNKNOWN	UNKNOWN	LIMESTONE		5.34	32.1	0.43	0.97	0.0887011
D547930		USGS		Geochemistry of rock samples from the National Geochemical Database: U.S. Geological Survey, Reston, VA.	U.S. Geological Survey	USGS		38.1	-101.15	0.01	65	65	65	XRF	SEDIMENTARY	UNKNOWN	UNKNOWN	LIMESTONE		4.04	36.7	0.39	0.75	0.0591737
D547931		USGS		Geochemistry of rock samples from the National Geochemical Database: U.S. Geological Survey, Reston, VA.	U.S. Geological Survey	USGS		38.1	-101.15	0.01	65	65	65	XRF	SEDIMENTARY	UNKNOWN	UNKNOWN	LIMESTONE		4.86	34	0.52	0.94	0.0762028
D547932		USGS		Geochemistry of rock samples from the National Geochemical Database: U.S. Geological Survey, Reston, VA.	U.S. Geological Survey	USGS		38.1	-101.15	0.01	65	65	65	XRF	SEDIMENTARY	UNKNOWN	UNKNOWN	LIMESTONE		21.7	1.55	2.59	0.55	2.8262
D547933		USGS		Geochemistry of rock samples from the National Geochemical Database: U.S. Geological Survey, Reston, VA.	U.S. Geological Survey	USGS		38.1	-101.15	0.01	65	65	65	XRF	SEDIMENTARY	UNKNOWN	UNKNOWN	LIMESTONE		8.75	25.1	0.62	1.4	0.181403
D547934		USGS		Geochemistry of rock samples from the National Geochemical Database: U.S. Geological Survey, Reston, VA.	U.S. Geological Survey	USGS		38.1	-101.15	0.01	65	65	65	XRF	SEDIMENTARY	UNKNOWN	UNKNOWN	LIMESTONE		4.84	34.2	0.52	0.83	0.0755987
D547935		USGS		Geochemistry of rock samples from the National Geochemical Database: U.S. Geological Survey, Reston, VA.	U.S. Geological Survey	USGS		38.1	-101.15	0.01	65	65	65	XRF	SEDIMENTARY	UNKNOWN	UNKNOWN	LIMESTONE		8.93	18.5	0.68	1.63	0.244215
D547936		USGS		Geochemistry of rock samples from the National Geochemical Database: U.S. Geological Survey, Reston, VA.	U.S. Geological Survey	USGS		38.1	-101.15	0.01	65	65	65	XRF	SEDIMENTARY	UNKNOWN	UNKNOWN	LIMESTONE		1.49	49	0.18	0.24	0.0165978
D547937		USGS		Geochemistry of rock samples from the National Geochemical Database: U.S. Geological Survey, Reston, VA.	U.S. Geological Survey	USGS		38.1	-101.15	0.01	65	65	65	XRF	SEDIMENTARY	UNKNOWN	UNKNOWN	LIMESTONE		1.37	49.4	0.15	0.21	0.015152
D547938		USGS		Geochemistry of rock samples from the National Geochemical Database: U.S. Geological Survey, Reston, VA.	U.S. Geological Survey	USGS		38.1	-101.15	0.01	65	65	65	XRF	SEDIMENTARY	UNKNOWN	UNKNOWN	LIMESTONE		2.22	43.9	0.25	0.38	0.0274916
D547939		USGS		Geochemistry of rock samples from the National Geochemical Database: U.S. Geological Survey, Reston, VA.	U.S. Geological Survey	USGS		38.1	-101.15	0.01	65	65	65	XRF	SEDIMENTARY	UNKNOWN	UNKNOWN	LIMESTONE		7.47	24.5	0.6	1.32	0.158857
D547940		USGS		Geochemistry of rock samples from the National Geochemical Database: U.S. Geological Survey, Reston, VA.	U.S. Geological Survey	USGS		38.1	-101.15	0.01	65	65	65	XRF	SEDIMENTARY	UNKNOWN	UNKNOWN	LIMESTONE		2.23	43.4	0.26	0.4	0.027917
D547941		USGS		Geochemistry of rock samples from the National Geochemical Database: U.S. Geological Survey, Reston, VA.	U.S. Geological Survey	USGS		38.1	-101.15	0.01	65	65	65	XRF	SEDIMENTARY	UNKNOWN	UNKNOWN	LIMESTONE		3.24	43.9	0.33	0.56	0.0399613
D547942		USGS		Geochemistry of rock samples from the National Geochemical Database: U.S. Geological Survey, Reston, VA.	U.S. Geological Survey	USGS		38.1	-101.15	0.01	65	65	65	XRF	SEDIMENTARY	UNKNOWN	UNKNOWN	LIMESTONE		5.95	28.7	0.5	1.03	0.109795
D547943		USGS		Geochemistry of rock samples from the National Geochemical Database: U.S. Geological Survey, Reston, VA.	U.S. Geological Survey	USGS		38.1	-101.15	0.01	65	65	65	XRF	SEDIMENTARY	UNKNOWN	UNKNOWN	LIMESTONE		5.43	37.2	0.38	0.98	0.0782236
D547945		USGS		Geochemistry of rock samples from the National Geochemical Database: U.S. Geological Survey, Reston, VA.	U.S. Geological Survey	USGS		38.1	-101.15	0.01	65	65	65	XRF	SEDIMENTARY	UNKNOWN	UNKNOWN	LIMESTONE		3.16	40.9	0.35	0.57	0.0417658
D547946		USGS		Geochemistry of rock samples from the National Geochemical Database: U.S. Geological Survey, Reston, VA.	U.S. Geological Survey	USGS		38.1	-101.15	0.01	65	65	65	XRF	SEDIMENTARY	UNKNOWN	UNKNOWN	LIMESTONE		3.03	40.8	0.31	0.55	0.0401908
D547947		USGS		Geochemistry of rock samples from the National Geochemical Database: U.S. Geological Survey, Reston, VA.	U.S. Geological Survey	USGS		38.1	-101.15	0.01	65	65	65	XRF	SEDIMENTARY	UNKNOWN	UNKNOWN	LIMESTONE		3.5	38.9	0.4	0.61	0.048514
D547948		USGS		Geochemistry of rock samples from the National Geochemical Database: U.S. Geological Survey, Reston, VA.	U.S. Geological Survey	USGS		38.1	-101.15	0.01	65	65	65	XRF	SEDIMENTARY	UNKNOWN	UNKNOWN	LIMESTONE		4.12	36.5	0.38	0.73	0.0607031
D547949		USGS		Geochemistry of rock samples from the National Geochemical Database: U.S. Geological Survey, Reston, VA.	U.S. Geological Survey	USGS		38.1	-101.15	0.01	65	65	65	XRF	SEDIMENTARY	UNKNOWN	UNKNOWN	LIMESTONE		3.34	38.5	0.35	0.63	0.0468081
D547950		USGS		Geochemistry of rock samples from the National Geochemical Database: U.S. Geological Survey, Reston, VA.	U.S. Geological Survey	USGS		38.1	-101.15	0.01	65	65	65	XRF	SEDIMENTARY	UNKNOWN	UNKNOWN	LIMESTONE		5.9	37.7	0.64	0.71	0.0837328
D547951		USGS		Geochemistry of rock samples from the National Geochemical Database: U.S. Geological Survey, Reston, VA.	U.S. Geological Survey	USGS		38.1	-101.15	0.01	65	65	65	XRF	SEDIMENTARY	UNKNOWN	UNKNOWN	LIMESTONE		6.45	31.5	0.55	1.15	0.1084
D547952		USGS		Geochemistry of rock samples from the National Geochemical Database: U.S. Geological Survey, Reston, VA.	U.S. Geological Survey	USGS		38.1	-101.15	0.01	65	65	65	XRF	SEDIMENTARY	UNKNOWN	UNKNOWN	LIMESTONE		1.4	46.5	0.15	0.24	0.0164378
D547953		USGS		Geochemistry of rock samples from the National Geochemical Database: U.S. Geological Survey, Reston, VA.	U.S. Geological Survey	USGS		38.1	-101.15	0.01	65	65	65	XRF	SEDIMENTARY	UNKNOWN	UNKNOWN	LIMESTONE		2.5	47.2	0.29	0.31	0.0288183
D547954		USGS		Geochemistry of rock samples from the National Geochemical Database: U.S. Geological Survey, Reston, VA.	U.S. Geological Survey	USGS		38.1	-101.15	0.01	65	65	65	XRF	SEDIMENTARY	UNKNOWN	UNKNOWN	LIMESTONE		3.22	42.8	0.36	0.38	0.0407956
D547955		USGS		Geochemistry of rock samples from the National Geochemical Database: U.S. Geological Survey, Reston, VA.	U.S. Geological Survey	USGS		38.1	-101.15	0.01	65	65	65	XRF	SEDIMENTARY	UNKNOWN	UNKNOWN	LIMESTONE		2.26	43.5	0.21	0.42	0.0282496
D547956		USGS		Geochemistry of rock samples from the National Geochemical Database: U.S. Geological Survey, Reston, VA.	U.S. Geological Survey	USGS		38.1	-101.15	0.01	65	65	65	XRF	SEDIMENTARY	UNKNOWN	UNKNOWN	LIMESTONE		4.35	35.6	0.42	0.83	0.0655054
D547957		USGS		Geochemistry of rock samples from the National Geochemical Database: U.S. Geological Survey, Reston, VA.	U.S. Geological Survey	USGS		38.1	-101.15	0.01	65	65	65	XRF	SEDIMENTARY	UNKNOWN	UNKNOWN	LIMESTONE		5.52	34.8	0.31	0.93	0.0850835
D547962		USGS		Geochemistry of rock samples from the National Geochemical Database: U.S. Geological Survey, Reston, VA.	U.S. Geological Survey	USGS		38.1	-101.15	0.01	65	65	65	XRF	SEDIMENTARY	UNKNOWN	UNKNOWN	LIMESTONE		9.34	24.5	0.52	1.44	0.198632
D547964		USGS		Geochemistry of rock samples from the National Geochemical Database: U.S. Geological Survey, Reston, VA.	U.S. Geological Survey	USGS		38.1	-101.15	0.01	65	65	65	XRF	SEDIMENTARY	UNKNOWN	UNKNOWN	LIMESTONE		3.52	37.9	0.25	0.66	0.050192
D547966		USGS		Geochemistry of rock samples from the National Geochemical Database: U.S. Geological Survey, Reston, VA.	U.S. Geological Survey	USGS		38.1	-101.15	0.01	65	65	65	XRF	SEDIMENTARY	UNKNOWN	UNKNOWN	LIMESTONE		6.43	36.7	0.35	1.08	0.0937797
D547967		USGS		Geochemistry of rock samples from the National Geochemical Database: U.S. Geological Survey, Reston, VA.	U.S. Geological Survey	USGS		38.1	-101.15	0.01	65	65	65	XRF	SEDIMENTARY	UNKNOWN	UNKNOWN	LIMESTONE		7.68	27	0.41	1.34	0.149754
D547971		USGS		Geochemistry of rock samples from the National Geochemical Database: U.S. Geological Survey, Reston, VA.	U.S. Geological Survey	USGS		38.1	-101.15	0.01	65	65	65	XRF	SEDIMENTARY	UNKNOWN	UNKNOWN	LIMESTONE		5.94	35.3	0.31	1.17	0.0899352
D547972		USGS		Geochemistry of rock samples from the National Geochemical Database: U.S. Geological Survey, Reston, VA.	U.S. Geological Survey	USGS		38.1	-101.15	0.01	65	65	65	XRF	SEDIMENTARY	UNKNOWN	UNKNOWN	LIMESTONE		4.98	38.4	0.33	0.76	0.0698644
D547974		USGS		Geochemistry of rock samples from the National Geochemical Database: U.S. Geological Survey, Reston, VA.	U.S. Geological Survey	USGS		38.1	-101.15	0.01	65	65	65	XRF	SEDIMENTARY	UNKNOWN	UNKNOWN	LIMESTONE		8.23	26	0.42	1.46	0.165895
D547976		USGS		Geochemistry of rock samples from the National Geochemical Database: U.S. Geological Survey, Reston, VA.	U.S. Geological Survey	USGS		38.1	-101.15	0.01	65	65	65	XRF	SEDIMENTARY	UNKNOWN	UNKNOWN	LIMESTONE		2.95	42.5	0.15	0.48	0.0377495
D547977		USGS		Geochemistry of rock samples from the National Geochemical Database: U.S. Geological Survey, Reston, VA.	U.S. Geological Survey	USGS		38.1	-101.15	0.01	65	65	65	XRF	SEDIMENTARY	UNKNOWN	UNKNOWN	LIMESTONE		2.75	46	0.16	0.46	0.032539
D547978		USGS		Geochemistry of rock samples from the National Geochemical Database: U.S. Geological Survey, Reston, VA.	U.S. Geological Survey	USGS		38.1	-101.15	0.01	65	65	65	XRF	SEDIMENTARY	UNKNOWN	UNKNOWN	LIMESTONE		5.09	37.5	0.19	0.52	0.0736058
D547979		USGS		Geochemistry of rock samples from the National Geochemical Database: U.S. Geological Survey, Reston, VA.	U.S. Geological Survey	USGS		38.1	-101.15	0.01	65	65	65	XRF	SEDIMENTARY	UNKNOWN	UNKNOWN	LIMESTONE		3.46	38	0.2	0.72	0.0492208
D547983		USGS		Geochemistry of rock samples from the National Geochemical Database: U.S. Geological Survey, Reston, VA.	U.S. Geological Survey	USGS		38.1	-101.15	0.01	65	65	65	XRF	SEDIMENTARY	UNKNOWN	UNKNOWN	LIMESTONE		2.73	37.8	0.17	0.61	0.0391325
D547984		USGS		Geochemistry of rock samples from the National Geochemical Database: U.S. Geological Survey, Reston, VA.	U.S. Geological Survey	USGS		38.1	-101.15	0.01	65	65	65	XRF	SEDIMENTARY	UNKNOWN	UNKNOWN	LIMESTONE		6.27	32.3	0.31	0.91	0.103973
D547987		USGS		Geochemistry of rock samples from the National Geochemical Database: U.S. Geological Survey, Reston, VA.	U.S. Geological Survey	USGS		38.1	-101.15	0.01	65	65	65	XRF	SEDIMENTARY	UNKNOWN	UNKNOWN	LIMESTONE		6.07	33	0.32	1.03	0.0983397
D547988		USGS		Geochemistry of rock samples from the National Geochemical Database: U.S. Geological Survey, Reston, VA.	U.S. Geological Survey	USGS		38.1	-101.15	0.01	65	65	65	XRF	SEDIMENTARY	UNKNOWN	UNKNOWN	LIMESTONE		9.38	21.2	0.49	1.68	0.227539
D547990		USGS		Geochemistry of rock samples from the National Geochemical Database: U.S. Geological Survey, Reston, VA.	U.S. Geological Survey	USGS		38.1	-101.15	0.01	65	65	65	XRF	SEDIMENTARY	UNKNOWN	UNKNOWN	LIMESTONE		3.42	40.9	0.2	0.64	0.0453046
D547991		USGS		Geochemistry of rock samples from the National Geochemical Database: U.S. Geological Survey, Reston, VA.	U.S. Geological Survey	USGS		38.1	-101.15	0.01	65	65	65	XRF	SEDIMENTARY	UNKNOWN	UNKNOWN	LIMESTONE		3.66	41.6	0.2	0.52	0.0477598
D547994		USGS		Geochemistry of rock samples from the National Geochemical Database: U.S. Geological Survey, Reston, VA.	U.S. Geological Survey	USGS		38.1	-101.15	0.01	65	65	65	XRF	SEDIMENTARY	UNKNOWN	UNKNOWN	LIMESTONE		2.96	45.7	0.19	0.56	0.0351856
D547995		USGS		Geochemistry of rock samples from the National Geochemical Database: U.S. Geological Survey, Reston, VA.	U.S. Geological Survey	USGS		38.1	-101.15	0.01	65	65	65	XRF	SEDIMENTARY	UNKNOWN	UNKNOWN	LIMESTONE		3.74	44.3	0.23	0.64	0.0457611
D547997		USGS		Geochemistry of rock samples from the National Geochemical Database: U.S. Geological Survey, Reston, VA.	U.S. Geological Survey	USGS		38.1	-101.15	0.01	65	65	65	XRF	SEDIMENTARY	UNKNOWN	UNKNOWN	LIMESTONE		7.37	29.3	0.37	1.22	0.133331
D547998		USGS		Geochemistry of rock samples from the National Geochemical Database: U.S. Geological Survey, Reston, VA.	U.S. Geological Survey	USGS		38.1	-101.15	0.01	65	65	65	XRF	SEDIMENTARY	UNKNOWN	UNKNOWN	LIMESTONE		2.07	48.9	0.19	0.32	0.023079
D548001		USGS		Geochemistry of rock samples from the National Geochemical Database: U.S. Geological Survey, Reston, VA.	U.S. Geological Survey	USGS		38.1	-101.15	0.01	65	65	65	XRF	SEDIMENTARY	UNKNOWN	UNKNOWN	LIMESTONE		7.08	30.4	0.37	1.08	0.123934
D548002		USGS		Geochemistry of rock samples from the National Geochemical Database: U.S. Geological Survey, Reston, VA.	U.S. Geological Survey	USGS		38.1	-101.15	0.01	65	65	65	XRF	SEDIMENTARY	UNKNOWN	UNKNOWN	LIMESTONE		3.6	41.5	0.2	0.59	0.0470421
D548003		USGS		Geochemistry of rock samples from the National Geochemical Database: U.S. Geological Survey, Reston, VA.	U.S. Geological Survey	USGS		38.1	-101.15	0.01	65	65	65	XRF	SEDIMENTARY	UNKNOWN	UNKNOWN	LIMESTONE		3.25	43.3	0.19	0.48	0.0407938
D548006		USGS		Geochemistry of rock samples from the National Geochemical Database: U.S. Geological Survey, Reston, VA.	U.S. Geological Survey	USGS		38.1	-101.15	0.01	65	65	65	XRF	SEDIMENTARY	UNKNOWN	UNKNOWN	LIMESTONE		6.73	30.4	0.36	1.21	0.117551
D548007		USGS		Geochemistry of rock samples from the National Geochemical Database: U.S. Geological Survey, Reston, VA.	U.S. Geological Survey	USGS		38.1	-101.15	0.01	65	65	65	XRF	SEDIMENTARY	UNKNOWN	UNKNOWN	LIMESTONE		5.37	35.7	0.29	0.9	0.0808118
D548008		USGS		Geochemistry of rock samples from the National Geochemical Database: U.S. Geological Survey, Reston, VA.	U.S. Geological Survey	USGS		38.1	-101.15	0.01	65	65	65	XRF	SEDIMENTARY	UNKNOWN	UNKNOWN	LIMESTONE		3.33	42.1	0.24	0.61	0.0428532
D548009		USGS		Geochemistry of rock samples from the National Geochemical Database: U.S. Geological Survey, Reston, VA.	U.S. Geological Survey	USGS		38.1	-101.15	0.01	65	65	65	XRF	SEDIMENTARY	UNKNOWN	UNKNOWN	LIMESTONE		6.8	30.6	0.36	1.15	0.118156
D548013		USGS		Geochemistry of rock samples from the National Geochemical Database: U.S. Geological Survey, Reston, VA.	U.S. Geological Survey	USGS		38.1	-101.15	0.01	65	65	65	XRF	SEDIMENTARY	UNKNOWN	UNKNOWN	LIMESTONE		4	40.3	0.18	0.66	0.0537741
D548014		USGS		Geochemistry of rock samples from the National Geochemical Database: U.S. Geological Survey, Reston, VA.	U.S. Geological Survey	USGS		38.1	-101.15	0.01	65	65	65	XRF	SEDIMENTARY	UNKNOWN	UNKNOWN	LIMESTONE		3.23	39.1	0.21	0.55	0.0447798
D548017		USGS		Geochemistry of rock samples from the National Geochemical Database: U.S. Geological Survey, Reston, VA.	U.S. Geological Survey	USGS		38.1	-101.15	0.01	65	65	65	XRF	SEDIMENTARY	UNKNOWN	UNKNOWN	LIMESTONE		3.75	39.1	0.19	0.62	0.0519581
D548018		USGS		Geochemistry of rock samples from the National Geochemical Database: U.S. Geological Survey, Reston, VA.	U.S. Geological Survey	USGS		38.1	-101.15	0.01	65	65	65	XRF	SEDIMENTARY	UNKNOWN	UNKNOWN	LIMESTONE		6.16	32.6	0.32	1.04	0.100971
D548019		USGS		Geochemistry of rock samples from the National Geochemical Database: U.S. Geological Survey, Reston, VA.	U.S. Geological Survey	USGS		38.1	-101.15	0.01	65	65	65	XRF	SEDIMENTARY	UNKNOWN	UNKNOWN	LIMESTONE		8.08	26.7	0.44	1.26	0.159367
D548020		USGS		Geochemistry of rock samples from the National Geochemical Database: U.S. Geological Survey, Reston, VA.	U.S. Geological Survey	USGS		38.1	-101.15	0.01	65	65	65	XRF	SEDIMENTARY	UNKNOWN	UNKNOWN	LIMESTONE		3.95	39.9	0.23	0.68	0.0535514
D548021		USGS		Geochemistry of rock samples from the National Geochemical Database: U.S. Geological Survey, Reston, VA.	U.S. Geological Survey	USGS		38.1	-101.15	0.01	65	65	65	XRF	SEDIMENTARY	UNKNOWN	UNKNOWN	LIMESTONE		6.7	29.9	0.4	1.24	0.118711
D548022		USGS		Geochemistry of rock samples from the National Geochemical Database: U.S. Geological Survey, Reston, VA.	U.S. Geological Survey	USGS		38.1	-101.15	0.01	65	65	65	XRF	SEDIMENTARY	UNKNOWN	UNKNOWN	LIMESTONE		2.54	45.4	0.18	0.43	0.0304476
D548024		USGS		Geochemistry of rock samples from the National Geochemical Database: U.S. Geological Survey, Reston, VA.	U.S. Geological Survey	USGS		38.1	-101.15	0.01	65	65	65	XRF	SEDIMENTARY	UNKNOWN	UNKNOWN	LIMESTONE		6.86	28.4	0.41	1.18	0.127842
D548025		USGS		Geochemistry of rock samples from the National Geochemical Database: U.S. Geological Survey, Reston, VA.	U.S. Geological Survey	USGS		38.1	-101.15	0.01	65	65	65	XRF	SEDIMENTARY	UNKNOWN	UNKNOWN	LIMESTONE		3.49	37.6	0.2	0.74	0.0501517
D548026		USGS		Geochemistry of rock samples from the National Geochemical Database: U.S. Geological Survey, Reston, VA.	U.S. Geological Survey	USGS		38.1	-101.15	0.01	65	65	65	XRF	SEDIMENTARY	UNKNOWN	UNKNOWN	LIMESTONE		5.16	35.8	0.27	0.83	0.0775659
D548027		USGS		Geochemistry of rock samples from the National Geochemical Database: U.S. Geological Survey, Reston, VA.	U.S. Geological Survey	USGS		38.1	-101.15	0.01	65	65	65	XRF	SEDIMENTARY	UNKNOWN	UNKNOWN	LIMESTONE		5.56	34.1	0.35	1.03	0.0871788
D548029		USGS		Geochemistry of rock samples from the National Geochemical Database: U.S. Geological Survey, Reston, VA.	U.S. Geological Survey	USGS		38.1	-101.15	0.01	65	65	65	XRF	SEDIMENTARY	UNKNOWN	UNKNOWN	LIMESTONE		8.51	23.8	0.46	1.52	0.186072
D548030		USGS		Geochemistry of rock samples from the National Geochemical Database: U.S. Geological Survey, Reston, VA.	U.S. Geological Survey	USGS		38.1	-101.15	0.01	65	65	65	XRF	SEDIMENTARY	UNKNOWN	UNKNOWN	LIMESTONE		6.59	31.9	0.34	1.1	0.110144
D548032		USGS		Geochemistry of rock samples from the National Geochemical Database: U.S. Geological Survey, Reston, VA.	U.S. Geological Survey	USGS		38.1	-101.15	0.01	65	65	65	XRF	SEDIMENTARY	UNKNOWN	UNKNOWN	LIMESTONE		8.39	24.8	0.43	1.45	0.17689
D548033		USGS		Geochemistry of rock samples from the National Geochemical Database: U.S. Geological Survey, Reston, VA.	U.S. Geological Survey	USGS		38.1	-101.15	0.01	65	65	65	XRF	SEDIMENTARY	UNKNOWN	UNKNOWN	LIMESTONE		3.84	40.5	0.18	0.8	0.0512677
D548034		USGS		Geochemistry of rock samples from the National Geochemical Database: U.S. Geological Survey, Reston, VA.	U.S. Geological Survey	USGS		38.1	-101.15	0.01	65	65	65	XRF	SEDIMENTARY	UNKNOWN	UNKNOWN	LIMESTONE		7.41	28.9	0.42	1.28	0.135479
D548037		USGS		Geochemistry of rock samples from the National Geochemical Database: U.S. Geological Survey, Reston, VA.	U.S. Geological Survey	USGS		38.1	-101.15	0.01	65	65	65	XRF	SEDIMENTARY	UNKNOWN	UNKNOWN	LIMESTONE		4.56	37.6	0.26	0.75	0.0654248
D548038		USGS		Geochemistry of rock samples from the National Geochemical Database: U.S. Geological Survey, Reston, VA.	U.S. Geological Survey	USGS		38.1	-101.15	0.01	65	65	65	XRF	SEDIMENTARY	UNKNOWN	UNKNOWN	LIMESTONE		7.44	27.1	0.43	1.38	0.144347
D548039		USGS		Geochemistry of rock samples from the National Geochemical Database: U.S. Geological Survey, Reston, VA.	U.S. Geological Survey	USGS		38.1	-101.15	0.01	65	65	65	XRF	SEDIMENTARY	UNKNOWN	UNKNOWN	LIMESTONE		6.75	29.2	0.34	1.19	0.1227
D548044		USGS		Geochemistry of rock samples from the National Geochemical Database: U.S. Geological Survey, Reston, VA.	U.S. Geological Survey	USGS		38.1	-101.15	0.01	65	65	65	XRF	SEDIMENTARY	UNKNOWN	UNKNOWN	LIMESTONE		7.86	27	0.4	1.37	0.153216
D548045		USGS		Geochemistry of rock samples from the National Geochemical Database: U.S. Geological Survey, Reston, VA.	U.S. Geological Survey	USGS		38.1	-101.15	0.01	65	65	65	XRF	SEDIMENTARY	UNKNOWN	UNKNOWN	LIMESTONE		6.55	30.7	0.36	1.18	0.11339
D548046		USGS		Geochemistry of rock samples from the National Geochemical Database: U.S. Geological Survey, Reston, VA.	U.S. Geological Survey	USGS		38.1	-101.15	0.01	65	65	65	XRF	SEDIMENTARY	UNKNOWN	UNKNOWN	LIMESTONE		13.3	5.35	1.09	1.94	0.975519
D548047		USGS		Geochemistry of rock samples from the National Geochemical Database: U.S. Geological Survey, Reston, VA.	U.S. Geological Survey	USGS		38.1	-101.15	0.01	65	65	65	XRF	SEDIMENTARY	UNKNOWN	UNKNOWN	LIMESTONE		5.64	34.3	0.27	0.93	0.0882611
D548048		USGS		Geochemistry of rock samples from the National Geochemical Database: U.S. Geological Survey, Reston, VA.	U.S. Geological Survey	USGS		38.1	-101.15	0.01	65	65	65	XRF	SEDIMENTARY	UNKNOWN	UNKNOWN	LIMESTONE		7.3	28.9	0.36	1.26	0.133762
D548049		USGS		Geochemistry of rock samples from the National Geochemical Database: U.S. Geological Survey, Reston, VA.	U.S. Geological Survey	USGS		38.1	-101.15	0.01	65	65	65	XRF	SEDIMENTARY	UNKNOWN	UNKNOWN	LIMESTONE		4.2	39.4	0.25	0.73	0.0575835
D548051		USGS		Geochemistry of rock samples from the National Geochemical Database: U.S. Geological Survey, Reston, VA.	U.S. Geological Survey	USGS		38.1	-101.15	0.01	65	65	65	XRF	SEDIMENTARY	UNKNOWN	UNKNOWN	LIMESTONE		7.03	30	0.37	1.19	0.124385
D548053		USGS		Geochemistry of rock samples from the National Geochemical Database: U.S. Geological Survey, Reston, VA.	U.S. Geological Survey	USGS		38.1	-101.15	0.01	65	65	65	XRF	SEDIMENTARY	UNKNOWN	UNKNOWN	LIMESTONE		3.16	41.1	0.17	0.58	0.0417223
D548054		USGS		Geochemistry of rock samples from the National Geochemical Database: U.S. Geological Survey, Reston, VA.	U.S. Geological Survey	USGS		38.1	-101.15	0.01	65	65	65	XRF	SEDIMENTARY	UNKNOWN	UNKNOWN	LIMESTONE		8.13	26.1	0.44	1.41	0.163349
D548056		USGS		Geochemistry of rock samples from the National Geochemical Database: U.S. Geological Survey, Reston, VA.	U.S. Geological Survey	USGS		38.1	-101.15	0.01	65	65	65	XRF	SEDIMENTARY	UNKNOWN	UNKNOWN	LIMESTONE		6.02	34.5	0.22	0.6	0.0943189
D548058		USGS		Geochemistry of rock samples from the National Geochemical Database: U.S. Geological Survey, Reston, VA.	U.S. Geological Survey	USGS		38.1	-101.15	0.01	65	65	65	XRF	SEDIMENTARY	UNKNOWN	UNKNOWN	LIMESTONE		8.35	26	0.46	1.44	0.168164
D548059		USGS		Geochemistry of rock samples from the National Geochemical Database: U.S. Geological Survey, Reston, VA.	U.S. Geological Survey	USGS		38.1	-101.15	0.01	65	65	65	XRF	SEDIMENTARY	UNKNOWN	UNKNOWN	LIMESTONE		8.64	25.5	0.45	1.49	0.177117
D548060		USGS		Geochemistry of rock samples from the National Geochemical Database: U.S. Geological Survey, Reston, VA.	U.S. Geological Survey	USGS		38.1	-101.15	0.01	65	65	65	XRF	SEDIMENTARY	UNKNOWN	UNKNOWN	LIMESTONE		3.58	40.5	0.18	0.57	0.0479558
D548062		USGS		Geochemistry of rock samples from the National Geochemical Database: U.S. Geological Survey, Reston, VA.	U.S. Geological Survey	USGS		38.1	-101.15	0.01	65	65	65	XRF	SEDIMENTARY	UNKNOWN	UNKNOWN	LIMESTONE		4.41	40.3	0.25	0.91	0.0589801
D548064		USGS		Geochemistry of rock samples from the National Geochemical Database: U.S. Geological Survey, Reston, VA.	U.S. Geological Survey	USGS		38.1	-101.15	0.01	65	65	65	XRF	SEDIMENTARY	UNKNOWN	UNKNOWN	LIMESTONE		3.42	39.9	0.18	0.6	0.0464724
D548066		USGS		Geochemistry of rock samples from the National Geochemical Database: U.S. Geological Survey, Reston, VA.	U.S. Geological Survey	USGS		38.1	-101.15	0.01	65	65	65	XRF	SEDIMENTARY	UNKNOWN	UNKNOWN	LIMESTONE		4.79	35.3	0.26	0.78	0.0730816
D548069		USGS		Geochemistry of rock samples from the National Geochemical Database: U.S. Geological Survey, Reston, VA.	U.S. Geological Survey	USGS		38.1	-101.15	0.01	65	65	65	XRF	SEDIMENTARY	UNKNOWN	UNKNOWN	LIMESTONE		5.62	32.8	0.27	0.91	0.0919073
D548070		USGS		Geochemistry of rock samples from the National Geochemical Database: U.S. Geological Survey, Reston, VA.	U.S. Geological Survey	USGS		38.1	-101.15	0.01	65	65	65	XRF	SEDIMENTARY	UNKNOWN	UNKNOWN	LIMESTONE		6.93	29.5	0.35	1.21	0.124648
D548071		USGS		Geochemistry of rock samples from the National Geochemical Database: U.S. Geological Survey, Reston, VA.	U.S. Geological Survey	USGS		38.1	-101.15	0.01	65	65	65	XRF	SEDIMENTARY	UNKNOWN	UNKNOWN	LIMESTONE		3.9	37.6	0.25	0.72	0.0559947
D548073		USGS		Geochemistry of rock samples from the National Geochemical Database: U.S. Geological Survey, Reston, VA.	U.S. Geological Survey	USGS		38.1	-101.15	0.01	65	65	65	XRF	SEDIMENTARY	UNKNOWN	UNKNOWN	LIMESTONE		8.11	26.4	0.44	1.35	0.161387
D548074		USGS		Geochemistry of rock samples from the National Geochemical Database: U.S. Geological Survey, Reston, VA.	U.S. Geological Survey	USGS		38.1	-101.15	0.01	65	65	65	XRF	SEDIMENTARY	UNKNOWN	UNKNOWN	LIMESTONE		4.15	41.3	0.2	0.62	0.0544651
D548075		USGS		Geochemistry of rock samples from the National Geochemical Database: U.S. Geological Survey, Reston, VA.	U.S. Geological Survey	USGS		38.1	-101.15	0.01	65	65	65	XRF	SEDIMENTARY	UNKNOWN	UNKNOWN	LIMESTONE		2.56	47.5	0.15	0.45	0.0293518
D548077		USGS		Geochemistry of rock samples from the National Geochemical Database: U.S. Geological Survey, Reston, VA.	U.S. Geological Survey	USGS		38.1	-101.15	0.01	65	65	65	XRF	SEDIMENTARY	UNKNOWN	UNKNOWN	LIMESTONE		7.39	27.8	0.38	1.3	0.140366
D548078		USGS		Geochemistry of rock samples from the National Geochemical Database: U.S. Geological Survey, Reston, VA.	U.S. Geological Survey	USGS		38.1	-101.15	0.01	65	65	65	XRF	SEDIMENTARY	UNKNOWN	UNKNOWN	LIMESTONE		8.07	27.7	0.35	1.23	0.154182
D548081		USGS		Geochemistry of rock samples from the National Geochemical Database: U.S. Geological Survey, Reston, VA.	U.S. Geological Survey	USGS		38.1	-101.15	0.01	65	65	65	XRF	SEDIMENTARY	UNKNOWN	UNKNOWN	LIMESTONE		5.2	38.8	0.26	0.98	0.0720899
D548083		USGS		Geochemistry of rock samples from the National Geochemical Database: U.S. Geological Survey, Reston, VA.	U.S. Geological Survey	USGS		38.1	-101.15	0.01	65	65	65	XRF	SEDIMENTARY	UNKNOWN	UNKNOWN	LIMESTONE		4.85	38.1	0.31	0.9	0.0684513
D548084		USGS		Geochemistry of rock samples from the National Geochemical Database: U.S. Geological Survey, Reston, VA.	U.S. Geological Survey	USGS		38.1	-101.15	0.01	65	65	65	XRF	SEDIMENTARY	UNKNOWN	UNKNOWN	LIMESTONE		1.56	46.7	0.17	0.29	0.0182198
D548085		USGS		Geochemistry of rock samples from the National Geochemical Database: U.S. Geological Survey, Reston, VA.	U.S. Geological Survey	USGS		38.1	-101.15	0.01	65	65	65	XRF	SEDIMENTARY	UNKNOWN	UNKNOWN	LIMESTONE		4.68	38.9	0.27	0.78	0.0648971
D548087		USGS		Geochemistry of rock samples from the National Geochemical Database: U.S. Geological Survey, Reston, VA.	U.S. Geological Survey	USGS		38.1	-101.15	0.01	65	65	65	XRF	SEDIMENTARY	UNKNOWN	UNKNOWN	LIMESTONE		8.12	26.7	0.43	1.4	0.15973
D548088		USGS		Geochemistry of rock samples from the National Geochemical Database: U.S. Geological Survey, Reston, VA.	U.S. Geological Survey	USGS		38.1	-101.15	0.01	65	65	65	XRF	SEDIMENTARY	UNKNOWN	UNKNOWN	LIMESTONE		7.52	28.2	0.37	1.31	0.140901
D548089		USGS		Geochemistry of rock samples from the National Geochemical Database: U.S. Geological Survey, Reston, VA.	U.S. Geological Survey	USGS		38.1	-101.15	0.01	65	65	65	XRF	SEDIMENTARY	UNKNOWN	UNKNOWN	LIMESTONE		9	24.5	0.47	1.49	0.191516
D548092		USGS		Geochemistry of rock samples from the National Geochemical Database: U.S. Geological Survey, Reston, VA.	U.S. Geological Survey	USGS		38.1	-101.15	0.01	65	65	65	XRF	SEDIMENTARY	UNKNOWN	UNKNOWN	LIMESTONE		3.33	42.2	0.18	0.54	0.042849
D548095		USGS		Geochemistry of rock samples from the National Geochemical Database: U.S. Geological Survey, Reston, VA.	U.S. Geological Survey	USGS		38.1	-101.15	0.01	65	65	65	XRF	SEDIMENTARY	UNKNOWN	UNKNOWN	LIMESTONE		5.35	34.5	0.27	0.92	0.0832625
D548096		USGS		Geochemistry of rock samples from the National Geochemical Database: U.S. Geological Survey, Reston, VA.	U.S. Geological Survey	USGS		38.1	-101.15	0.01	65	65	65	XRF	SEDIMENTARY	UNKNOWN	UNKNOWN	LIMESTONE		5.7	37	0.24	0.75	0.0831231
D548097		USGS		Geochemistry of rock samples from the National Geochemical Database: U.S. Geological Survey, Reston, VA.	U.S. Geological Survey	USGS		38.1	-101.15	0.01	65	65	65	XRF	SEDIMENTARY	UNKNOWN	UNKNOWN	LIMESTONE		1.64	48.1	0.16	0.26	0.0186108
D548098		USGS		Geochemistry of rock samples from the National Geochemical Database: U.S. Geological Survey, Reston, VA.	U.S. Geological Survey	USGS		38.1	-101.15	0.01	65	65	65	XRF	SEDIMENTARY	UNKNOWN	UNKNOWN	LIMESTONE		5.99	33.7	0.31	0.98	0.095187
D548099		USGS		Geochemistry of rock samples from the National Geochemical Database: U.S. Geological Survey, Reston, VA.	U.S. Geological Survey	USGS		38.1	-101.15	0.01	65	65	65	XRF	SEDIMENTARY	UNKNOWN	UNKNOWN	LIMESTONE		3.92	39	0.23	0.66	0.0543685
D548100		USGS		Geochemistry of rock samples from the National Geochemical Database: U.S. Geological Survey, Reston, VA.	U.S. Geological Survey	USGS		38.1	-101.15	0.01	65	65	65	XRF	SEDIMENTARY	UNKNOWN	UNKNOWN	LIMESTONE		6.73	29.1	0.3	1.11	0.123085
D548104		USGS		Geochemistry of rock samples from the National Geochemical Database: U.S. Geological Survey, Reston, VA.	U.S. Geological Survey	USGS		38.1	-101.15	0.01	65	65	65	XRF	SEDIMENTARY	UNKNOWN	UNKNOWN	LIMESTONE		2.37	44.5	0.23	0.49	0.0289269
D548105		USGS		Geochemistry of rock samples from the National Geochemical Database: U.S. Geological Survey, Reston, VA.	U.S. Geological Survey	USGS		38.1	-101.15	0.01	65	65	65	XRF	SEDIMENTARY	UNKNOWN	UNKNOWN	LIMESTONE		4.91	34.3	0.28	0.83	0.0769478
D548106		USGS		Geochemistry of rock samples from the National Geochemical Database: U.S. Geological Survey, Reston, VA.	U.S. Geological Survey	USGS		38.1	-101.15	0.01	65	65	65	XRF	SEDIMENTARY	UNKNOWN	UNKNOWN	LIMESTONE		7.76	28	0.41	1.35	0.146096
D548107		USGS		Geochemistry of rock samples from the National Geochemical Database: U.S. Geological Survey, Reston, VA.	U.S. Geological Survey	USGS		38.1	-101.15	0.01	65	65	65	XRF	SEDIMENTARY	UNKNOWN	UNKNOWN	LIMESTONE		5.43	33.9	0.27	0.91	0.0859839
D548108		USGS		Geochemistry of rock samples from the National Geochemical Database: U.S. Geological Survey, Reston, VA.	U.S. Geological Survey	USGS		38.1	-101.15	0.01	65	65	65	XRF	SEDIMENTARY	UNKNOWN	UNKNOWN	LIMESTONE		6.35	37.1	0.25	0.63	0.0925094
D548109		USGS		Geochemistry of rock samples from the National Geochemical Database: U.S. Geological Survey, Reston, VA.	U.S. Geological Survey	USGS		38.1	-101.15	0.01	65	65	65	XRF	SEDIMENTARY	UNKNOWN	UNKNOWN	LIMESTONE		6.21	33.2	0.34	1	0.100017
D548111		USGS		Geochemistry of rock samples from the National Geochemical Database: U.S. Geological Survey, Reston, VA.	U.S. Geological Survey	USGS		38.1	-101.15	0.01	65	65	65	XRF	SEDIMENTARY	UNKNOWN	UNKNOWN	LIMESTONE		6.98	29.3	0.37	1.28	0.126127
D548115		USGS		Geochemistry of rock samples from the National Geochemical Database: U.S. Geological Survey, Reston, VA.	U.S. Geological Survey	USGS		38.1	-101.15	0.01	65	65	65	XRF	SEDIMENTARY	UNKNOWN	UNKNOWN	LIMESTONE		2.2	44.1	0.22	0.49	0.0270983
D548117		USGS		Geochemistry of rock samples from the National Geochemical Database: U.S. Geological Survey, Reston, VA.	U.S. Geological Survey	USGS		38.1	-101.15	0.01	65	65	65	XRF	SEDIMENTARY	UNKNOWN	UNKNOWN	LIMESTONE		6.86	29.3	0.37	1.22	0.124104
D548118		USGS		Geochemistry of rock samples from the National Geochemical Database: U.S. Geological Survey, Reston, VA.	U.S. Geological Survey	USGS		38.1	-101.15	0.01	65	65	65	XRF	SEDIMENTARY	UNKNOWN	UNKNOWN	LIMESTONE		7.39	28.4	0.37	1.27	0.137638
D548119		USGS		Geochemistry of rock samples from the National Geochemical Database: U.S. Geological Survey, Reston, VA.	U.S. Geological Survey	USGS		38.1	-101.15	0.01	65	65	65	XRF	SEDIMENTARY	UNKNOWN	UNKNOWN	LIMESTONE		5.54	34.2	0.29	0.94	0.0868843
D548120		USGS		Geochemistry of rock samples from the National Geochemical Database: U.S. Geological Survey, Reston, VA.	U.S. Geological Survey	USGS		38.1	-101.15	0.01	65	65	65	XRF	SEDIMENTARY	UNKNOWN	UNKNOWN	LIMESTONE		8.86	23.5	0.45	1.58	0.195856
D548121		USGS		Geochemistry of rock samples from the National Geochemical Database: U.S. Geological Survey, Reston, VA.	U.S. Geological Survey	USGS		38.1	-101.15	0.01	65	65	65	XRF	SEDIMENTARY	UNKNOWN	UNKNOWN	LIMESTONE		5.72	33.3	0.27	0.94	0.0921223
D548124		USGS		Geochemistry of rock samples from the National Geochemical Database: U.S. Geological Survey, Reston, VA.	U.S. Geological Survey	USGS		38.1	-101.15	0.01	65	65	65	XRF	SEDIMENTARY	UNKNOWN	UNKNOWN	LIMESTONE		12	2.32	1.28	1.56	1.49658
D548125		USGS		Geochemistry of rock samples from the National Geochemical Database: U.S. Geological Survey, Reston, VA.	U.S. Geological Survey	USGS		38.1	-101.15	0.01	65	65	65	XRF	SEDIMENTARY	UNKNOWN	UNKNOWN	LIMESTONE		8.45	23.1	0.44	1.65	0.189597
D548126		USGS		Geochemistry of rock samples from the National Geochemical Database: U.S. Geological Survey, Reston, VA.	U.S. Geological Survey	USGS		38.1	-101.15	0.01	65	65	65	XRF	SEDIMENTARY	UNKNOWN	UNKNOWN	LIMESTONE		7.48	25.2	0.53	1.33	0.155208
D548127		USGS		Geochemistry of rock samples from the National Geochemical Database: U.S. Geological Survey, Reston, VA.	U.S. Geological Survey	USGS		38.1	-101.15	0.01	65	65	65	XRF	SEDIMENTARY	UNKNOWN	UNKNOWN	LIMESTONE		3.73	39.7	0.35	0.63	0.0507207
D548128		USGS		Geochemistry of rock samples from the National Geochemical Database: U.S. Geological Survey, Reston, VA.	U.S. Geological Survey	USGS		38.1	-101.15	0.01	65	65	65	XRF	SEDIMENTARY	UNKNOWN	UNKNOWN	LIMESTONE		3.57	39.9	0.42	0.64	0.0482236
D548129		USGS		Geochemistry of rock samples from the National Geochemical Database: U.S. Geological Survey, Reston, VA.	U.S. Geological Survey	USGS		38.1	-101.15	0.01	65	65	65	XRF	SEDIMENTARY	UNKNOWN	UNKNOWN	LIMESTONE		21.4	0.89	2.24	0.57	3.61342
D548130		USGS		Geochemistry of rock samples from the National Geochemical Database: U.S. Geological Survey, Reston, VA.	U.S. Geological Survey	USGS		38.1	-101.15	0.01	65	65	65	XRF	SEDIMENTARY	UNKNOWN	UNKNOWN	LIMESTONE		2.66	41.2	0.26	0.5	0.0350081
D548131		USGS		Geochemistry of rock samples from the National Geochemical Database: U.S. Geological Survey, Reston, VA.	U.S. Geological Survey	USGS		38.1	-101.15	0.01	65	65	65	XRF	SEDIMENTARY	UNKNOWN	UNKNOWN	LIMESTONE		3.63	39.4	0.37	0.65	0.0496931
D548132		USGS		Geochemistry of rock samples from the National Geochemical Database: U.S. Geological Survey, Reston, VA.	U.S. Geological Survey	USGS		38.1	-101.15	0.01	65	65	65	XRF	SEDIMENTARY	UNKNOWN	UNKNOWN	LIMESTONE		7.52	24.2	0.54	1.38	0.161918
D548134		USGS		Geochemistry of rock samples from the National Geochemical Database: U.S. Geological Survey, Reston, VA.	U.S. Geological Survey	USGS		38.1	-101.15	0.01	65	65	65	XRF	SEDIMENTARY	UNKNOWN	UNKNOWN	LIMESTONE		5.7	32.3	0.5	0.95	0.0939666
D548135		USGS		Geochemistry of rock samples from the National Geochemical Database: U.S. Geological Survey, Reston, VA.	U.S. Geological Survey	USGS		38.1	-101.15	0.01	65	65	65	XRF	SEDIMENTARY	UNKNOWN	UNKNOWN	LIMESTONE		6.99	29.8	0.65	1.14	0.123584
D548136		USGS		Geochemistry of rock samples from the National Geochemical Database: U.S. Geological Survey, Reston, VA.	U.S. Geological Survey	USGS		38.1	-101.15	0.01	65	65	65	XRF	SEDIMENTARY	UNKNOWN	UNKNOWN	LIMESTONE		2.25	43.9	0.25	0.43	0.0278445
D548137		USGS		Geochemistry of rock samples from the National Geochemical Database: U.S. Geological Survey, Reston, VA.	U.S. Geological Survey	USGS		38.1	-101.15	0.01	65	65	65	XRF	SEDIMENTARY	UNKNOWN	UNKNOWN	LIMESTONE		2.56	42	0.29	0.47	0.0330511
D548138		USGS		Geochemistry of rock samples from the National Geochemical Database: U.S. Geological Survey, Reston, VA.	U.S. Geological Survey	USGS		38.1	-101.15	0.01	65	65	65	XRF	SEDIMENTARY	UNKNOWN	UNKNOWN	LIMESTONE		3.62	39.3	0.27	0.56	0.0498593
D548139		USGS		Geochemistry of rock samples from the National Geochemical Database: U.S. Geological Survey, Reston, VA.	U.S. Geological Survey	USGS		38.1	-101.15	0.01	65	65	65	XRF	SEDIMENTARY	UNKNOWN	UNKNOWN	LIMESTONE		4.12	42.3	0.32	0.7	0.0526179
D548140		USGS		Geochemistry of rock samples from the National Geochemical Database: U.S. Geological Survey, Reston, VA.	U.S. Geological Survey	USGS		38.1	-101.15	0.01	65	65	65	XRF	SEDIMENTARY	UNKNOWN	UNKNOWN	LIMESTONE		1.37	47.6	0.16	0.24	0.015713
D548141		USGS		Geochemistry of rock samples from the National Geochemical Database: U.S. Geological Survey, Reston, VA.	U.S. Geological Survey	USGS		38.1	-101.15	0.01	65	65	65	XRF	SEDIMENTARY	UNKNOWN	UNKNOWN	LIMESTONE		7.57	26.2	0.44	1.48	0.151314
D548142		USGS		Geochemistry of rock samples from the National Geochemical Database: U.S. Geological Survey, Reston, VA.	U.S. Geological Survey	USGS		38.1	-101.15	0.01	65	65	65	XRF	SEDIMENTARY	UNKNOWN	UNKNOWN	LIMESTONE		4.89	38.9	0.47	0.82	0.0674608
D548143		USGS		Geochemistry of rock samples from the National Geochemical Database: U.S. Geological Survey, Reston, VA.	U.S. Geological Survey	USGS		38.1	-101.15	0.01	65	65	65	XRF	SEDIMENTARY	UNKNOWN	UNKNOWN	LIMESTONE		9.97	27.9	0.87	1.16	0.186408
D548145		USGS		Geochemistry of rock samples from the National Geochemical Database: U.S. Geological Survey, Reston, VA.	U.S. Geological Survey	USGS		38.1	-101.15	0.01	65	65	65	XRF	SEDIMENTARY	UNKNOWN	UNKNOWN	LIMESTONE		1.7	45.7	0.16	0.3	0.0202877
D548146		USGS		Geochemistry of rock samples from the National Geochemical Database: U.S. Geological Survey, Reston, VA.	U.S. Geological Survey	USGS		38.1	-101.15	0.01	65	65	65	XRF	SEDIMENTARY	UNKNOWN	UNKNOWN	LIMESTONE		6.61	32.7	0.43	1.04	0.107707
D548147		USGS		Geochemistry of rock samples from the National Geochemical Database: U.S. Geological Survey, Reston, VA.	U.S. Geological Survey	USGS		38.1	-101.15	0.01	65	65	65	XRF	SEDIMENTARY	UNKNOWN	UNKNOWN	LIMESTONE		9.04	22.9	0.46	1.7	0.204104
D548148		USGS		Geochemistry of rock samples from the National Geochemical Database: U.S. Geological Survey, Reston, VA.	U.S. Geological Survey	USGS		38.1	-101.15	0.01	65	65	65	XRF	SEDIMENTARY	UNKNOWN	UNKNOWN	LIMESTONE		4.18	37.1	0.46	0.82	0.0604109
D548149		USGS		Geochemistry of rock samples from the National Geochemical Database: U.S. Geological Survey, Reston, VA.	U.S. Geological Survey	USGS		38.1	-101.15	0.01	65	65	65	XRF	SEDIMENTARY	UNKNOWN	UNKNOWN	LIMESTONE		9.53	22.8	0.57	1.79	0.2147
D548150		USGS		Geochemistry of rock samples from the National Geochemical Database: U.S. Geological Survey, Reston, VA.	U.S. Geological Survey	USGS		38.1	-101.15	0.01	65	65	65	XRF	SEDIMENTARY	UNKNOWN	UNKNOWN	LIMESTONE		4.28	35.6	0.42	0.83	0.0644513
D548151		USGS		Geochemistry of rock samples from the National Geochemical Database: U.S. Geological Survey, Reston, VA.	U.S. Geological Survey	USGS		38.1	-101.15	0.01	65	65	65	XRF	SEDIMENTARY	UNKNOWN	UNKNOWN	LIMESTONE		4.91	33.7	0.43	1	0.0777541
D548152		USGS		Geochemistry of rock samples from the National Geochemical Database: U.S. Geological Survey, Reston, VA.	U.S. Geological Survey	USGS		38.1	-101.15	0.01	65	65	65	XRF	SEDIMENTARY	UNKNOWN	UNKNOWN	LIMESTONE		2.48	44.2	0.26	0.43	0.0304785
D548153		USGS		Geochemistry of rock samples from the National Geochemical Database: U.S. Geological Survey, Reston, VA.	U.S. Geological Survey	USGS		38.1	-101.15	0.01	65	65	65	XRF	SEDIMENTARY	UNKNOWN	UNKNOWN	LIMESTONE		2.61	42.2	0.29	0.51	0.0335203
D548154		USGS		Geochemistry of rock samples from the National Geochemical Database: U.S. Geological Survey, Reston, VA.	U.S. Geological Survey	USGS		38.1	-101.15	0.01	65	65	65	XRF	SEDIMENTARY	UNKNOWN	UNKNOWN	LIMESTONE		16.7	9.36	1.76	0.97	0.795726
D548155		USGS		Geochemistry of rock samples from the National Geochemical Database: U.S. Geological Survey, Reston, VA.	U.S. Geological Survey	USGS		38.1	-101.15	0.01	65	65	65	XRF	SEDIMENTARY	UNKNOWN	UNKNOWN	LIMESTONE		2.97	45.3	0.32	0.5	0.0355493
D548156		USGS		Geochemistry of rock samples from the National Geochemical Database: U.S. Geological Survey, Reston, VA.	U.S. Geological Survey	USGS		38.1	-101.15	0.01	65	65	65	XRF	SEDIMENTARY	UNKNOWN	UNKNOWN	LIMESTONE		1.85	45.3	0.2	0.31	0.0222508
D548157		USGS		Geochemistry of rock samples from the National Geochemical Database: U.S. Geological Survey, Reston, VA.	U.S. Geological Survey	USGS		38.1	-101.15	0.01	65	65	65	XRF	SEDIMENTARY	UNKNOWN	UNKNOWN	LIMESTONE		4.92	39.6	0.42	0.84	0.0667567
D548158		USGS		Geochemistry of rock samples from the National Geochemical Database: U.S. Geological Survey, Reston, VA.	U.S. Geological Survey	USGS		38.1	-101.15	0.01	65	65	65	XRF	SEDIMENTARY	UNKNOWN	UNKNOWN	LIMESTONE		3.96	36	0.42	0.7	0.0591095
D548159		USGS		Geochemistry of rock samples from the National Geochemical Database: U.S. Geological Survey, Reston, VA.	U.S. Geological Survey	USGS		38.1	-101.15	0.01	65	65	65	XRF	SEDIMENTARY	UNKNOWN	UNKNOWN	LIMESTONE		5.71	31.1	0.47	1.03	0.0975864
D548160		USGS		Geochemistry of rock samples from the National Geochemical Database: U.S. Geological Survey, Reston, VA.	U.S. Geological Survey	USGS		38.1	-101.15	0.01	65	65	65	XRF	SEDIMENTARY	UNKNOWN	UNKNOWN	LIMESTONE		3.3	43.8	0.4	0.53	0.0407513
D548161		USGS		Geochemistry of rock samples from the National Geochemical Database: U.S. Geological Survey, Reston, VA.	U.S. Geological Survey	USGS		38.1	-101.15	0.01	65	65	65	XRF	SEDIMENTARY	UNKNOWN	UNKNOWN	LIMESTONE		3.83	38	0.39	0.67	0.0542847
D548162		USGS		Geochemistry of rock samples from the National Geochemical Database: U.S. Geological Survey, Reston, VA.	U.S. Geological Survey	USGS		38.1	-101.15	0.01	65	65	65	XRF	SEDIMENTARY	UNKNOWN	UNKNOWN	LIMESTONE		2.06	46.8	0.23	0.33	0.0239688
D548163		USGS		Geochemistry of rock samples from the National Geochemical Database: U.S. Geological Survey, Reston, VA.	U.S. Geological Survey	USGS		38.1	-101.15	0.01	65	65	65	XRF	SEDIMENTARY	UNKNOWN	UNKNOWN	LIMESTONE		7.38	24.3	0.63	1.22	0.158368
D548164		USGS		Geochemistry of rock samples from the National Geochemical Database: U.S. Geological Survey, Reston, VA.	U.S. Geological Survey	USGS		38.1	-101.15	0.01	65	65	65	XRF	SEDIMENTARY	UNKNOWN	UNKNOWN	LIMESTONE		5.85	34	0.54	1.09	0.0914457
D548165		USGS		Geochemistry of rock samples from the National Geochemical Database: U.S. Geological Survey, Reston, VA.	U.S. Geological Survey	USGS		38.1	-101.15	0.01	65	65	65	XRF	SEDIMENTARY	UNKNOWN	UNKNOWN	LIMESTONE		3.5	40.8	0.38	0.63	0.0463011
D548166		USGS		Geochemistry of rock samples from the National Geochemical Database: U.S. Geological Survey, Reston, VA.	U.S. Geological Survey	USGS		38.1	-101.15	0.01	65	65	65	XRF	SEDIMENTARY	UNKNOWN	UNKNOWN	LIMESTONE		4.64	35	0.49	0.84	0.0709043
D548167		USGS		Geochemistry of rock samples from the National Geochemical Database: U.S. Geological Survey, Reston, VA.	U.S. Geological Survey	USGS		38.1	-101.15	0.01	65	65	65	XRF	SEDIMENTARY	UNKNOWN	UNKNOWN	LIMESTONE		5.51	31.4	0.41	0.95	0.093591
D548168		USGS		Geochemistry of rock samples from the National Geochemical Database: U.S. Geological Survey, Reston, VA.	U.S. Geological Survey	USGS		38.1	-101.15	0.01	65	65	65	XRF	SEDIMENTARY	UNKNOWN	UNKNOWN	LIMESTONE		3.79	41.2	0.41	0.64	0.0496199
D548169		USGS		Geochemistry of rock samples from the National Geochemical Database: U.S. Geological Survey, Reston, VA.	U.S. Geological Survey	USGS		38.1	-101.15	0.01	65	65	65	XRF	SEDIMENTARY	UNKNOWN	UNKNOWN	LIMESTONE		8.14	22.5	0.59	1.47	0.187007
D548170		USGS		Geochemistry of rock samples from the National Geochemical Database: U.S. Geological Survey, Reston, VA.	U.S. Geological Survey	USGS		38.1	-101.15	0.01	65	65	65	XRF	SEDIMENTARY	UNKNOWN	UNKNOWN	LIMESTONE		1.99	44.9	0.21	0.35	0.0241287
D548171		USGS		Geochemistry of rock samples from the National Geochemical Database: U.S. Geological Survey, Reston, VA.	U.S. Geological Survey	USGS		38.1	-101.15	0.01	65	65	65	XRF	SEDIMENTARY	UNKNOWN	UNKNOWN	LIMESTONE		9.15	17.9	0.67	1.71	0.257428
D548173		USGS		Geochemistry of rock samples from the National Geochemical Database: U.S. Geological Survey, Reston, VA.	U.S. Geological Survey	USGS		38.1	-101.15	0.01	65	65	65	XRF	SEDIMENTARY	UNKNOWN	UNKNOWN	LIMESTONE		8.13	21.2	0.66	1.48	0.196915
D548174		USGS		Geochemistry of rock samples from the National Geochemical Database: U.S. Geological Survey, Reston, VA.	U.S. Geological Survey	USGS		38.1	-101.15	0.01	65	65	65	XRF	SEDIMENTARY	UNKNOWN	UNKNOWN	LIMESTONE		1.7	45.6	0.19	0.3	0.0203199
D548175		USGS		Geochemistry of rock samples from the National Geochemical Database: U.S. Geological Survey, Reston, VA.	U.S. Geological Survey	USGS		38.1	-101.15	0.01	65	65	65	XRF	SEDIMENTARY	UNKNOWN	UNKNOWN	LIMESTONE		4.34	37.1	0.51	0.74	0.0627272
D548177		USGS		Geochemistry of rock samples from the National Geochemical Database: U.S. Geological Survey, Reston, VA.	U.S. Geological Survey	USGS		38.1	-101.15	0.01	65	65	65	XRF	SEDIMENTARY	UNKNOWN	UNKNOWN	LIMESTONE		9.6	20.3	0.49	1.87	0.241263
D548178		USGS		Geochemistry of rock samples from the National Geochemical Database: U.S. Geological Survey, Reston, VA.	U.S. Geological Survey	USGS		38.1	-101.15	0.01	65	65	65	XRF	SEDIMENTARY	UNKNOWN	UNKNOWN	LIMESTONE		22.7	1.87	2.31	0.65	2.87036
D548182		USGS		Geochemistry of rock samples from the National Geochemical Database: U.S. Geological Survey, Reston, VA.	U.S. Geological Survey	USGS		38.1	-101.15	0.01	65	65	65	XRF	SEDIMENTARY	UNKNOWN	UNKNOWN	LIMESTONE		5.96	38	0.55	0.69	0.0841347
D548184		USGS		Geochemistry of rock samples from the National Geochemical Database: U.S. Geological Survey, Reston, VA.	U.S. Geological Survey	USGS		38.1	-101.15	0.01	65	65	65	XRF	SEDIMENTARY	UNKNOWN	UNKNOWN	LIMESTONE		3.99	40.1	0.16	0.67	0.0539196
D548186		USGS		Geochemistry of rock samples from the National Geochemical Database: U.S. Geological Survey, Reston, VA.	U.S. Geological Survey	USGS		38.1	-101.15	0.01	65	65	65	XRF	SEDIMENTARY	UNKNOWN	UNKNOWN	LIMESTONE		7.63	28.5	0.26	1.28	0.142076
D548188		USGS		Geochemistry of rock samples from the National Geochemical Database: U.S. Geological Survey, Reston, VA.	U.S. Geological Survey	USGS		38.1	-101.15	0.01	65	65	65	XRF	SEDIMENTARY	UNKNOWN	UNKNOWN	LIMESTONE		7.49	24.2	0.51	1.37	0.161481
D548189		USGS		Geochemistry of rock samples from the National Geochemical Database: U.S. Geological Survey, Reston, VA.	U.S. Geological Survey	USGS		38.1	-101.15	0.01	65	65	65	XRF	SEDIMENTARY	UNKNOWN	UNKNOWN	LIMESTONE		3.78	41.2	0.36	0.65	0.0495353
D547925		USGS		Geochemistry of rock samples from the National Geochemical Database: U.S. Geological Survey, Reston, VA.	U.S. Geological Survey	USGS		38.1	-101.15	0.01	65	65	65	XRF	SEDIMENTARY	UNKNOWN	UNKNOWN	LIMESTONE		1.55	47.1	0.16	0.28	0.017956
F008233		USGS		Geochemistry of rock samples from the National Geochemical Database: U.S. Geological Survey, Reston, VA.	U.S. Geological Survey	USGS		18.64	-156.36	0.01	44	44	44	XRF	SEDIMENTARY	UNKNOWN	UNKNOWN	LIMESTONE		4.14	0.6	0.86	1.16	1.10026
M108081		USGS		Geochemistry of rock samples from the National Geochemical Database: U.S. Geological Survey, Reston, VA.	U.S. Geological Survey	USGS		40.25	-116.5	0.01	73	73	73	UNKNOWN	SEDIMENTARY	UNKNOWN	UNKNOWN	LIMESTONE		5.9	20.2	0.1	1.5	0.152982
F008259		USGS		Geochemistry of rock samples from the National Geochemical Database: U.S. Geological Survey, Reston, VA.	U.S. Geological Survey	USGS		12.1	-153.21	0.01	44	44	44	XRF	SEDIMENTARY	UNKNOWN	UNKNOWN	LIMESTONE		1.03	27.3	0.33	0.14	0.0204365
M108082		USGS		Geochemistry of rock samples from the National Geochemical Database: U.S. Geological Survey, Reston, VA.	U.S. Geological Survey	USGS		40.25	-116.5	0.01	73	73	73	UNKNOWN	SEDIMENTARY	UNKNOWN	UNKNOWN	LIMESTONE		6.6	22.8	0.2	1.8	0.150721
M112570		USGS		Geochemistry of rock samples from the National Geochemical Database: U.S. Geological Survey, Reston, VA.	U.S. Geological Survey	USGS		36.125	-117	0.01	66	66	66	UNKNOWN	SEDIMENTARY	UNKNOWN	UNKNOWN	LIMESTONE		2.9	47.4	0.03	0.48	0.0333829
M112576		USGS		Geochemistry of rock samples from the National Geochemical Database: U.S. Geological Survey, Reston, VA.	U.S. Geological Survey	USGS		36.625	-116.875	0.01	66	66	66	UNKNOWN	SEDIMENTARY	UNKNOWN	UNKNOWN	LIMESTONE		0.9	52.2	0.03	0.24	0.00943887
M116783		USGS		Geochemistry of rock samples from the National Geochemical Database: U.S. Geological Survey, Reston, VA.	U.S. Geological Survey	USGS		40.25	-116.75	0.01	73	73	73	UNKNOWN	SEDIMENTARY	UNKNOWN	UNKNOWN	LIMESTONE		5	28.1	0.02	1	0.0956437
M114259		USGS		Geochemistry of rock samples from the National Geochemical Database: U.S. Geological Survey, Reston, VA.	U.S. Geological Survey	USGS		40.5	-117.5	0.01	70	70	70	UNKNOWN	SEDIMENTARY	UNKNOWN	UNKNOWN	LIMESTONE		14.6	7.2	1.5	1.2	0.865154
M116784		USGS		Geochemistry of rock samples from the National Geochemical Database: U.S. Geological Survey, Reston, VA.	U.S. Geological Survey	USGS		40.25	-116.75	0.01	73	73	73	UNKNOWN	SEDIMENTARY	UNKNOWN	UNKNOWN	LIMESTONE		3.5	29.8	0.03	0.43	0.0639012
M116785		USGS		Geochemistry of rock samples from the National Geochemical Database: U.S. Geological Survey, Reston, VA.	U.S. Geological Survey	USGS		40.25	-116.75	0.01	73	73	73	UNKNOWN	SEDIMENTARY	UNKNOWN	UNKNOWN	LIMESTONE		6.2	9.3	0.02	1.8	0.327803
M116786		USGS		Geochemistry of rock samples from the National Geochemical Database: U.S. Geological Survey, Reston, VA.	U.S. Geological Survey	USGS		40.25	-116.75	0.01	73	73	73	UNKNOWN	SEDIMENTARY	UNKNOWN	UNKNOWN	LIMESTONE		5.9	17.3	0.03	1.6	0.177286
M117790		USGS		Geochemistry of rock samples from the National Geochemical Database: U.S. Geological Survey, Reston, VA.	U.S. Geological Survey	USGS		47.7333	-123.133	0.01	18	18	18	UNKNOWN	SEDIMENTARY	UNKNOWN	UNKNOWN	LIMESTONE		2.5	37.8	0.84	0.07	0.0355717
M117793		USGS		Geochemistry of rock samples from the National Geochemical Database: U.S. Geological Survey, Reston, VA.	U.S. Geological Survey	USGS		47.5167	-123.333	0.01	18	18	18	UNKNOWN	SEDIMENTARY	UNKNOWN	UNKNOWN	LIMESTONE		2.5	43.7	0.83	0.36	0.0307426
M117794		USGS		Geochemistry of rock samples from the National Geochemical Database: U.S. Geological Survey, Reston, VA.	U.S. Geological Survey	USGS		47.5167	-123.333	0.01	18	18	18	UNKNOWN	SEDIMENTARY	UNKNOWN	UNKNOWN	LIMESTONE		6.9	29.5	1.9	0.79	0.119601
M117795		USGS		Geochemistry of rock samples from the National Geochemical Database: U.S. Geological Survey, Reston, VA.	U.S. Geological Survey	USGS		47.5167	-123.333	0.01	18	18	18	UNKNOWN	SEDIMENTARY	UNKNOWN	UNKNOWN	LIMESTONE		2.2	35.7	0.74	0.13	0.0331537
M117796		USGS		Geochemistry of rock samples from the National Geochemical Database: U.S. Geological Survey, Reston, VA.	U.S. Geological Survey	USGS		47.5167	-123.333	0.01	18	18	18	UNKNOWN	SEDIMENTARY	UNKNOWN	UNKNOWN	LIMESTONE		3.4	34.2	0.73	0.38	0.0532243
M117797		USGS		Geochemistry of rock samples from the National Geochemical Database: U.S. Geological Survey, Reston, VA.	U.S. Geological Survey	USGS		47.9833	-123.467	0.01	18	18	18	UNKNOWN	SEDIMENTARY	UNKNOWN	UNKNOWN	LIMESTONE		3.6	37.9	0.79	0.34	0.0509391
M117798		USGS		Geochemistry of rock samples from the National Geochemical Database: U.S. Geological Survey, Reston, VA.	U.S. Geological Survey	USGS		48	-123.467	0.01	18	18	18	UNKNOWN	SEDIMENTARY	UNKNOWN	UNKNOWN	LIMESTONE		3.1	40.9	0.63	0.59	0.0407133
M117799		USGS		Geochemistry of rock samples from the National Geochemical Database: U.S. Geological Survey, Reston, VA.	U.S. Geological Survey	USGS		48	-123.467	0.01	18	18	18	UNKNOWN	SEDIMENTARY	UNKNOWN	UNKNOWN	LIMESTONE		6.4	37	0.64	0.26	0.0931577
M117791		USGS		Geochemistry of rock samples from the National Geochemical Database: U.S. Geological Survey, Reston, VA.	U.S. Geological Survey	USGS		47.5167	-123.333	0.01	18	18	18	UNKNOWN	SEDIMENTARY	UNKNOWN	UNKNOWN	LIMESTONE		2.8	36.1	0.52	0.5	0.0417136
M117792		USGS		Geochemistry of rock samples from the National Geochemical Database: U.S. Geological Survey, Reston, VA.	U.S. Geological Survey	USGS		47.5167	-123.333	0.01	18	18	18	UNKNOWN	SEDIMENTARY	UNKNOWN	UNKNOWN	LIMESTONE		2.2	46.8	0.49	0.36	0.0254614
M147690		USGS		Geochemistry of rock samples from the National Geochemical Database: U.S. Geological Survey, Reston, VA.	U.S. Geological Survey	USGS		57.2422	-135.349	0.01	44	44	44	XRF	SEDIMENTARY	UNKNOWN	UNKNOWN	LIMESTONE		4.6	29	1.74	0.22	0.0822879
M121674		USGS		Geochemistry of rock samples from the National Geochemical Database: U.S. Geological Survey, Reston, VA.	U.S. Geological Survey	USGS		39	-116.875	0.01	69	69	69	UNKNOWN	SEDIMENTARY	UNKNOWN	UNKNOWN	LIMESTONE		2.4	35.8	0.2	0.4	0.0363948
M133610		USGS		Geochemistry of rock samples from the National Geochemical Database: U.S. Geological Survey, Reston, VA.	U.S. Geological Survey	USGS		43.6167	-114.683	0.01	68	68	68	UNKNOWN	SEDIMENTARY	UNKNOWN	UNKNOWN	LIMESTONE		7.2	27.4	0.59	1.6	0.136908
M133611		USGS		Geochemistry of rock samples from the National Geochemical Database: U.S. Geological Survey, Reston, VA.	U.S. Geological Survey	USGS		43.6	-114.683	0.01	68	68	68	UNKNOWN	SEDIMENTARY	UNKNOWN	UNKNOWN	LIMESTONE		7.2	23.4	0.49	1.6	0.159495
M134599		USGS		Geochemistry of rock samples from the National Geochemical Database: U.S. Geological Survey, Reston, VA.	U.S. Geological Survey	USGS		43.55	-114.583	0.01				UNKNOWN	SEDIMENTARY	UNKNOWN	UNKNOWN	LIMESTONE		3.5	36.1	0.01	0.54	0.0527675
M147693		USGS		Geochemistry of rock samples from the National Geochemical Database: U.S. Geological Survey, Reston, VA.	U.S. Geological Survey	USGS		57.8653	-136.251	0.01	44	44	44	XRF	SEDIMENTARY	UNKNOWN	UNKNOWN	LIMESTONE		15.7	3.57	8.43	0.05	0.768777
M153500		USGS		Geochemistry of rock samples from the National Geochemical Database: U.S. Geological Survey, Reston, VA.	U.S. Geological Survey	USGS		34.7667	-120.417	0.01	11	11	11	XRF	SEDIMENTARY	UNKNOWN	UNKNOWN	LIMESTONE		2.6	7.78	0.34	0.65	0.168524
M153484		USGS		Geochemistry of rock samples from the National Geochemical Database: U.S. Geological Survey, Reston, VA.	U.S. Geological Survey	USGS		34.7667	-120.417	0.01	11	11	11	XRF	SEDIMENTARY	UNKNOWN	UNKNOWN	LIMESTONE		2.34	23	0.25	0.5	0.054636
M160153		USGS		Geochemistry of rock samples from the National Geochemical Database: U.S. Geological Survey, Reston, VA.	U.S. Geological Survey	USGS		40.625	-117	0.01	71	70.5	70	XRF	SEDIMENTARY	UNKNOWN	UNKNOWN	LIMESTONE		4.58	9.19	0.3	1.98	0.23646
M165155		USGS		Geochemistry of rock samples from the National Geochemical Database: U.S. Geological Survey, Reston, VA.	U.S. Geological Survey	USGS		37.2167	-121.933	0.01	65	65	65	XRF	SEDIMENTARY	UNKNOWN	UNKNOWN	LIMESTONE		0.77	52.5	0.29	0.15	0.00800192
M199635		USGS		Geochemistry of rock samples from the National Geochemical Database: U.S. Geological Survey, Reston, VA.	U.S. Geological Survey	USGS		1	36	0.01				XRF	SEDIMENTARY	UNKNOWN	UNKNOWN	LIMESTONE		0.89	28.9	0.32	0.07	0.0167228
M200337		USGS		Geochemistry of rock samples from the National Geochemical Database: U.S. Geological Survey, Reston, VA.	U.S. Geological Survey	USGS		12.1	164.938	0.01				XRF	SEDIMENTARY	UNKNOWN	UNKNOWN	LIMESTONE		3.02	41.3	0.97	0.7	0.0389432
M200348		USGS		Geochemistry of rock samples from the National Geochemical Database: U.S. Geological Survey, Reston, VA.	U.S. Geological Survey	USGS		16.51	154.375	0.01				XRF	SEDIMENTARY	UNKNOWN	UNKNOWN	LIMESTONE		1.02	49.2	0.77	0.12	0.0112118
[truncated: 87 more rows]
